# Supplementary material for: Bivariate GWAS performed on rabbits divergently selected for intramuscular fat content reveals pleiotropic genomic regions and genes related to meat and carcass quality traits
Source: Genet Sel Evol. 2025 Jul 11;57:36. doi: 10.1186/s12711-025-00971-5 (PMC12254991; doi:10.1186/s12711-025-00971-5)
Supplement: Supplementary file 1 — Additional file 1: Table S1. Genes retrieved from the genomic regions associated with weight, fat and meat quality traits identified with the bivariate approach. Complete list of genes found in the associated genomic regions to weight, fat and meat quality traits identified in the bivariate genome-wide association analyses [file 12711_2025_971_MOESM1_ESM.xlsx]

## Sheet: Hoja1
Table S1. Genes retrieved from the genomic regions associated with weight, fat and meat quality traits identified with the bivariate approach
Genomic regions associated to weight traits
OCC	Position in genome		Trait	P_Gen_Var UNIVAR	(PPA) UNIVAR	P_Gen_Var BIVAR	(PPA) BIVAR	Genes
	Start	End
1	28901821	35233047	CCW	2.79	-0.3899	2.4	-0.5195	IZUMO3, ENSOCUG00000030421, ELAVL2, DMRTA1, LIN28Ac, CDKN2B, ENSOCUG00000027972, MTAPc, ENSOCUG00000031845, MKKSc, IFNE, ENSOCUG00000021343, ENSOCUG00000015666, ENSOCUG00000036321, ENSOCUG00000028068, ENSOCUG00000021714, ENSOCUG00000027561, KLHL9, ENSOCUG00000026843a, ENSOCUG00000031005, ENSOCUG00000036366, ENSOCUG00000023654, ENSOCUG00000031030, ENSOCUG00000037152b, ENSOCUG00000022525, ENSOCUG00…
			RCW	1.98	-0.3574	1.93	-0.4582
			BW	2.4	-0.4551	2.13	-0.386
			LW	2.58	-0.414	1.56	-0.3739
	35421203	38061945	BW	NA-gr	NA-gr	2.56	-0.4585	SH3GL2, CNTLN, ENSOCUG00000030028a, ENSOCUG00000030803a, BNC2
			CCW	NA-gr	NA-gr	2.5	-0.6078
			LW	NA-gr	NA-gr	3.36	-0.4716
	42411932	44790700	RCW	3.42	-0.4189	2.18	-0.3882	ENSOCUG00000039661b, ENSOCUG00000038133, ENSOCUG00000037326, ENSOCUG00000037042
			CCW	2.28	-0.3165	1.5	-0.3334
5	9779841	11429918	LW	1.05	-0.3703	0.83	-0.3405	RBL2, AKTIP, RPGRIP1L, FTO, IRX5
7	110543262	112253533	CCW	0.96	-0.2938	0.96	-0.3742	GAD1, GORASP2, TLK1, METTL8, DCAF17, CYBRD1, DYNC1I2, SLC25A12, HAT1, METAP1D, DLX1, ITGA6, PDK1C
			RCW	1.22	-0.3369	1.15	-0.3667
	156958947	158112218	BW	NA-gr	NA-gr	1.02	-0.2871	ENSOCUG00000031511, ENSOCUG00000037486, ENSOCUG00000031308, MREG, PECR, TMEM169, XRCC5, MARCHF4, ENSOCUG00000031830a, SMARCAL1, CKS1BC, ENSOCUG00000035553, ENSOCUG00000008561, IGFBP5
			CCW	NA-gr	NA-gr	0.75	-0.278
	158765428	160790627	BW	0.93	-0.2659	1.53	-0.3596	ENSOCUG00000038537, TNS1, RUFY4, CXCR2C, CXCR1, ARPC2, GPBAR1, AAMP, PNKD, TMBIM1, CATIP, SLC11A1, VIL1, USP37, CNOT9, PLCD4, ENSOCUG00000001998, BCS1L, RNF25, STK36, TTLL4, CYP27A1, PRKAG3, WNT6, WNT10A, FEV, CRYBA2, CFAP65, IHH, ENSOCUG00000015083, RETREG2, ZFAND2B, ABCB6, ATG9A, ANKZF1, GLB1L, STK16, TUBA4A, ENSOCUG00000015148, COX6Cd, DNAJB2, PTPRN, ENSOCUG00000015175, DNPEP, DES, SPEGC, GMPP…
			CCW	0.88	-0.2683	1.48	-0.429
			RCW	0.81	-0.2694	1.15	-0.3726
9	74758537	77293167	LW	1.27	-0.3906	0.96	-0.3367	CCDC178, GOT2c, ASXL3, NOL4, DTNA, MAPRE2, ENSOCUG00000031579, ZNF397, ZSCAN30, ENSOCUG00000029705, ZNF24, ENSOCUG00000016039, ENSOCUG00000037751, GALNT1d, ENSOCUG00000028046, RPRD1A
10	16545201	17708416	BW	NA-gr	NA-gr	0.83	-0.2814	LSM5, AVL9, KBTBD2, FKBP9, NT5C3A, RP9, BBS9
12	30386038	33742686	LW	3.69	-0.4474	2.62	-0.4278	UNC5CL, TSPO2, APOBEC2, OARD1, NFYA, ENSOCUG00000030505, ENSOCUG00000007260, ENSOCUG00000007264, ENSOCUG00000007265, ENSOCUG00000025716, TREML2, ENSOCUG00000011397, ENSOCUG00000029152, ENSOCUG00000033208, MDFI, TFEB, ENSOCUG00000000504b, FRS3, PRICKLE4, TOMM6, USP49, MED20, BYSLc, CCND3, TAF8, C6orf132, ENSOCUG00000025813, GUCA1A, GUCA1B, ENSOCUG00000038254, MRPS10, TRERF1, ENSOCUG00000030932b, U…
14	70440101	72889757	BW	0.98	-0.2296	2.29	-0.3851	NAALADL2, PIGCc, ENSOCUG00000020904, ENSOCUG00000031291, ENSOCUG00000031152, ENSOCUG00000039529, TBL1XR1
	134303242	136330626	CCW	1.5	-0.3432	1.91	-0.5745	SRSF11c, ENSOCUG00000026853, GBE1
			RCW	1.36	-0.3808	1.83	-0.5166
			BW	0.8	-0.2834	1.04	-0.3514
15	10831534	12836884	LW	1.71	-0.4325	1.29	-0.3986	FGG, PLRG1, FGB, ENSOCUG00000011239, LRAT, RBM46, ENSOCUG00000037579, FHDC1, ARFIP1, TIGD4, TMEM154, FBXW7, GATB, FHIP1A
17	9861967	12054383	CCW	0.76	-0.2815	3.42	-0.6866	ENSOCUG00000038392, ENSOCUG00000031516, ENSOCUG00000010276, ENSOCUG00000034775b, VPS13C, RORA, ICE2
			RCW	NA-gr	NA-gr	2.37	-0.5925
			BW	NA-gr	NA-gr	1.29	-0.4535
19	28333037	30004320	BW	NA-gr	NA-gr	1.04	-0.3294	RNFT1c, RPS6KB1, TUBD1, VMP1, PTRH2, CLTC, DHX40, HMGN2c, ENSOCUG00000035846, YPEL2, GDPD1, SMG8, PRR11, ENSOCUG00000002334, TRIM37, PPM1E, ENSOCUG00000033420b, RAD51Cc, RPS20c, TEX14, ENSOCUG00000009765b, Septin4e, MTMR4, ENSOCUG00000031828b, HSF5, ENSOCUG00000026754b, RNF43, SUPT4H1, TSPOAO1, MPO, LPO
	30099870	32818846	LW	1.26	-0.3997	1.51	-0.4418	DYNLL2, ENSOCUG00000017678, VEZF1, CUEDC1, MRPS23, CCDC182, MSI2, AKAP1, SCPEP1, COIL, ENSOCUG00000011338, DGKE, C17orf67, NOG, ANKFN1, ENSOCUG00000030404, PCTP, TMEM100, SMM36, MMD, HLF, STXBP4
			BW	1.52	-0.3747	2.06	-0.421
			CCW	1.12	-0.3134	1.89	-0.5585
			RCW	0.93	-0.301	1.44	-0.4459
20	19038679	20588204	BW	3.21	-0.4975	2.55	-0.462	ENSOCUG00000038735, ENSOCUG00000034672, ENSOCUG00000033878, FLRT2, ENSOCUG00000039446
			CCW	2.2	-0.4175	2.27	-0.6231
			RCW	2.27	-0.4465	2.08	-0.5655
Genomic regions associated to fat traits
OCC	Position in genome		Trait	P_Gen_Var UNIVAR	(PPA) UNIVAR	P_Gen_Var BIVAR	(PPA) BIVAR	Genes
	Start	End
1	33710991	38203204	PF	1.24	-0.4977	4.35	-0.7668	SLC24A2, ACER2, ENSOCUG00000025352, RPS6, DENND4C, PLIN2, HAUS6, RRAGA, SAXO1, ADAMTSL1, SH3GL2, CNTLN, ENSOCUG00000030028a, ENSOCUG00000030803a, BNC2, CCDC171
			DCF_P	0.8	-0.4684	3.14	-0.747
			SF	NA-gr	NA-gr	2.31	-0.8742
	174113797	175711375	DCF_P	NA-gr	NA-gr	0.85	-0.7048	APIP, PDHX, CD44, SLC1A2, PAMR1, FJX1, TRIM44, LDLRAD3, COMMD9, PRR5L
			PF	NA-gr	NA-gr	0.78	-0.6847
3	138874133	140152676	PF	0.77	-0.3838	1	-0.4973	DERL1, ENSOCUG00000034321, TBC1D31, FAM83A, C8orf76, ZHX1, ENSOCUG00000010614, ENSOCUG00000014201, FBXO32, KLHL38, ANXA13, FAM91A1, ENSOCUG00000037623, ENSOCUG00000038185, FER1L6, ENSOCUG00000029848, ENSOCUG00000022841a
	148788842	151571092	SF	10.32	-0.9347	10.9	-0.9687	ENSOCUG00000002999, SLA, CCN4, NDRG1, ENSOCUG00000000157, ENSOCUG00000031605, ENSOCUG00000030362, ENSOCUG00000035655, ZFAT, ENSOCUG00000034283, KHDRBS3, ENSOCUG00000035921
			DCF_P	4.54	-0.9361	5.13	-0.9589
			PF	3.15	-0.8676	3.5	-0.9247
4	71082447	72639613	SF	NA-gr	NA-gr	0.77	-0.596	BTG1, PLEKHG7, EEA1
5	29840263	31819891	PF	NA-gr	NA-gr	1.41	-0.8708	ZNRF1, LDHD, ZFP1, ENSOCUG00000012429, ENSOCUG00000024901, ENSOCUG00000011106, BCAR1, ENSOCUG00000038112b, CFDP1, TMEM170A, TMEM 231, GABARAPL2, ADAT1, KARS1, TERF2IP, ENSOCUG00000027437, ENSOCUG00000030510, ENSOCUG00000026220, CNTNAP4, ENSOCUG00000029408
			DCF_P	NA-gr	NA-gr	1.06	-0.8357
6	3936191	6108224	DCF_P	3.84	-0.9663	3.14	-0.9573	ATF7IP2, ENSOCUG00000033636, ENSOCUG00000022309, TEKT5, NUBP1, TVP23A, ENSOCUG00000021942, CIITA, CLEC16A, ENSOCUG00000021104, ENSOCUG00000037444, PRM1, RMI2, ENSOCUG00000023252, LITAF, SNN, TXNDC11, ENSOCUG00000035801, ENSOCUG00000030523, ZC3H7A, ENSOCUG00000031588, RSL1D1, GSPT1, TNFRSF17, SNX29, ENSOCUG00000038719, ENSOCUG00000034661, CPPED1
			PF	1.79	-0.7989	1.15	-0.6995
9	15473709	17491458	SF	1.24	-0.77	1.63	-0.7409	SMARCC1, ENSOCUG00000011393, DHX30, MAP4, ENSOCUG00000024095b, CDC25A, ENSOCUG00000012350, CAMP, NME6, FBXW12, PLXNB1, CCDC51, TMA7, ATRIP, TREX1, SHISA5, PFKFB4, ENSOCUG00000012349b, UQCRC1, TMEM89, SLC26A6, ENSOCUG00000029040, ARIH2, P4HTM, ENSOCUG00000021347, WDR6, DALRD3, NDUFAF3, IMPDH2, QRICH1, QARS1, USP19, LAMB2, CCDC71, KLHDC8B, C3orf84, IHO1, C3orf62, USP4, ENSOCUG00000005938, RHOA, TCT…
			DCF_P	1.13	-0.7814	0.89	-0.6678
13	100353890	101950026	DCF_P	NA-gr	NA-gr	0.86	-0.6097	PDE4B, ENSOCUG00000027060, LEPR, LEPROT, DNAJC6, ENSOCUG00000010012, JAK1, RAVER2, CACHD1
14	42451260	43654926	SF	NA-gr	NA-gr	0.8	-0.4723	AGTR1, CPB1, CPA3, ENSOCUG00000007320, ENSOCUG00000003516, HLTF, HPS3, CP, TM4SF18, ENSOCUG00000003545, TM4SF1, ENSOCUG00000022512, TM4SF4, WWTR1, ENSOCUG00000027013a, COMMD2, ANKUB1, ENSOCUG00000026009, RNF13
	134489752	135928030	SF	NA-gr	NA-gr	0.86	-0.4756	ENSOCUG00000024114, ENSOCUG00000026853, GBE1
17	10061927	11798813	PF	NA-gr	NA-gr	0.87	-0.7564	ENSOCUG00000010276, ENSOCUG00000034775, VPS13C, RORA
19	30530951	33065887	PF	1.41	-0.7623	2.32	-0.8118	MSI2, AKAP1, SCPEP1, COIL, ENSOCUG00000011338, DGKE, C17orf67, NOG, ANKFN1, ENSOCUG00000030404, PCTP, TMEM100, SMIM36, MMD, HLF, STXBP4, COX11, ENSOCUG00000008462
			DCF_P	0.85	-0.6803	1.4	-0.7668
	54592191	56054881	SF	NA-gr	NA-gr	0.86	-0.4305	SOX9
Genomic regions associated to meat quality traits
OCC	Position in genome		Trait	P_Gen_Var UNIVAR	(PPA) UNIVAR	P_Gen_Var BIVAR	(PPA) BIVAR	Genes
	Start	End
1	35421203	37880078	La	NA-gr	NA-gr	1.57	-0.3732	ADAMTSL1, SH3GL2, CNTLN, ENSOCUG00000030028a, ENSOCUG00000030803a, BNC2
			pH	NA-gr	NA-gr	1.65	-0.5932
			Ca	NA-gr	NA-gr	1.46	-0.499
			Cb	NA-gr	NA-gr	1.17	-0.3757
			CL	NA-gr	NA-gr	1.04	-0.3486
			Lb	NA-gr	NA-gr	0.76	-0.3041
	38786430	40524065	La	0.84	-0.2501	0.78	-0.2734	TTC39B, FREM1, CER1, ZDHHC21, NFIB, ENSOCUG00000033352
	120340193	122103410	pH	NA-gr	NA-gr	0.95	-0.5754	JRKL, CCDC82, MAML2, MTMR2, CEP57, FAM76B, ENSOCUG00000037375b, ENSOCUG00000036784, SESN3, ENDOD1, ENSOCUG00000038702, ENSOCUG00000035381, ENSOCUG00000031183, ENSOCUG00000032220, ENSOCUG00000001631, CWC15, AMOTL1
			Cb	NA-gr	NA-gr	0.9	-0.392
2	152094935	153292895	Ca	0.84	-0.2522	0.76	-0.2584	FAM98A, RASGRP3, ENSOCUG00000036940, LTBP1
3	34588926	36743147	Lb	1.97	-0.2419	1.67	-0.2756	GRIA1, FAM114A2, MFAP3, ENSOCUG00000036053, GALNT10, SAP30L, HAND1, LARP1, FAXDC2, CNOT8, GEMIN5, MRPL22, ENSOCUG00000024002, ENSOCUG00000024368
	38625731	41531359	Lb	1.57	-0.241	1.27	-0.2699	FAM71B, ITK, CYFIP2, FNDC9, NIPAL4, ADAM19, ENSOCUG00000034224b, THG1L, LSM11, CLINT1, ENSOCUG00000016848, EBF1, RNF145, UBLCP1, IL12B, ENSOCUG00000036332, ADRA1B, TTC1, ENSOCUG00000036551, PWWP2A
	123774002	125777015	Lb	NA-gr	NA-gr	0.95	-0.2456	EMC2, TMEM74, ENSOCUG00000037614, ENSOCUG00000039638, TRHR, NUDCD1, ENSOCUG00000032422b, ENY2, PKHD1L1, EBAG9, SYBU, ENSOCUG00000023338, KCNV1
	133620124	135530513	Lb	NA-gr	NA-gr	0.99	-0.2108	EXT1, SAMD12, TNFRSF11B, COLEC10, ENSOCUG00000036160, MAL2, CCN3, ENPP2, ENSOCUG00000008938
	138874133	140306258	CL	NA-gr	NA-gr	1.46	-0.2849	DERL1, ENSOCUG00000034321, TBC1D31, FAM83A, C8orf76, ZHX1, ENSOCUG00000010614, ENSOCUG00000014201, FBXO32, KLHL38, ANXA13, FAM91A1, ENSOCUG00000037623, ENSOCUG00000038185, FER1L6, ENSOCUG00000029848, ENSOCUG00000022841, TRMT12, RNF139, TATDN1, NDUFB9, MTSS1
4	70693711	72818170	Ca	NA-gr	NA-gr	2.98	-0.5346	BTG1, PLEKHG7, EEA1, ENSOCUG00000011283, ENSOCUG00000011287, MRPL42
			pH	NA-gr	NA-gr	0.93	-0.4124
			Lb	NA-gr	NA-gr	0.83	-0.3446
5	7298347	8860898	Lb	NA-gr	NA-gr	0.8	-0.2807	ENSOCUG00000004364, ENSOCUG00000023470, ENSOCUG00000024882
	15837999	19050703	Ca	2.97	-0.3919	2.24	-0.4636	CDH8, NPM1, ENSOCUG00000038879
	20180124	22111503	CL	1.33	-0.2612	0.87	-0.233	CDH11, CDH5, ENSOCUG00000039132, ENSOCUG00000021527, ENSOCUG00000014873, CKLF, ENSOCUG00000026523, CMTM3, DYNC1LI2
7	5452	1979376	Lb	1.71	-0.2535	1.87	-0.3275	MTPN, ENSOCUG00000032234, ENSOCUG00000039088, CHRM2, PTN, DGKI
	2518414	4805150	Lb	1.09	-0.2181	1.18	-0.2521	ENSOCUG00000012958b, ZNF746, ZNF777, ENSOCUG00000038553, ZNF212, ZNF282, ZNF398, ZNF786, PDIA4, EZH2, CUL1, CNTNAP2, ENSOCUG00000031247, ENSOCUG00000038152, ENSOCUG00000034629
	26743882	28900797	pH	NA-gr	NA-gr	8.48	-0.6734	ENSOCUG00000021922, LSM8, CTTNBP2, ENSOCUG00000038182, CFTR, ASZ1, WNT2, ST7, MET, CAV1, CAV2
			Ca	NA-gr	NA-gr	1.13	-0.482
			Cb	NA-gr	NA-gr	0.79	-0.3531
			La	NA-gr	NA-gr	0.8	-0.3402
	45455815	47590522	La	1.65	-0.3593	1.23	-0.3227	ENSOCUG00000023945, ENSOCUG00000039542, ENSOCUG00000034101, ENSOCUG00000033116, ENSOCUG00000034217, ENSOCUG00000032928, ENSOCUG00000030032
	72316729	73316729	Ca	NA-gr	NA-gr	0.75	-0.2735	CCNT2, ENSOCUG00000029409, RAB3GAP1, ZRANB3, R3HDM1, UBXN4, ENSOCUG00000000293, ENSOCUG00000030157, LCT, ENSOCUG00000035432
8	1663933	3568211	Ca	1.12	-0.3036	0.97	-0.2968	NELL2, TMEM117, TWF1, IRAK4, PUS7L, ENSOCUG00000033056a, ADAMTS20
	68365260	70147889	La	1.04	-0.2376	1.15	-0.2807	PCDH9
9	67289669	70258747	Lb	NA-gr	NA-gr	2.57	-0.3983	SS18, PSMA8, ENSOCUG00000013818, TAF4B, ENSOCUG00000014635, ENSOCUG00000035713, ENSOCUG00000037440, AQP4, CHST9, ENSOCUG00000027731a, YBX1, CDH2, ENSOCUG00000023260, ENSOCUG00000034452, ENSOCUG00000030006
			Ca	NA-gr	NA-gr	1.81	-0.3949
			La	NA-gr	NA-gr	1.84	-0.364
			pH	NA-gr	NA-gr	1.44	-0.3659
			Cb	NA-gr	NA-gr	1.02	-0.3564
	70807676	71835923	Ca	NA-gr	NA-gr	0.86	-0.2473	ENSOCUG00000021903
	85041985	88396569	CL	2.06	-0.2898	1.45	-0.2803	ENSOCUG00000031200b, SETBP1, SLC14A2, SLC14A1, SIGLEC15, EPG5, PSTPIP2, ENSOCUG00000003967, HAUS1, 18orf25, RNF165, ENSOCUG00000033989, PIAS2, KATNAL2, ENSOCUG00000006940, ENSOCUG00000035984, HDHD2
10	17680826	19827740	La	2.12	-0.3259	2.53	-0.3529	BMPER, ENSOCUG00000038528, ENSOCUG00000037772, NPSR1, DPY19L1, ENSOCUG00000024123, DPY1NL2, TBX20, ENSOCUG00000023276, HERPUD2, ENSOCUG00000038979, ENSOCUG00000004136, EEPD1
12	111962950	113947302	CL	NA-gr	NA-gr	1.05	-0.2634	CLVS2, TRDN, NKAIN2, ENSOCUG00000030099, ENSOCUG00000031798
13	72861641	75624854	LL	2.92	-0.3614	1.02	-0.547	CDC7, ENSOCUG00000024863, HFM1, ENSOCUG00000036391, ENSOCUG00000005209, BARHL2, ZNF326, LRRC8D, LRRC8C, LRRC8B, ENSOCUG00000023473, ENSOCUG00000014931, ENSOCUG00000003764, ENSOCUG00000036036, ENSOCUG00000034762, ENSOCUG00000038599, ENSOCUG00000008656
	93880669	95590867	Cb	NA-gr	NA-gr	0.88	-0.3942	NEGR1, ZRANB2, PTGER3, ENSOCUG00000027801, ENSOCUG00000024764b
	122014443	123999114	Ca	1.44	-0.3146	1.41	-0.3205	RNF220, ENSOCUG00000031384, ERI3, ENSOCUG00000039487, DMAP1, ENSOCUG00000036282b, ENSOCUG00000003171, SLC6A9, CCDC24, B4GALT2, ATP6V0B, DPH2, IPO13, ARTN, ST3GAL3, KDM4A, PTPRF, HYI, SZT2, ENSOCUG00000027895, MPL, TIE1, ENSOCUG00000036617, C1orf210, TMEM125, ENSOCUG00000031997, CFAP57, EBNA1BP2, FAM183A, ENSOCUG00000021639, ENSOCUG00000017916, ENSOCUG00000021538, ENSOCUG00000035400, ENSOCUG000000…
14	42146089	44087078	La	1.05	-0.2714	0.77	-0.2507	ENSOCUG00000021417, ENSOCUG00000026392, AGTR1, CPB1, CPA3, ENSOCUG00000007320, ENSOCUG00000003516, HLTF, HPS3, CP, TMASF18, ENSOCUG00000003545, TM4SF1, ENSOCUG00000022512, TM4SF4, WWTR1, ENSOCUG00000027013a, COMMDD2, ANKUB1, ENSOCUG00000026009, RNF13, PFN2, ENSOCUG00000022762b
15	6726456	9405305	Lb	NA-gr	NA-gr	1.21	-0.3797	GRIA2, GLRB, PDGFC, ENSOCUG00000024238, CTSO, TDO2, ASIC5, GUCY1B1, GUCY1A1, MAP9, NPY2R, ENSOCUG00000031972, ENSOCUG00000033053a, ENSOCUG00000030617, ENSOCUG00000035694, ENSOCUG00000031577, ENSOCUG00000029392, TRIM2
	22789228	24896386	Ca	1.94	-0.385	1.73	-0.4783	IL15, ENSOCUG00000038390, ZNF330, RNF150, TBC1D9, UCP1, ELMOD2, MGAT4D, CLGN, ENSOCUG00000006591, ENSOCUG00000023227, MAML3
16	60801609	62850595	La	1.2	-0.2944	1.53	-0.3182	ENSOCUG00000023322, DTL, INTS7, LPGAT1, NEK2, SLC30A1, ENSOCUG00000004603, TRAF5, RCOR3, KCNH1, ENSOCUG00000030106, HHAT, ENSOCUG00000012833, UTP25
	82755837	84474303	Lb	NA-gr	NA-gr	1.95	-0.326	PLA2G4A, ENSOCUG00000034566, PTGS2, PDC, ODR4, TPR, ENSOCUG00000027187, HMCN1
			La	NA-gr	NA-gr	1.02	-0.2994
17	4535591	5969924	La	NA-gr	NA-gr	0.99	-0.2948	MAP2K5, IQCH, AAGAB, ENSOCUG00000039204, SMAD3, ENSOCUG00000014186, ENSOCUG00000006134, LCTL, ZWILCH, ENSOCUG00000008794, SNAPC5, MAP2K1, ENSOCUG00000023060
			Lb	NA-gr	NA-gr	1.87	-0.3216
	34753835	36798911	Cb	1.41	-0.2244	0.9	-0.2394	MEIS6, CDIN1, ENSOCUG00000027082, DPH6
	36844016	40530309	Cb	1.53	-0.2412	1.09	-0.2843	ENSOCUG00000035424, ZNF770, AQR, ENSOCUG00000031213, ACTC1, GJD2, ENSOCUG00000021585, ENSOCUG00000009489, GREM1, FMN1, ENSOCUG00000023099, RYR3, ENSOCUG00000037182, ENSOCUG00000021852, CHRM5, EMC7, KATNBL1, ENSOCUG00000034937, EMC4, ENSOCUG00000033683, SLC12A6, ENSOCUG00000030034, NUTM1, LPCAT4, ENSOCUG00000031576, ENSOCUG00000025797, ENSOCUG00000023119, OR4F6, ENSOCUG00000022133, ENSOCUG00000034…
	55656893	57571280	Ca	0.93	-0.2956	0.88	-0.3137	MBIP, ENSOCUG00000032400, NKX2-8, PAX9, SLC25A21, ENSOCUG00000034488, MIPOL1, ENSOCUG00000035224, TTC6
18	34695954	36361523	Ca	1.08	-0.3294	0.8	-0.287	A1CF, ASAH2, SGMS1, ENSOCUG00000035355, PAPSS2, ENSOCUG00000034817, ATAD1, PTEN, RNLS
19	33967423	35909499	Lb	NA-gr	NA-gr	1.18	-0.2739	CA10, ENSOCUG00000003298, SOX9
20	22699320	26339396	La	0.93	-0.2283	0.78	-0.1708	ENSOCUG00000034842, SEL1L, STON2, ENSOCUG00000036589b, TSHR, CEP128, ENSOCUG00000032312, ENSOCUG00000037929, NRXN3
a: processed_pseudogene, b: pseudogene, c: human ortholog, d: pig ortholog, e: mouse ortholog
