# Supplementary material for: Bivariate GWAS performed on rabbits divergently selected for intramuscular fat content reveals pleiotropic genomic regions and genes related to meat and carcass quality traits
Source: Genet Sel Evol. 2025 Jul 11;57:36. doi: 10.1186/s12711-025-00971-5 (PMC12254991; doi:10.1186/s12711-025-00971-5)
Supplement: Supplementary file 2 — Additional file 2: Table S2. Allele variants found in the genomic regions associated to weight, fat, and meat quality traits. Complete list of allele variants found in the associated genomic regions to weight, fat and meat quality traits identified in the bivariate genome-wide association analyses [file 12711_2025_971_MOESM2_ESM.xlsx]

## Sheet: Sheet1
Table S2. Allele variants found in the genomic regions associated to weight, fat, and meat quality traits.
																		Allelic frequency								Genotypic frequency
Variant nº	Chromosome	Position	Reference allele	Alternative allele	Annotation	Annotation Impact	Gene_Name	Feature Type	Transcript BioType	HGVS.c	HGVS.p	cDNA.pos/cDNA.length	CDS.pos/CDS.length	AA.pos/AA.length	Line	Allele number	Missing genotypes	Frequency reference allele	Frequency alternative allele		Frequency 2nd alternative allele	Frequency 3rd alternative allele	Frequency 4th alternative allele	Frequency 5th alternative allele	Frequency 6th alternative allele	0|0	0|1	1|1		0|2	1|2	2|2	0|3	0|4	2|3	0|5	3|3	1|3	1|4	4|5	6|6
1	1	31367416	T	C	missense_variant	MODERATE	DMRTA1	transcript	protein_coding	c.788A>G	p.His263Arg	788/1737	788/1491	263/496	GA	20	0	0.95	0.05		-	-	-	-	-	0.9	0.1	0		-	-	-	-	-	-	-	-	-	-	-	-
															GB	20	0	1	0		-	-	-	-	-	1	0	0		-	-	-	-	-	-	-	-	-	-	-	-
2	1	31371070	G	C	missense_variant	MODERATE	DMRTA1	transcript	protein_coding	c.503C>G	p.Pro168Arg	503/1737	503/1491	168/496	GA	20	0	0.95	0.05		-	-	-	-	-	0.9	0.1	0		-	-	-	-	-	-	-	-	-	-	-	-
2	1	31371070	G	C	missense_variant	MODERATE	DMRTA1	transcript	protein_coding	c.503C>G	p.Pro168Arg	503/1737	503/1491	168/496	GB	20	0	1	0		-	-	-	-	-	1	0	0		-	-	-	-	-	-	-	-	-	-	-	-
3	1	31371467	C	T	missense_variant	MODERATE	DMRTA1	transcript	protein_coding	c.106G>A	p.Val36Met	106/1737	106/1491	36/496	GA	20	0	0.95	0.05		-	-	-	-	-	0.9	0.1	0		-	-	-	-	-	-	-	-	-	-	-	-
3	1	31371467	C	T	missense_variant	MODERATE	DMRTA1	transcript	protein_coding	c.106G>A	p.Val36Met	106/1737	106/1491	36/496	GB	20	0	1	0		-	-	-	-	-	1	0	0		-	-	-	-	-	-	-	-	-	-	-	-
4	1	31371484	G	T	missense_variant	MODERATE	DMRTA1	transcript	protein_coding	c.89C>A	p.Pro30Gln	89/1737	89/1491	30/496	GA	20	0	0.95	0.05		-	-	-	-	-	0.9	0.1	0		-	-	-	-	-	-	-	-	-	-	-	-
4	1	31371484	G	T	missense_variant	MODERATE	DMRTA1	transcript	protein_coding	c.89C>A	p.Pro30Gln	89/1737	89/1491	30/496	GB	20	0	1	0		-	-	-	-	-	1	0	0		-	-	-	-	-	-	-	-	-	-	-	-
5	1	31781660	A	G	missense_variant	MODERATE	CDKN2B	transcript	protein_coding	c.382A>G	p.Ile128Val	382/417	382/417	128/138	GA	20	0	0.15	0.85		-	-	-	-	-	0	0.3	0.7		-	-	-	-	-	-	-	-	-	-	-	-
5	1	31781660	A	G	missense_variant	MODERATE	CDKN2B	transcript	protein_coding	c.382A>G	p.Ile128Val	382/417	382/417	128/138	GB	20	0	0.9	0.1		-	-	-	-	-	0.8	0.2	0		-	-	-	-	-	-	-	-	-	-	-	-
6	1	31815858	A	T	missense_variant	MODERATE	ENSOCUG00000027972	transcript	protein_coding	c.56A>T	p.Gln19Leu	56/3846	56/975	19/324	GA	20	0	0.55	0.45		-	-	-	-	-	0.3	0.5	0.2		-	-	-	-	-	-	-	-	-	-	-	-
6	1	31815858	A	T	missense_variant	MODERATE	ENSOCUG00000027972	transcript	protein_coding	c.56A>T	p.Gln19Leu	56/3846	56/975	19/324	GB	20	0	0.85	0.15		-	-	-	-	-	0.7	0.3	0		-	-	-	-	-	-	-	-	-	-	-	-
7	1	31816143	C	G	missense_variant	MODERATE	ENSOCUG00000027972	transcript	protein_coding	c.341C>G	p.Pro114Arg	341/3846	341/975	114/324	GA	20	0	0.15	0.85		-	-	-	-	-	0	0.3	0.7		-	-	-	-	-	-	-	-	-	-	-	-
7	1	31816143	C	G	missense_variant	MODERATE	ENSOCUG00000027972	transcript	protein_coding	c.341C>G	p.Pro114Arg	341/3846	341/975	114/324	GB	20	0	0.85	0.15		-	-	-	-	-	0.7	0.3	0		-	-	-	-	-	-	-	-	-	-	-	-
8	1	31816256	G	A	missense_variant	MODERATE	ENSOCUG00000027972	transcript	protein_coding	c.454G>A	p.Glu152Lys	454/3846	454/975	152/324	GA	20	0	0.65	0.35		-	-	-	-	-	0.5	0.3	0.2		-	-	-	-	-	-	-	-	-	-	-	-
8	1	31816256	G	A	missense_variant	MODERATE	ENSOCUG00000027972	transcript	protein_coding	c.454G>A	p.Glu152Lys	454/3846	454/975	152/324	GB	20	0	1	0		-	-	-	-	-	1	0	0		-	-	-	-	-	-	-	-	-	-	-	-
9	1	31958926	G	A	missense_variant	MODERATE	ENSOCUG00000012289	transcript	protein_coding	c.26C>T	p.Ala9Val	26/1735	26/855	9/284	GA	20	0	0.65	0.35		-	-	-	-	-	0.5	0.3	0.2		-	-	-	-	-	-	-	-	-	-	-	-
9	1	31958926	G	A	missense_variant	MODERATE	ENSOCUG00000012289	transcript	protein_coding	c.26C>T	p.Ala9Val	26/1735	26/855	9/284	GB	20	0	1	0		-	-	-	-	-	1	0	0		-	-	-	-	-	-	-	-	-	-	-	-
10	1	31962717	G	A	missense_variant	MODERATE	ENSOCUG00000030275	transcript	protein_coding	c.64G>A	p.Val22Ile	64/153	64/153	22/50	GA	20	0	0.55	0.45		-	-	-	-	-	0.3	0.5	0.2		-	-	-	-	-	-	-	-	-	-	-	-
10	1	31962717	G	A	missense_variant	MODERATE	ENSOCUG00000030275	transcript	protein_coding	c.64G>A	p.Val22Ile	64/153	64/153	22/50	GB	20	0	0.85	0.15		-	-	-	-	-	0.7	0.3	0		-	-	-	-	-	-	-	-	-	-	-	-
11	1	32312579	C	T	missense_variant	MODERATE	ENSOCUG00000021343	transcript	protein_coding	c.482G>A	p.Gly161Asp	482/588	482/588	161/195	GA	20	0	0.8	0.2		-	-	-	-	-	0.6	0.4	0		-	-	-	-	-	-	-	-	-	-	-	-
11	1	32312579	C	T	missense_variant	MODERATE	ENSOCUG00000021343	transcript	protein_coding	c.482G>A	p.Gly161Asp	482/588	482/588	161/195	GB	20	0	1	0		-	-	-	-	-	1	0	0		-	-	-	-	-	-	-	-	-	-	-	-
12	1	32323079	G	T	missense_variant	MODERATE	IFNE	transcript	protein_coding	c.622G>T	p.Asp208Tyr	622/639	622/639	208/212	GA	20	0	0.65	0.35		-	-	-	-	-	0.3	0.7	0		-	-	-	-	-	-	-	-	-	-	-	-
12	1	32323079	G	T	missense_variant	MODERATE	IFNE	transcript	protein_coding	c.622G>T	p.Asp208Tyr	622/639	622/639	208/212	GB	20	0	0.9	0.1		-	-	-	-	-	0.8	0.2	0		-	-	-	-	-	-	-	-	-	-	-	-
13	1	32363722	C	T	missense_variant	MODERATE	ENSOCUG00000021714	transcript	protein_coding	c.226G>A	p.Ala76Thr	226/588	226/588	76/195	GA	20	0	0.65	0.35		-	-	-	-	-	0.5	0.3	0.2		-	-	-	-	-	-	-	-	-	-	-	-
13	1	32363722	C	T	missense_variant	MODERATE	ENSOCUG00000021714	transcript	protein_coding	c.226G>A	p.Ala76Thr	226/588	226/588	76/195	GB	20	0	0.8	0.2		-	-	-	-	-	0.7	0.2	0.1		-	-	-	-	-	-	-	-	-	-	-	-
14	1	32363728	G	T	missense_variant	MODERATE	ENSOCUG00000021714	transcript	protein_coding	c.220C>A	p.His74Asn	220/588	220/588	74/195	GA	20	0	0.65	0.35		-	-	-	-	-	0.5	0.3	0.2		-	-	-	-	-	-	-	-	-	-	-	-
14	1	32363728	G	T	missense_variant	MODERATE	ENSOCUG00000021714	transcript	protein_coding	c.220C>A	p.His74Asn	220/588	220/588	74/195	GB	20	0	0.8	0.2		-	-	-	-	-	0.7	0.2	0.1		-	-	-	-	-	-	-	-	-	-	-	-
15	1	32374035	T	G	missense_variant	MODERATE	ENSOCUG00000027561	transcript	protein_coding	c.472A>C	p.Lys158Gln	472/570	472/570	158/189	GA	20	0	0.75	0.25		-	-	-	-	-	0.7	0.1	0.2		-	-	-	-	-	-	-	-	-	-	-	-
15	1	32374035	T	G	missense_variant	MODERATE	ENSOCUG00000027561	transcript	protein_coding	c.472A>C	p.Lys158Gln	472/570	472/570	158/189	GB	20	0	1	0		-	-	-	-	-	1	0	0		-	-	-	-	-	-	-	-	-	-	-	-
16	1	32374112	A	G	missense_variant	MODERATE	ENSOCUG00000027561	transcript	protein_coding	c.395T>C	p.Met132Thr	395/570	395/570	132/189	GA	18	1	0.78	0.22		-	-	-	-	-	0.6	0.2	0.1		-	-	-	-	-	-	-	-	-	-	-	-
16	1	32374112	A	G	missense_variant	MODERATE	ENSOCUG00000027561	transcript	protein_coding	c.395T>C	p.Met132Thr	395/570	395/570	132/189	GB	20	0	1	0		-	-	-	-	-	1	0	0		-	-	-	-	-	-	-	-	-	-	-	-
17	1	32419593	G	A	start_lost	HIGH	ENSOCUG00000031005	transcript	protein_coding	c.3G>A	p.Leu1?	3/561	3/561	1/186	GA	20	0	0.7	0.3		-	-	-	-	-	0.6	0.2	0.2		-	-	-	-	-	-	-	-	-	-	-	-
17	1	32419593	G	A	start_lost	HIGH	ENSOCUG00000031005	transcript	protein_coding	c.3G>A	p.Leu1?	3/561	3/561	1/186	GB	20	0	1	0		-	-	-	-	-	1	0	0		-	-	-	-	-	-	-	-	-	-	-	-
18	1	32419706	G	A	missense_variant	MODERATE	ENSOCUG00000031005	transcript	protein_coding	c.116G>A	p.Gly39Asp	116/561	116/561	39/186	GA	20	0	0.5	0.5		-	-	-	-	-	0.3	0.4	0.3		-	-	-	-	-	-	-	-	-	-	-	-
18	1	32419706	G	A	missense_variant	MODERATE	ENSOCUG00000031005	transcript	protein_coding	c.116G>A	p.Gly39Asp	116/561	116/561	39/186	GB	20	0	0.9	0.1		-	-	-	-	-	0.8	0.2	0		-	-	-	-	-	-	-	-	-	-	-	-
19	1	32430007	G	T	missense_variant	MODERATE	ENSOCUG00000036366	transcript	protein_coding	c.154G>T	p.Ala52Ser	154/573	154/573	52/190	GA	18	1	0.33	0.67		-	-	-	-	-	0	0.6	0.3		-	-	-	-	-	-	-	-	-	-	-	-
19	1	32430007	G	T	missense_variant	MODERATE	ENSOCUG00000036366	transcript	protein_coding	c.154G>T	p.Ala52Ser	154/573	154/573	52/190	GB	20	0	0.9	0.1		-	-	-	-	-	0.8	0.2	0		-	-	-	-	-	-	-	-	-	-	-	-
20	1	32430134	C	T	missense_variant	MODERATE	ENSOCUG00000036366	transcript	protein_coding	c.281C>T	p.Thr94Ile	281/573	281/573	94/190	GA	20	0	0.85	0.15		-	-	-	-	-	0.7	0.3	0		-	-	-	-	-	-	-	-	-	-	-	-
20	1	32430134	C	T	missense_variant	MODERATE	ENSOCUG00000036366	transcript	protein_coding	c.281C>T	p.Thr94Ile	281/573	281/573	94/190	GB	20	0	1	0		-	-	-	-	-	1	0	0		-	-	-	-	-	-	-	-	-	-	-	-
21	1	32430242	C	A	missense_variant	MODERATE	ENSOCUG00000036366	transcript	protein_coding	c.389C>A	p.Ala130Glu	389/573	389/573	130/190	GA	20	0	0.65	0.35		-	-	-	-	-	0.3	0.7	0		-	-	-	-	-	-	-	-	-	-	-	-
21	1	32430242	C	A	missense_variant	MODERATE	ENSOCUG00000036366	transcript	protein_coding	c.389C>A	p.Ala130Glu	389/573	389/573	130/190	GB	20	0	0.85	0.15		-	-	-	-	-	0.7	0.3	0		-	-	-	-	-	-	-	-	-	-	-	-
22	1	32439009	C	T	missense_variant	MODERATE	ENSOCUG00000023654	transcript	protein_coding	c.92C>T	p.Ala31Val	92/588	92/588	31/195	GA	20	0	0.95	0.05		-	-	-	-	-	0.9	0.1	0		-	-	-	-	-	-	-	-	-	-	-	-
22	1	32439009	C	T	missense_variant	MODERATE	ENSOCUG00000023654	transcript	protein_coding	c.92C>T	p.Ala31Val	92/588	92/588	31/195	GB	20	0	1	0		-	-	-	-	-	1	0	0		-	-	-	-	-	-	-	-	-	-	-	-
23	1	32439042	G	A	missense_variant	MODERATE	ENSOCUG00000023654	transcript	protein_coding	c.125G>A	p.Gly42Asp	125/588	125/588	42/195	GA	20	0	0.35	0.65		-	-	-	-	-	0.3	0.1	0.6		-	-	-	-	-	-	-	-	-	-	-	-
23	1	32439042	G	A	missense_variant	MODERATE	ENSOCUG00000023654	transcript	protein_coding	c.125G>A	p.Gly42Asp	125/588	125/588	42/195	GB	20	0	0.9	0.1		-	-	-	-	-	0.8	0.2	0		-	-	-	-	-	-	-	-	-	-	-	-
24	1	32456990	T	G	missense_variant	MODERATE	ENSOCUG00000031030	transcript	protein_coding	c.545T>G	p.Leu182Trp	545/573	545/573	182/190	GA	18	1	0.61	0.39		-	-	-	-	-	0.4	0.3	0.2		-	-	-	-	-	-	-	-	-	-	-	-
24	1	32456990	T	G	missense_variant	MODERATE	ENSOCUG00000031030	transcript	protein_coding	c.545T>G	p.Leu182Trp	545/573	545/573	182/190	GB	16	2	1	0		-	-	-	-	-	0.8	0	0		-	-	-	-	-	-	-	-	-	-	-	-
25	1	32518793	G	A	missense_variant	MODERATE	ENSOCUG00000022525	transcript	protein_coding	c.523G>A	p.Val175Ile	523/570	523/570	175/189	GA	20	0	0.75	0.25		-	-	-	-	-	0.5	0.5	0		-	-	-	-	-	-	-	-	-	-	-	-
25	1	32518793	G	A	missense_variant	MODERATE	ENSOCUG00000022525	transcript	protein_coding	c.523G>A	p.Val175Ile	523/570	523/570	175/189	GB	20	0	0.85	0.15		-	-	-	-	-	0.7	0.3	0		-	-	-	-	-	-	-	-	-	-	-	-
26	1	32518805	A	T	stop_gained	HIGH	ENSOCUG00000022525	transcript	protein_coding	c.535A>T	p.Arg179*	535/570	535/570	179/189	GA	20	0	0.75	0.25		-	-	-	-	-	0.5	0.5	0		-	-	-	-	-	-	-	-	-	-	-	-
26	1	32518805	A	T	stop_gained	HIGH	ENSOCUG00000022525	transcript	protein_coding	c.535A>T	p.Arg179*	535/570	535/570	179/189	GB	20	0	0.85	0.15		-	-	-	-	-	0.7	0.3	0		-	-	-	-	-	-	-	-	-	-	-	-
27	1	32518812	G	T	missense_variant	MODERATE	ENSOCUG00000022525	transcript	protein_coding	c.542G>T	p.Trp181Leu	542/570	542/570	181/189	GA	20	0	0.75	0.25		-	-	-	-	-	0.5	0.5	0		-	-	-	-	-	-	-	-	-	-	-	-
27	1	32518812	G	T	missense_variant	MODERATE	ENSOCUG00000022525	transcript	protein_coding	c.542G>T	p.Trp181Leu	542/570	542/570	181/189	GB	20	0	0.85	0.15		-	-	-	-	-	0.7	0.3	0		-	-	-	-	-	-	-	-	-	-	-	-
28	1	32518814	C	A	missense_variant	MODERATE	ENSOCUG00000022525	transcript	protein_coding	c.544C>A	p.Gln182Lys	544/570	544/570	182/189	GA	20	0	0.75	0.25		-	-	-	-	-	0.5	0.5	0		-	-	-	-	-	-	-	-	-	-	-	-
28	1	32518814	C	A	missense_variant	MODERATE	ENSOCUG00000022525	transcript	protein_coding	c.544C>A	p.Gln182Lys	544/570	544/570	182/189	GB	20	0	0.85	0.15		-	-	-	-	-	0.7	0.3	0		-	-	-	-	-	-	-	-	-	-	-	-
29	1	32545194	T	C	missense_variant	MODERATE	ENSOCUG00000033635	transcript	protein_coding	c.53T>C	p.Leu18Pro	53/570	53/570	18/189	GA	10	5	0.4	0.6		-	-	-	-	-	0.1	0.2	0.2		-	-	-	-	-	-	-	-	-	-	-	-
29	1	32545194	T	C	missense_variant	MODERATE	ENSOCUG00000033635	transcript	protein_coding	c.53T>C	p.Leu18Pro	53/570	53/570	18/189	GB	20	0	0.95	0.05		-	-	-	-	-	0.9	0.1	0		-	-	-	-	-	-	-	-	-	-	-	-
30	1	32565936	A	G	missense_variant	MODERATE	ENSOCUG00000020925	transcript	protein_coding	c.452T>C	p.Val151Ala	452/570	452/570	151/189	GA	18	1	0.72	0.28		-	-	-	-	-	0.6	0.1	0.2		-	-	-	-	-	-	-	-	-	-	-	-
30	1	32565936	A	G	missense_variant	MODERATE	ENSOCUG00000020925	transcript	protein_coding	c.452T>C	p.Val151Ala	452/570	452/570	151/189	GB	20	0	1	0		-	-	-	-	-	1	0	0		-	-	-	-	-	-	-	-	-	-	-	-
31	1	32565993	A	G	missense_variant	MODERATE	ENSOCUG00000020925	transcript	protein_coding	c.395T>C	p.Met132Thr	395/570	395/570	132/189	GA	16	2	0.81	0.19		-	-	-	-	-	0.6	0.1	0.1		-	-	-	-	-	-	-	-	-	-	-	-
31	1	32565993	A	G	missense_variant	MODERATE	ENSOCUG00000020925	transcript	protein_coding	c.395T>C	p.Met132Thr	395/570	395/570	132/189	GB	20	0	1	0		-	-	-	-	-	1	0	0		-	-	-	-	-	-	-	-	-	-	-	-
32	1	32706108	C	A	missense_variant	MODERATE	HACD4	transcript	protein_coding	c.57C>A	p.Phe19Leu	57/795;57/798	57/795;57/798	19/264;19/265	GA	20	0	0.5	0.5		-	-	-	-	-	0.2	0.6	0.2		-	-	-	-	-	-	-	-	-	-	-	-
32	1	32706108	C	A	missense_variant	MODERATE	HACD4	transcript	protein_coding	c.57C>A	p.Phe19Leu	57/795;57/798	57/795;57/798	19/264;19/265	GB	20	0	0.8	0.2		-	-	-	-	-	0.7	0.2	0.1		-	-	-	-	-	-	-	-	-	-	-	-
33	1	32706112	AT	A	frameshift_variant	HIGH	HACD4	transcript	protein_coding	c.70delT	p.Ser24fs	70/795;70/798	70/795;70/798	24/264;24/265	GA	20	0	0.55	0.45		-	-	-	-	-	0.3	0.5	0.2		-	-	-	-	-	-	-	-	-	-	-	-
33	1	32706112	AT	A	frameshift_variant	HIGH	HACD4	transcript	protein_coding	c.70delT	p.Ser24fs	70/795;70/798	70/795;70/798	24/264;24/265	GB	20	0	0.8	0.2		-	-	-	-	-	0.7	0.2	0.1		-	-	-	-	-	-	-	-	-	-	-	-
34	1	32706231	T	TGGC	conservative_inframe_insertion	MODERATE	HACD4	transcript	protein_coding	c.199_201dupGGC	p.Gly67dup	202/795;202/798	202/795;202/798	68/264;68/265	GA	20	0	0.45	0.55		-	-	-	-	-	0.2	0.5	0.3		-	-	-	-	-	-	-	-	-	-	-	-
34	1	32706231	T	TGGC	conservative_inframe_insertion	MODERATE	HACD4	transcript	protein_coding	c.199_201dupGGC	p.Gly67dup	202/795;202/798	202/795;202/798	68/264;68/265	GB	20	0	0.85	0.15		-	-	-	-	-	0.7	0.3	0		-	-	-	-	-	-	-	-	-	-	-	-
35	1	33085128	T	TGGGTCA	disruptive_inframe_insertion	MODERATE	ENSOCUG00000032941	transcript	protein_coding	c.29_34dupGGGTCA	p.Val11_Ile12insArgVal	35/2451	35/2451	12/816	GA	16	2	0.56	0.44		-	-	-	-	-	0.3	0.3	0.2		-	-	-	-	-	-	-	-	-	-	-	-
35	1	33085128	T	TGGGTCA	disruptive_inframe_insertion	MODERATE	ENSOCUG00000032941	transcript	protein_coding	c.29_34dupGGGTCA	p.Val11_Ile12insArgVal	35/2451	35/2451	12/816	GB	20	0	0.95	0.05		-	-	-	-	-	0.9	0.1	0		-	-	-	-	-	-	-	-	-	-	-	-
36	1	33085174	A	C	missense_variant	MODERATE	ENSOCUG00000032941	transcript	protein_coding	c.74A>C	p.Lys25Thr	74/2451	74/2451	25/816	GA	20	0	0.6	0.4		-	-	-	-	-	0.4	0.4	0.2		-	-	-	-	-	-	-	-	-	-	-	-
36	1	33085174	A	C	missense_variant	MODERATE	ENSOCUG00000032941	transcript	protein_coding	c.74A>C	p.Lys25Thr	74/2451	74/2451	25/816	GB	20	0	0.85	0.15		-	-	-	-	-	0.7	0.3	0		-	-	-	-	-	-	-	-	-	-	-	-
37	1	33085339	C	T	missense_variant	MODERATE	ENSOCUG00000032941	transcript	protein_coding	c.239C>T	p.Ala80Val	239/2451	239/2451	80/816	GA	20	0	0.75	0.25		-	-	-	-	-	0.6	0.3	0.1		-	-	-	-	-	-	-	-	-	-	-	-
37	1	33085339	C	T	missense_variant	MODERATE	ENSOCUG00000032941	transcript	protein_coding	c.239C>T	p.Ala80Val	239/2451	239/2451	80/816	GB	20	0	0.85	0.15		-	-	-	-	-	0.7	0.3	0		-	-	-	-	-	-	-	-	-	-	-	-
38	1	33085572	AAAAAAAAAAAAAAATC	A	frameshift_variant	HIGH	ENSOCUG00000032941	transcript	protein_coding	c.473_488delAAAAAAAAAAAAAATC	p.Lys158fs	473/2451	473/2451	158/816	GA	12	4	0.83	0.17		-	-	-	-	-	0.5	0	0.1		-	-	-	-	-	-	-	-	-	-	-	-
38	1	33085572	AAAAAAAAAAAAAAATC	A	frameshift_variant	HIGH	ENSOCUG00000032941	transcript	protein_coding	c.473_488delAAAAAAAAAAAAAATC	p.Lys158fs	473/2451	473/2451	158/816	GB	14	3	0.86	0.14		-	-	-	-	-	0.6	0	0.1		-	-	-	-	-	-	-	-	-	-	-	-
39	1	33085858	A	C	missense_variant	MODERATE	ENSOCUG00000032941	transcript	protein_coding	c.758A>C	p.Glu253Ala	758/2451	758/2451	253/816	GA	16	2	0.62	0.38		-	-	-	-	-	0.3	0.4	0.1		-	-	-	-	-	-	-	-	-	-	-	-
39	1	33085858	A	C	missense_variant	MODERATE	ENSOCUG00000032941	transcript	protein_coding	c.758A>C	p.Glu253Ala	758/2451	758/2451	253/816	GB	20	0	0.8	0.2		-	-	-	-	-	0.7	0.2	0.1		-	-	-	-	-	-	-	-	-	-	-	-
40	1	33086262	A	G	missense_variant	MODERATE	ENSOCUG00000032941	transcript	protein_coding	c.1162A>G	p.Lys388Glu	1162/2451	1162/2451	388/816	GA	20	0	0.45	0.55		-	-	-	-	-	0.2	0.5	0.3		-	-	-	-	-	-	-	-	-	-	-	-
40	1	33086262	A	G	missense_variant	MODERATE	ENSOCUG00000032941	transcript	protein_coding	c.1162A>G	p.Lys388Glu	1162/2451	1162/2451	388/816	GB	20	0	0.85	0.15		-	-	-	-	-	0.7	0.3	0		-	-	-	-	-	-	-	-	-	-	-	-
41	1	33086400	A	G	missense_variant	MODERATE	ENSOCUG00000032941	transcript	protein_coding	c.1300A>G	p.Lys434Glu	1300/2451	1300/2451	434/816	GA	20	0	0.6	0.4		-	-	-	-	-	0.3	0.6	0.1		-	-	-	-	-	-	-	-	-	-	-	-
41	1	33086400	A	G	missense_variant	MODERATE	ENSOCUG00000032941	transcript	protein_coding	c.1300A>G	p.Lys434Glu	1300/2451	1300/2451	434/816	GB	20	0	0.9	0.1		-	-	-	-	-	0.8	0.2	0		-	-	-	-	-	-	-	-	-	-	-	-
42	1	33509471	A	AG	frameshift_variant&splice_region_variant	HIGH	MLLT3	transcript	protein_coding	c.412dupG;c.421dupG	p.Asp138fs;p.Asp141fs	422/2010;526/2114	413/1710;422/1719	138/569;141/572	GA	16	2	0.12	0.88		-	-	-	-	-	0.1	0	0.7		-	-	-	-	-	-	-	-	-	-	-	-
42	1	33509471	A	AG	frameshift_variant&splice_region_variant	HIGH	MLLT3	transcript	protein_coding	c.412dupG;c.421dupG	p.Asp138fs;p.Asp141fs	422/2010;526/2114	413/1710;422/1719	138/569;141/572	GB	20	0	0	1		-	-	-	-	-	0	0	1		-	-	-	-	-	-	-	-	-	-	-	-
43	1	33509477	T	TA	splice_acceptor_variant&splice_donor_variant&intron_variant	HIGH	MLLT3	transcript	protein_coding	c.417_417+1insA;c.426_426+1insA					GA	16	2	0.12	0.88		-	-	-	-	-	0.1	0	0.7		-	-	-	-	-	-	-	-	-	-	-	-
43	1	33509477	T	TA	splice_acceptor_variant&splice_donor_variant&intron_variant	HIGH	MLLT3	transcript	protein_coding	c.417_417+1insA;c.426_426+1insA					GB	20	0	0	1		-	-	-	-	-	0	0	1		-	-	-	-	-	-	-	-	-	-	-	-
44	1	33509491	T	TA	frameshift_variant	HIGH	MLLT3	transcript	protein_coding	c.429_430insA;c.438_439insA	p.Pro144fs;p.Pro147fs	439/2010;543/2114	430/1710;439/1719	144/569;147/572	GA	16	2	0.12	0.88		-	-	-	-	-	0.1	0	0.7		-	-	-	-	-	-	-	-	-	-	-	-
44	1	33509491	T	TA	frameshift_variant	HIGH	MLLT3	transcript	protein_coding	c.429_430insA;c.438_439insA	p.Pro144fs;p.Pro147fs	439/2010;543/2114	430/1710;439/1719	144/569;147/572	GB	20	0	0	1		-	-	-	-	-	0	0	1		-	-	-	-	-	-	-	-	-	-	-	-
45	1	33509507	GC	G	frameshift_variant	HIGH	MLLT3	transcript	protein_coding	c.447delC;c.456delC	p.Ser150fs;p.Ser153fs	456/2010;560/2114	447/1710;456/1719	149/569;152/572	GA	16	2	0.12	0.88		-	-	-	-	-	0.1	0	0.7		-	-	-	-	-	-	-	-	-	-	-	-
45	1	33509507	GC	G	frameshift_variant	HIGH	MLLT3	transcript	protein_coding	c.447delC;c.456delC	p.Ser150fs;p.Ser153fs	456/2010;560/2114	447/1710;456/1719	149/569;152/572	GB	20	0	0	1		-	-	-	-	-	0	0	1		-	-	-	-	-	-	-	-	-	-	-	-
46	1	34559929	A	G	missense_variant	MODERATE	DENND4C	transcript	protein_coding	c.3407T>C;c.3485T>C;c.3584T>C;c.3587T>C;c.3644T>C;c.3791T>C;c.929T>C	p.Met1136Thr;p.Met1162Thr;p.Met1195Thr;p.Met1196Thr;p.Met1215Thr;p.Met1264Thr;p.Met310Thr	3530/6378;3608/6456;3707/6555;3710/6558;3767/6615;3914/5660;3914/6579;3914/6762;929/3777	3407/5493;3485/5571;3584/5670;3587/5673;3644/5730;3791/5415;3791/5694;3791/5877;929/3015	1136/1830;1162/1856;1195/1889;1196/1890;1215/1909;1264/1804;1264/1897;1264/1958;310/1004	GA	18	1	0.28	0.72		-	-	-	-	-	0.1	0.3	0.5		-	-	-	-	-	-	-	-	-	-	-	-
46	1	34559929	A	G	missense_variant	MODERATE	DENND4C	transcript	protein_coding	c.3407T>C;c.3485T>C;c.3584T>C;c.3587T>C;c.3644T>C;c.3791T>C;c.929T>C	p.Met1136Thr;p.Met1162Thr;p.Met1195Thr;p.Met1196Thr;p.Met1215Thr;p.Met1264Thr;p.Met310Thr	3530/6378;3608/6456;3707/6555;3710/6558;3767/6615;3914/5660;3914/6579;3914/6762;929/3777	3407/5493;3485/5571;3584/5670;3587/5673;3644/5730;3791/5415;3791/5694;3791/5877;929/3015	1136/1830;1162/1856;1195/1889;1196/1890;1215/1909;1264/1804;1264/1897;1264/1958;310/1004	GB	20	0	0.9	0.1		-	-	-	-	-	0.8	0.2	0		-	-	-	-	-	-	-	-	-	-	-	-
47	1	34560045	C	A	missense_variant	MODERATE	DENND4C	transcript	protein_coding	c.3291G>T;c.3369G>T;c.3468G>T;c.3471G>T;c.3528G>T;c.3675G>T;c.813G>T	p.Glu1097Asp;p.Glu1123Asp;p.Glu1156Asp;p.Glu1157Asp;p.Glu1176Asp;p.Glu1225Asp;p.Glu271Asp	3414/6378;3492/6456;3591/6555;3594/6558;3651/6615;3798/5660;3798/6579;3798/6762;813/3777	3291/5493;3369/5571;3468/5670;3471/5673;3528/5730;3675/5415;3675/5694;3675/5877;813/3015	1097/1830;1123/1856;1156/1889;1157/1890;1176/1909;1225/1804;1225/1897;1225/1958;271/1004	GA	20	0	0.55	0.45		-	-	-	-	-	0.3	0.5	0.2		-	-	-	-	-	-	-	-	-	-	-	-
47	1	34560045	C	A	missense_variant	MODERATE	DENND4C	transcript	protein_coding	c.3291G>T;c.3369G>T;c.3468G>T;c.3471G>T;c.3528G>T;c.3675G>T;c.813G>T	p.Glu1097Asp;p.Glu1123Asp;p.Glu1156Asp;p.Glu1157Asp;p.Glu1176Asp;p.Glu1225Asp;p.Glu271Asp	3414/6378;3492/6456;3591/6555;3594/6558;3651/6615;3798/5660;3798/6579;3798/6762;813/3777	3291/5493;3369/5571;3468/5670;3471/5673;3528/5730;3675/5415;3675/5694;3675/5877;813/3015	1097/1830;1123/1856;1156/1889;1157/1890;1176/1909;1225/1804;1225/1897;1225/1958;271/1004	GB	20	0	0.95	0.05		-	-	-	-	-	0.9	0.1	0		-	-	-	-	-	-	-	-	-	-	-	-
48	1	34560136	A	G	missense_variant	MODERATE	DENND4C	transcript	protein_coding	c.3200T>C;c.3278T>C;c.3377T>C;c.3380T>C;c.3437T>C;c.3584T>C;c.722T>C	p.Val1067Ala;p.Val1093Ala;p.Val1126Ala;p.Val1127Ala;p.Val1146Ala;p.Val1195Ala;p.Val241Ala	3323/6378;3401/6456;3500/6555;3503/6558;3560/6615;3707/5660;3707/6579;3707/6762;722/3777	3200/5493;3278/5571;3377/5670;3380/5673;3437/5730;3584/5415;3584/5694;3584/5877;722/3015	1067/1830;1093/1856;1126/1889;1127/1890;1146/1909;1195/1804;1195/1897;1195/1958;241/1004	GA	20	0	0.6	0.4		-	-	-	-	-	0.4	0.4	0.2		-	-	-	-	-	-	-	-	-	-	-	-
48	1	34560136	A	G	missense_variant	MODERATE	DENND4C	transcript	protein_coding	c.3200T>C;c.3278T>C;c.3377T>C;c.3380T>C;c.3437T>C;c.3584T>C;c.722T>C	p.Val1067Ala;p.Val1093Ala;p.Val1126Ala;p.Val1127Ala;p.Val1146Ala;p.Val1195Ala;p.Val241Ala	3323/6378;3401/6456;3500/6555;3503/6558;3560/6615;3707/5660;3707/6579;3707/6762;722/3777	3200/5493;3278/5571;3377/5670;3380/5673;3437/5730;3584/5415;3584/5694;3584/5877;722/3015	1067/1830;1093/1856;1126/1889;1127/1890;1146/1909;1195/1804;1195/1897;1195/1958;241/1004	GB	20	0	0.9	0.1		-	-	-	-	-	0.8	0.2	0		-	-	-	-	-	-	-	-	-	-	-	-
49	1	34560551	A	T	missense_variant	MODERATE	DENND4C	transcript	protein_coding	c.2785T>A;c.2863T>A;c.2962T>A;c.2965T>A;c.3022T>A;c.307T>A;c.3169T>A	p.Phe1008Ile;p.Phe103Ile;p.Phe1057Ile;p.Phe929Ile;p.Phe955Ile;p.Phe988Ile;p.Phe989Ile	2908/6378;2986/6456;307/3777;3085/6555;3088/6558;3145/6615;3292/5660;3292/6579;3292/6762	2785/5493;2863/5571;2962/5670;2965/5673;3022/5730;307/3015;3169/5415;3169/5694;3169/5877	1008/1909;103/1004;1057/1804;1057/1897;1057/1958;929/1830;955/1856;988/1889;989/1890	GA	20	0	1	0		-	-	-	-	-	1	0	0		-	-	-	-	-	-	-	-	-	-	-	-
49	1	34560551	A	T	missense_variant	MODERATE	DENND4C	transcript	protein_coding	c.2785T>A;c.2863T>A;c.2962T>A;c.2965T>A;c.3022T>A;c.307T>A;c.3169T>A	p.Phe1008Ile;p.Phe103Ile;p.Phe1057Ile;p.Phe929Ile;p.Phe955Ile;p.Phe988Ile;p.Phe989Ile	2908/6378;2986/6456;307/3777;3085/6555;3088/6558;3145/6615;3292/5660;3292/6579;3292/6762	2785/5493;2863/5571;2962/5670;2965/5673;3022/5730;307/3015;3169/5415;3169/5694;3169/5877	1008/1909;103/1004;1057/1804;1057/1897;1057/1958;929/1830;955/1856;988/1889;989/1890	GB	20	0	0.9	0.1		-	-	-	-	-	0.8	0.2	0		-	-	-	-	-	-	-	-	-	-	-	-
50	1	34748413	T	C	missense_variant	MODERATE	PLIN2	transcript	protein_coding	c.1276T>C	p.Phe426Leu	1276/1752	1276/1500	426/499	GA	20	0	0.6	0.4		-	-	-	-	-	0.5	0.2	0.3		-	-	-	-	-	-	-	-	-	-	-	-
50	1	34748413	T	C	missense_variant	MODERATE	PLIN2	transcript	protein_coding	c.1276T>C	p.Phe426Leu	1276/1752	1276/1500	426/499	GB	20	0	1	0		-	-	-	-	-	1	0	0		-	-	-	-	-	-	-	-	-	-	-	-
51	1	34804838	C	G	missense_variant	MODERATE	HAUS6	transcript	protein_coding	c.1294C>G;c.1390C>G;c.973C>G	p.Leu325Val;p.Leu432Val;p.Leu464Val	1129/2634;1294/3399;1390/3495	1294/2778;1390/2874;973/2478	325/825;432/925;464/957	GA	20	0	0.65	0.35		-	-	-	-	-	0.5	0.3	0.2		-	-	-	-	-	-	-	-	-	-	-	-
51	1	34804838	C	G	missense_variant	MODERATE	HAUS6	transcript	protein_coding	c.1294C>G;c.1390C>G;c.973C>G	p.Leu325Val;p.Leu432Val;p.Leu464Val	1129/2634;1294/3399;1390/3495	1294/2778;1390/2874;973/2478	325/825;432/925;464/957	GB	20	0	1	0		-	-	-	-	-	1	0	0		-	-	-	-	-	-	-	-	-	-	-	-
52	1	34805267	G	A	missense_variant	MODERATE	HAUS6	transcript	protein_coding	c.1090G>A;c.1411G>A;c.1507G>A	p.Glu364Lys;p.Glu471Lys;p.Glu503Lys	1246/2634;1411/3399;1507/3495	1090/2478;1411/2778;1507/2874	364/825;471/925;503/957	GA	20	0	0.65	0.35		-	-	-	-	-	0.5	0.3	0.2		-	-	-	-	-	-	-	-	-	-	-	-
52	1	34805267	G	A	missense_variant	MODERATE	HAUS6	transcript	protein_coding	c.1090G>A;c.1411G>A;c.1507G>A	p.Glu364Lys;p.Glu471Lys;p.Glu503Lys	1246/2634;1411/3399;1507/3495	1090/2478;1411/2778;1507/2874	364/825;471/925;503/957	GB	20	0	1	0		-	-	-	-	-	1	0	0		-	-	-	-	-	-	-	-	-	-	-	-
53	1	34805300	A	G	missense_variant	MODERATE	HAUS6	transcript	protein_coding	c.1123A>G;c.1444A>G;c.1540A>G	p.Lys375Glu;p.Lys482Glu;p.Lys514Glu	1279/2634;1444/3399;1540/3495	1123/2478;1444/2778;1540/2874	375/825;482/925;514/957	GA	20	0	0.65	0.35		-	-	-	-	-	0.5	0.3	0.2		-	-	-	-	-	-	-	-	-	-	-	-
53	1	34805300	A	G	missense_variant	MODERATE	HAUS6	transcript	protein_coding	c.1123A>G;c.1444A>G;c.1540A>G	p.Lys375Glu;p.Lys482Glu;p.Lys514Glu	1279/2634;1444/3399;1540/3495	1123/2478;1444/2778;1540/2874	375/825;482/925;514/957	GB	20	0	1	0		-	-	-	-	-	1	0	0		-	-	-	-	-	-	-	-	-	-	-	-
54	1	34811764	C	T	missense_variant	MODERATE	HAUS6	transcript	protein_coding	c.1454C>T;c.1775C>T;c.1871C>T	p.Ser485Leu;p.Ser592Leu;p.Ser624Leu	1610/2634;1775/3399;1871/3495	1454/2478;1775/2778;1871/2874	485/825;592/925;624/957	GA	20	0	0.6	0.4		-	-	-	-	-	0.4	0.4	0.2		-	-	-	-	-	-	-	-	-	-	-	-
54	1	34811764	C	T	missense_variant	MODERATE	HAUS6	transcript	protein_coding	c.1454C>T;c.1775C>T;c.1871C>T	p.Ser485Leu;p.Ser592Leu;p.Ser624Leu	1610/2634;1775/3399;1871/3495	1454/2478;1775/2778;1871/2874	485/825;592/925;624/957	GB	20	0	1	0		-	-	-	-	-	1	0	0		-	-	-	-	-	-	-	-	-	-	-	-
55	1	34811992	T	C	missense_variant	MODERATE	HAUS6	transcript	protein_coding	c.1682T>C;c.2003T>C;c.2099T>C	p.Val561Ala;p.Val668Ala;p.Val700Ala	1838/2634;2003/3399;2099/3495	1682/2478;2003/2778;2099/2874	561/825;668/925;700/957	GA	20	0	0.25	0.75		-	-	-	-	-	0.1	0.3	0.6		-	-	-	-	-	-	-	-	-	-	-	-
55	1	34811992	T	C	missense_variant	MODERATE	HAUS6	transcript	protein_coding	c.1682T>C;c.2003T>C;c.2099T>C	p.Val561Ala;p.Val668Ala;p.Val700Ala	1838/2634;2003/3399;2099/3495	1682/2478;2003/2778;2099/2874	561/825;668/925;700/957	GB	20	0	1	0		-	-	-	-	-	1	0	0		-	-	-	-	-	-	-	-	-	-	-	-
56	1	34812273	T	C	missense_variant	MODERATE	HAUS6	transcript	protein_coding	c.1963T>C;c.2284T>C;c.2380T>C	p.Cys655Arg;p.Cys762Arg;p.Cys794Arg	2119/2634;2284/3399;2380/3495	1963/2478;2284/2778;2380/2874	655/825;762/925;794/957	GA	18	1	0.72	0.28		-	-	-	-	-	0.6	0.1	0.2		-	-	-	-	-	-	-	-	-	-	-	-
56	1	34812273	T	C	missense_variant	MODERATE	HAUS6	transcript	protein_coding	c.1963T>C;c.2284T>C;c.2380T>C	p.Cys655Arg;p.Cys762Arg;p.Cys794Arg	2119/2634;2284/3399;2380/3495	1963/2478;2284/2778;2380/2874	655/825;762/925;794/957	GB	20	0	1	0		-	-	-	-	-	1	0	0		-	-	-	-	-	-	-	-	-	-	-	-
57	1	34812415	G	A	missense_variant	MODERATE	HAUS6	transcript	protein_coding	c.2105G>A;c.2426G>A;c.2522G>A	p.Arg702Gln;p.Arg809Gln;p.Arg841Gln	2261/2634;2426/3399;2522/3495	2105/2478;2426/2778;2522/2874	702/825;809/925;841/957	GA	20	0	0.7	0.3		-	-	-	-	-	0.6	0.2	0.2		-	-	-	-	-	-	-	-	-	-	-	-
57	1	34812415	G	A	missense_variant	MODERATE	HAUS6	transcript	protein_coding	c.2105G>A;c.2426G>A;c.2522G>A	p.Arg702Gln;p.Arg809Gln;p.Arg841Gln	2261/2634;2426/3399;2522/3495	2105/2478;2426/2778;2522/2874	702/825;809/925;841/957	GB	20	0	1	0		-	-	-	-	-	1	0	0		-	-	-	-	-	-	-	-	-	-	-	-
58	1	34812771	G	A	missense_variant	MODERATE	HAUS6	transcript	protein_coding	c.2461G>A	p.Val821Ile	2617/2634	2461/2478	821/825	GA	20	0	0.25	0.75		-	-	-	-	-	0.1	0.3	0.6		-	-	-	-	-	-	-	-	-	-	-	-
58	1	34812771	G	A	missense_variant	MODERATE	HAUS6	transcript	protein_coding	c.2461G>A	p.Val821Ile	2617/2634	2461/2478	821/825	GB	20	0	1	0		-	-	-	-	-	1	0	0		-	-	-	-	-	-	-	-	-	-	-	-
59	1	34812774	A	G	missense_variant	MODERATE	HAUS6	transcript	protein_coding	c.2464A>G	p.Met822Val	2620/2634	2464/2478	822/825	GA	20	0	0.25	0.75		-	-	-	-	-	0.1	0.3	0.6		-	-	-	-	-	-	-	-	-	-	-	-
59	1	34812774	A	G	missense_variant	MODERATE	HAUS6	transcript	protein_coding	c.2464A>G	p.Met822Val	2620/2634	2464/2478	822/825	GB	20	0	1	0		-	-	-	-	-	1	0	0		-	-	-	-	-	-	-	-	-	-	-	-
60	1	35163955	T	C	missense_variant	MODERATE	ADAMTSL1	transcript	protein_coding	c.2918A>G;c.3356A>G;c.3392A>G;c.3407A>G	p.His1119Arg;p.His1131Arg;p.His1136Arg;p.His973Arg	2918/5234;3356/5672;3392/5708;3407/5723	2918/4803;3356/5241;3392/5277;3407/5292	1119/1746;1131/1758;1136/1763;973/1600	GA	20	0	0.65	0.35		-	-	-	-	-	0.5	0.3	0.2		-	-	-	-	-	-	-	-	-	-	-	-
60	1	35163955	T	C	missense_variant	MODERATE	ADAMTSL1	transcript	protein_coding	c.2918A>G;c.3356A>G;c.3392A>G;c.3407A>G	p.His1119Arg;p.His1131Arg;p.His1136Arg;p.His973Arg	2918/5234;3356/5672;3392/5708;3407/5723	2918/4803;3356/5241;3392/5277;3407/5292	1119/1746;1131/1758;1136/1763;973/1600	GB	20	0	1	0		-	-	-	-	-	1	0	0		-	-	-	-	-	-	-	-	-	-	-	-
61	1	35164181	T	C	missense_variant	MODERATE	ADAMTSL1	transcript	protein_coding	c.2692A>G;c.3130A>G;c.3166A>G;c.3181A>G	p.Thr1044Ala;p.Thr1056Ala;p.Thr1061Ala;p.Thr898Ala	2692/5234;3130/5672;3166/5708;3181/5723	2692/4803;3130/5241;3166/5277;3181/5292	1044/1746;1056/1758;1061/1763;898/1600	GA	18	1	0.28	0.72		-	-	-	-	-	0.2	0.1	0.6		-	-	-	-	-	-	-	-	-	-	-	-
61	1	35164181	T	C	missense_variant	MODERATE	ADAMTSL1	transcript	protein_coding	c.2692A>G;c.3130A>G;c.3166A>G;c.3181A>G	p.Thr1044Ala;p.Thr1056Ala;p.Thr1061Ala;p.Thr898Ala	2692/5234;3130/5672;3166/5708;3181/5723	2692/4803;3130/5241;3166/5277;3181/5292	1044/1746;1056/1758;1061/1763;898/1600	GB	20	0	0.1	0.9		-	-	-	-	-	0	0.2	0.8		-	-	-	-	-	-	-	-	-	-	-	-
62	1	35164418	G	C	missense_variant	MODERATE	ADAMTSL1	transcript	protein_coding	c.2455C>G;c.2893C>G;c.2929C>G;c.2944C>G	p.Pro819Ala;p.Pro965Ala;p.Pro977Ala;p.Pro982Ala	2455/5234;2893/5672;2929/5708;2944/5723	2455/4803;2893/5241;2929/5277;2944/5292	819/1600;965/1746;977/1758;982/1763	GA	20	0	0.6	0.4		-	-	-	-	-	0.4	0.4	0.2		-	-	-	-	-	-	-	-	-	-	-	-
62	1	35164418	G	C	missense_variant	MODERATE	ADAMTSL1	transcript	protein_coding	c.2455C>G;c.2893C>G;c.2929C>G;c.2944C>G	p.Pro819Ala;p.Pro965Ala;p.Pro977Ala;p.Pro982Ala	2455/5234;2893/5672;2929/5708;2944/5723	2455/4803;2893/5241;2929/5277;2944/5292	819/1600;965/1746;977/1758;982/1763	GB	20	0	0.1	0.9		-	-	-	-	-	0	0.2	0.8		-	-	-	-	-	-	-	-	-	-	-	-
63	1	35165746	C	T	missense_variant	MODERATE	ADAMTSL1	transcript	protein_coding	c.1951G>A;c.2389G>A;c.2425G>A;c.2440G>A	p.Val651Met;p.Val797Met;p.Val809Met;p.Val814Met	1951/5234;2389/5672;2425/5708;2440/5723	1951/4803;2389/5241;2425/5277;2440/5292	651/1600;797/1746;809/1758;814/1763	GA	20	0	0.65	0.35		-	-	-	-	-	0.5	0.3	0.2		-	-	-	-	-	-	-	-	-	-	-	-
63	1	35165746	C	T	missense_variant	MODERATE	ADAMTSL1	transcript	protein_coding	c.1951G>A;c.2389G>A;c.2425G>A;c.2440G>A	p.Val651Met;p.Val797Met;p.Val809Met;p.Val814Met	1951/5234;2389/5672;2425/5708;2440/5723	1951/4803;2389/5241;2425/5277;2440/5292	651/1600;797/1746;809/1758;814/1763	GB	20	0	1	0		-	-	-	-	-	1	0	0		-	-	-	-	-	-	-	-	-	-	-	-
64	1	35171927	T	C	missense_variant	MODERATE	ADAMTSL1	transcript	protein_coding	c.1865A>G;c.2303A>G;c.2339A>G;c.2354A>G	p.Lys622Arg;p.Lys768Arg;p.Lys780Arg;p.Lys785Arg	1865/5234;2303/5672;2339/5708;2354/5723	1865/4803;2303/5241;2339/5277;2354/5292	622/1600;768/1746;780/1758;785/1763	GA	18	1	0.67	0.33		-	-	-	-	-	0.5	0.2	0.2		-	-	-	-	-	-	-	-	-	-	-	-
64	1	35171927	T	C	missense_variant	MODERATE	ADAMTSL1	transcript	protein_coding	c.1865A>G;c.2303A>G;c.2339A>G;c.2354A>G	p.Lys622Arg;p.Lys768Arg;p.Lys780Arg;p.Lys785Arg	1865/5234;2303/5672;2339/5708;2354/5723	1865/4803;2303/5241;2339/5277;2354/5292	622/1600;768/1746;780/1758;785/1763	GB	20	0	1	0		-	-	-	-	-	1	0	0		-	-	-	-	-	-	-	-	-	-	-	-
65	1	36232180	G	A	missense_variant	MODERATE	SH3GL2	transcript	protein_coding	c.757C>T;c.784C>T;c.796C>T	p.Pro253Ser;p.Pro262Ser;p.Pro266Ser	1361/1624;757/1020;870/1133	757/1020;784/1047;796/1059	253/339;262/348;266/352	GA	20	0	0.4	0.6		-	-	-	-	-	0.2	0.4	0.4		-	-	-	-	-	-	-	-	-	-	-	-
65	1	36232180	G	A	missense_variant	MODERATE	SH3GL2	transcript	protein_coding	c.757C>T;c.784C>T;c.796C>T	p.Pro253Ser;p.Pro262Ser;p.Pro266Ser	1361/1624;757/1020;870/1133	757/1020;784/1047;796/1059	253/339;262/348;266/352	GB	20	0	1	0		-	-	-	-	-	1	0	0		-	-	-	-	-	-	-	-	-	-	-	-
66	1	36345537	A	C	missense_variant&splice_region_variant	MODERATE	SH3GL2	transcript	protein_coding	c.32T>G	p.Val11Gly	118/1133	32/1047	11/348	GA	20	0	0.95	0.05		-	-	-	-	-	0.9	0.1	0		-	-	-	-	-	-	-	-	-	-	-	-
66	1	36345537	A	C	missense_variant&splice_region_variant	MODERATE	SH3GL2	transcript	protein_coding	c.32T>G	p.Val11Gly	118/1133	32/1047	11/348	GB	20	0	0.15	0.85		-	-	-	-	-	0	0.3	0.7		-	-	-	-	-	-	-	-	-	-	-	-
67	1	36531565	A	T	missense_variant	MODERATE	CNTLN	transcript	protein_coding	c.3976T>A	p.Phe1326Ile	3976/4002	3976/4002	1326/1333	GA	20	0	0.2	0.8		-	-	-	-	-	0	0.4	0.6		-	-	-	-	-	-	-	-	-	-	-	-
67	1	36531565	A	T	missense_variant	MODERATE	CNTLN	transcript	protein_coding	c.3976T>A	p.Phe1326Ile	3976/4002	3976/4002	1326/1333	GB	20	0	1	0		-	-	-	-	-	1	0	0		-	-	-	-	-	-	-	-	-	-	-	-
68	1	36575971	C	G	missense_variant	MODERATE	CNTLN	transcript	protein_coding	c.3493G>C;c.3541G>C	p.Gly1165Arg;p.Gly1181Arg	3493/4022;3541/4002	3493/3870;3541/4002	1165/1289;1181/1333	GA	20	0	0.2	0.8		-	-	-	-	-	0	0.4	0.6		-	-	-	-	-	-	-	-	-	-	-	-
68	1	36575971	C	G	missense_variant	MODERATE	CNTLN	transcript	protein_coding	c.3493G>C;c.3541G>C	p.Gly1165Arg;p.Gly1181Arg	3493/4022;3541/4002	3493/3870;3541/4002	1165/1289;1181/1333	GB	20	0	1	0		-	-	-	-	-	1	0	0		-	-	-	-	-	-	-	-	-	-	-	-
69	1	36732082	G	A	missense_variant	MODERATE	CNTLN	transcript	protein_coding	c.1304C>T	p.Pro435Leu	1304/4002	1304/4002	435/1333	GA	20	0	0.95	0.05		-	-	-	-	-	0.9	0.1	0		-	-	-	-	-	-	-	-	-	-	-	-
69	1	36732082	G	A	missense_variant	MODERATE	CNTLN	transcript	protein_coding	c.1304C>T	p.Pro435Leu	1304/4002	1304/4002	435/1333	GB	20	0	0.85	0.15		-	-	-	-	-	0.7	0.3	0		-	-	-	-	-	-	-	-	-	-	-	-
70	1	36774962	C	T	missense_variant	MODERATE	CNTLN	transcript	protein_coding	c.1021G>A	p.Glu341Lys	1021/4002;1021/4022	1021/3870;1021/4002	341/1289;341/1333	GA	20	0	0.3	0.7		-	-	-	-	-	0.2	0.2	0.6		-	-	-	-	-	-	-	-	-	-	-	-
70	1	36774962	C	T	missense_variant	MODERATE	CNTLN	transcript	protein_coding	c.1021G>A	p.Glu341Lys	1021/4002;1021/4022	1021/3870;1021/4002	341/1289;341/1333	GB	20	0	1	0		-	-	-	-	-	1	0	0		-	-	-	-	-	-	-	-	-	-	-	-
71	1	36775016	C	T	missense_variant	MODERATE	CNTLN	transcript	protein_coding	c.967G>A	p.Val323Ile	967/4002;967/4022	967/3870;967/4002	323/1289;323/1333	GA	20	0	0.25	0.75		-	-	-	-	-	0.1	0.3	0.6		-	-	-	-	-	-	-	-	-	-	-	-
71	1	36775016	C	T	missense_variant	MODERATE	CNTLN	transcript	protein_coding	c.967G>A	p.Val323Ile	967/4002;967/4022	967/3870;967/4002	323/1289;323/1333	GB	20	0	1	0		-	-	-	-	-	1	0	0		-	-	-	-	-	-	-	-	-	-	-	-
72	1	37316491	C	A	missense_variant	MODERATE	BNC2	transcript	protein_coding	c.276C>A;c.294C>A	p.Phe92Leu;p.Phe98Leu	276/3555;294/3468;294/3489;294/3573	276/3384;294/3318;294/3402;294/3468	92/1127;98/1105;98/1133;98/1155	GA	20	0	0.9	0.1		-	-	-	-	-	0.8	0.2	0		-	-	-	-	-	-	-	-	-	-	-	-
72	1	37316491	C	A	missense_variant	MODERATE	BNC2	transcript	protein_coding	c.276C>A;c.294C>A	p.Phe92Leu;p.Phe98Leu	276/3555;294/3468;294/3489;294/3573	276/3384;294/3318;294/3402;294/3468	92/1127;98/1105;98/1133;98/1155	GB	20	0	0.85	0.15		-	-	-	-	-	0.7	0.3	0		-	-	-	-	-	-	-	-	-	-	-	-
73	1	37604588	C	G	missense_variant	MODERATE	BNC2	transcript	protein_coding	c.2760C>G	p.Ile920Met	2760/3468	2760/3468	920/1155	GA	20	0	0.15	0.85		-	-	-	-	-	0.1	0.1	0.8		-	-	-	-	-	-	-	-	-	-	-	-
73	1	37604588	C	G	missense_variant	MODERATE	BNC2	transcript	protein_coding	c.2760C>G	p.Ile920Met	2760/3468	2760/3468	920/1155	GB	20	0	0.9	0.1		-	-	-	-	-	0.8	0.2	0		-	-	-	-	-	-	-	-	-	-	-	-
74	1	38064718	C	G	missense_variant	MODERATE	CCDC171	transcript	protein_coding	c.3781G>C	p.Val1261Leu	3894/4097	3781/3984	1261/1327	GA	20	0	0	1		-	-	-	-	-	0	0	1		-	-	-	-	-	-	-	-	-	-	-	-
74	1	38064718	C	G	missense_variant	MODERATE	CCDC171	transcript	protein_coding	c.3781G>C	p.Val1261Leu	3894/4097	3781/3984	1261/1327	GB	20	0	0.1	0.9		-	-	-	-	-	0	0.2	0.8		-	-	-	-	-	-	-	-	-	-	-	-
75	1	38162559	G	A	missense_variant	MODERATE	CCDC171	transcript	protein_coding	c.3496C>T	p.Arg1166Trp	3609/4097	3496/3984	1166/1327	GA	20	0	1	0		-	-	-	-	-	1	0	0		-	-	-	-	-	-	-	-	-	-	-	-
75	1	38162559	G	A	missense_variant	MODERATE	CCDC171	transcript	protein_coding	c.3496C>T	p.Arg1166Trp	3609/4097	3496/3984	1166/1327	GB	20	0	0.95	0.05		-	-	-	-	-	0.9	0.1	0		-	-	-	-	-	-	-	-	-	-	-	-
76	1	38841558	A	G	missense_variant	MODERATE	TTC39B	transcript	protein_coding	c.106A>G	p.Ser36Gly	106/2096;106/2339	106/1617;106/1860	36/538;36/619	GA	20	0	0.2	0.8		-	-	-	-	-	0.1	0.2	0.7		-	-	-	-	-	-	-	-	-	-	-	-
76	1	38841558	A	G	missense_variant	MODERATE	TTC39B	transcript	protein_coding	c.106A>G	p.Ser36Gly	106/2096;106/2339	106/1617;106/1860	36/538;36/619	GB	20	0	0.25	0.75		-	-	-	-	-	0.1	0.3	0.6		-	-	-	-	-	-	-	-	-	-	-	-
77	1	38841591	C	T	missense_variant	MODERATE	TTC39B	transcript	protein_coding	c.139C>T	p.Arg47Cys	139/2096;139/2339	139/1617;139/1860	47/538;47/619	GA	20	0	0.8	0.2		-	-	-	-	-	0.7	0.2	0.1		-	-	-	-	-	-	-	-	-	-	-	-
77	1	38841591	C	T	missense_variant	MODERATE	TTC39B	transcript	protein_coding	c.139C>T	p.Arg47Cys	139/2096;139/2339	139/1617;139/1860	47/538;47/619	GB	20	0	1	0		-	-	-	-	-	1	0	0		-	-	-	-	-	-	-	-	-	-	-	-
78	1	39088844	C	T	missense_variant	MODERATE	FREM1	transcript	protein_coding	c.221C>T	p.Thr74Met	596/6876;596/6924	221/6501;221/6549	74/2166;74/2182	GA	20	0	0.85	0.15		-	-	-	-	-	0.8	0.1	0.1		-	-	-	-	-	-	-	-	-	-	-	-
78	1	39088844	C	T	missense_variant	MODERATE	FREM1	transcript	protein_coding	c.221C>T	p.Thr74Met	596/6876;596/6924	221/6501;221/6549	74/2166;74/2182	GB	20	0	0.3	0.7		-	-	-	-	-	0.1	0.4	0.5		-	-	-	-	-	-	-	-	-	-	-	-
79	1	39096626	G	A	missense_variant	MODERATE	FREM1	transcript	protein_coding	c.542G>A	p.Arg181Gln	917/6876;917/6924	542/6501;542/6549	181/2166;181/2182	GA	20	0	0.7	0.3		-	-	-	-	-	0.6	0.2	0.2		-	-	-	-	-	-	-	-	-	-	-	-
79	1	39096626	G	A	missense_variant	MODERATE	FREM1	transcript	protein_coding	c.542G>A	p.Arg181Gln	917/6876;917/6924	542/6501;542/6549	181/2166;181/2182	GB	20	0	0.3	0.7		-	-	-	-	-	0.1	0.4	0.5		-	-	-	-	-	-	-	-	-	-	-	-
80	1	39098696	G	A	missense_variant	MODERATE	FREM1	transcript	protein_coding	c.670G>A	p.Ala224Thr	1045/6876;1045/6924	670/6501;670/6549	224/2166;224/2182	GA	20	0	0.9	0.1		-	-	-	-	-	0.8	0.2	0		-	-	-	-	-	-	-	-	-	-	-	-
80	1	39098696	G	A	missense_variant	MODERATE	FREM1	transcript	protein_coding	c.670G>A	p.Ala224Thr	1045/6876;1045/6924	670/6501;670/6549	224/2166;224/2182	GB	20	0	0.3	0.7		-	-	-	-	-	0.1	0.4	0.5		-	-	-	-	-	-	-	-	-	-	-	-
81	1	39105791	T	C	missense_variant	MODERATE	FREM1	transcript	protein_coding	c.839T>C	p.Val280Ala	1214/6876;1214/6924	839/6501;839/6549	280/2166;280/2182	GA	20	0	0.7	0.3		-	-	-	-	-	0.6	0.2	0.2		-	-	-	-	-	-	-	-	-	-	-	-
81	1	39105791	T	C	missense_variant	MODERATE	FREM1	transcript	protein_coding	c.839T>C	p.Val280Ala	1214/6876;1214/6924	839/6501;839/6549	280/2166;280/2182	GB	20	0	0.3	0.7		-	-	-	-	-	0.1	0.4	0.5		-	-	-	-	-	-	-	-	-	-	-	-
82	1	39117280	A	G	missense_variant	MODERATE	FREM1	transcript	protein_coding	c.1573A>G	p.Ile525Val	1948/6876;1948/6924	1573/6501;1573/6549	525/2166;525/2182	GA	20	0	0.7	0.3		-	-	-	-	-	0.6	0.2	0.2		-	-	-	-	-	-	-	-	-	-	-	-
82	1	39117280	A	G	missense_variant	MODERATE	FREM1	transcript	protein_coding	c.1573A>G	p.Ile525Val	1948/6876;1948/6924	1573/6501;1573/6549	525/2166;525/2182	GB	20	0	0.3	0.7		-	-	-	-	-	0.1	0.4	0.5		-	-	-	-	-	-	-	-	-	-	-	-
83	1	39117323	T	C	missense_variant	MODERATE	FREM1	transcript	protein_coding	c.1616T>C	p.Leu539Pro	1991/6876;1991/6924	1616/6501;1616/6549	539/2166;539/2182	GA	20	0	0.7	0.3		-	-	-	-	-	0.6	0.2	0.2		-	-	-	-	-	-	-	-	-	-	-	-
83	1	39117323	T	C	missense_variant	MODERATE	FREM1	transcript	protein_coding	c.1616T>C	p.Leu539Pro	1991/6876;1991/6924	1616/6501;1616/6549	539/2166;539/2182	GB	20	0	0.3	0.7		-	-	-	-	-	0.1	0.4	0.5		-	-	-	-	-	-	-	-	-	-	-	-
84	1	39117433	C	G	missense_variant	MODERATE	FREM1	transcript	protein_coding	c.1726C>G	p.Pro576Ala	2101/6876;2101/6924	1726/6501;1726/6549	576/2166;576/2182	GA	20	0	0.75	0.25		-	-	-	-	-	0.7	0.1	0.2		-	-	-	-	-	-	-	-	-	-	-	-
84	1	39117433	C	G	missense_variant	MODERATE	FREM1	transcript	protein_coding	c.1726C>G	p.Pro576Ala	2101/6876;2101/6924	1726/6501;1726/6549	576/2166;576/2182	GB	18	1	0.28	0.72		-	-	-	-	-	0.1	0.3	0.5		-	-	-	-	-	-	-	-	-	-	-	-
85	1	39132242	A	G	missense_variant	MODERATE	FREM1	transcript	protein_coding	c.2507A>G	p.Asp836Gly	2882/6876;2882/6924	2507/6501;2507/6549	836/2166;836/2182	GA	20	0	0.7	0.3		-	-	-	-	-	0.6	0.2	0.2		-	-	-	-	-	-	-	-	-	-	-	-
85	1	39132242	A	G	missense_variant	MODERATE	FREM1	transcript	protein_coding	c.2507A>G	p.Asp836Gly	2882/6876;2882/6924	2507/6501;2507/6549	836/2166;836/2182	GB	20	0	0.3	0.7		-	-	-	-	-	0.1	0.4	0.5		-	-	-	-	-	-	-	-	-	-	-	-
86	1	39140275	T	C	missense_variant	MODERATE	FREM1	transcript	protein_coding	c.2780T>C	p.Met927Thr	3155/6876;3155/6924	2780/6501;2780/6549	927/2166;927/2182	GA	20	0	0.7	0.3		-	-	-	-	-	0.6	0.2	0.2		-	-	-	-	-	-	-	-	-	-	-	-
86	1	39140275	T	C	missense_variant	MODERATE	FREM1	transcript	protein_coding	c.2780T>C	p.Met927Thr	3155/6876;3155/6924	2780/6501;2780/6549	927/2166;927/2182	GB	20	0	0.3	0.7		-	-	-	-	-	0.1	0.4	0.5		-	-	-	-	-	-	-	-	-	-	-	-
87	1	39150141	T	A	missense_variant	MODERATE	FREM1	transcript	protein_coding	c.3295T>A	p.Leu1099Met	3670/6876;3670/6924	3295/6501;3295/6549	1099/2166;1099/2182	GA	20	0	0.7	0.3		-	-	-	-	-	0.6	0.2	0.2		-	-	-	-	-	-	-	-	-	-	-	-
87	1	39150141	T	A	missense_variant	MODERATE	FREM1	transcript	protein_coding	c.3295T>A	p.Leu1099Met	3670/6876;3670/6924	3295/6501;3295/6549	1099/2166;1099/2182	GB	18	1	0.33	0.67		-	-	-	-	-	0.1	0.4	0.4		-	-	-	-	-	-	-	-	-	-	-	-
88	1	39150238	G	A	missense_variant	MODERATE	FREM1	transcript	protein_coding	c.3392G>A	p.Arg1131His	3767/6876;3767/6924	3392/6501;3392/6549	1131/2166;1131/2182	GA	20	0	0.85	0.15		-	-	-	-	-	0.8	0.1	0.1		-	-	-	-	-	-	-	-	-	-	-	-
88	1	39150238	G	A	missense_variant	MODERATE	FREM1	transcript	protein_coding	c.3392G>A	p.Arg1131His	3767/6876;3767/6924	3392/6501;3392/6549	1131/2166;1131/2182	GB	20	0	1	0		-	-	-	-	-	1	0	0		-	-	-	-	-	-	-	-	-	-	-	-
89	1	39157979	T	G	missense_variant	MODERATE	FREM1	transcript	protein_coding	c.3502T>G	p.Ser1168Ala	3877/6876;3877/6924	3502/6501;3502/6549	1168/2166;1168/2182	GA	20	0	0.8	0.2		-	-	-	-	-	0.7	0.2	0.1		-	-	-	-	-	-	-	-	-	-	-	-
89	1	39157979	T	G	missense_variant	MODERATE	FREM1	transcript	protein_coding	c.3502T>G	p.Ser1168Ala	3877/6876;3877/6924	3502/6501;3502/6549	1168/2166;1168/2182	GB	20	0	1	0		-	-	-	-	-	1	0	0		-	-	-	-	-	-	-	-	-	-	-	-
90	1	39174760	C	G	missense_variant	MODERATE	FREM1	transcript	protein_coding	c.4165C>G	p.His1389Asp	4540/6876;4540/6924	4165/6501;4165/6549	1389/2166;1389/2182	GA	20	0	0.95	0.05		-	-	-	-	-	0.9	0.1	0		-	-	-	-	-	-	-	-	-	-	-	-
90	1	39174760	C	G	missense_variant	MODERATE	FREM1	transcript	protein_coding	c.4165C>G	p.His1389Asp	4540/6876;4540/6924	4165/6501;4165/6549	1389/2166;1389/2182	GB	20	0	0.3	0.7		-	-	-	-	-	0.1	0.4	0.5		-	-	-	-	-	-	-	-	-	-	-	-
91	1	39184658	G	A	missense_variant	MODERATE	FREM1	transcript	protein_coding	c.4450G>A	p.Val1484Ile	4825/6876;4825/6924	4450/6501;4450/6549	1484/2166;1484/2182	GA	20	0	0.9	0.1		-	-	-	-	-	0.8	0.2	0		-	-	-	-	-	-	-	-	-	-	-	-
91	1	39184658	G	A	missense_variant	MODERATE	FREM1	transcript	protein_coding	c.4450G>A	p.Val1484Ile	4825/6876;4825/6924	4450/6501;4450/6549	1484/2166;1484/2182	GB	20	0	0.35	0.65		-	-	-	-	-	0.2	0.3	0.5		-	-	-	-	-	-	-	-	-	-	-	-
92	1	39184886	A	G	missense_variant	MODERATE	FREM1	transcript	protein_coding	c.4678A>G	p.Thr1560Ala	5053/6876;5053/6924	4678/6501;4678/6549	1560/2166;1560/2182	GA	20	0	0.9	0.1		-	-	-	-	-	0.8	0.2	0		-	-	-	-	-	-	-	-	-	-	-	-
92	1	39184886	A	G	missense_variant	MODERATE	FREM1	transcript	protein_coding	c.4678A>G	p.Thr1560Ala	5053/6876;5053/6924	4678/6501;4678/6549	1560/2166;1560/2182	GB	20	0	0.35	0.65		-	-	-	-	-	0.2	0.3	0.5		-	-	-	-	-	-	-	-	-	-	-	-
93	1	39184902	T	G	missense_variant	MODERATE	FREM1	transcript	protein_coding	c.4694T>G	p.Leu1565Arg	5069/6876;5069/6924	4694/6501;4694/6549	1565/2166;1565/2182	GA	20	0	0.9	0.1		-	-	-	-	-	0.8	0.2	0		-	-	-	-	-	-	-	-	-	-	-	-
93	1	39184902	T	G	missense_variant	MODERATE	FREM1	transcript	protein_coding	c.4694T>G	p.Leu1565Arg	5069/6876;5069/6924	4694/6501;4694/6549	1565/2166;1565/2182	GB	20	0	0.35	0.65		-	-	-	-	-	0.2	0.3	0.5		-	-	-	-	-	-	-	-	-	-	-	-
94	1	39185018	G	C	missense_variant	MODERATE	FREM1	transcript	protein_coding	c.4810G>C	p.Val1604Leu	5185/6876;5185/6924	4810/6501;4810/6549	1604/2166;1604/2182	GA	20	0	0.9	0.1		-	-	-	-	-	0.8	0.2	0		-	-	-	-	-	-	-	-	-	-	-	-
94	1	39185018	G	C	missense_variant	MODERATE	FREM1	transcript	protein_coding	c.4810G>C	p.Val1604Leu	5185/6876;5185/6924	4810/6501;4810/6549	1604/2166;1604/2182	GB	20	0	0.3	0.7		-	-	-	-	-	0.1	0.4	0.5		-	-	-	-	-	-	-	-	-	-	-	-
95	1	39185031	G	A	missense_variant	MODERATE	FREM1	transcript	protein_coding	c.4823G>A	p.Arg1608Lys	5198/6876;5198/6924	4823/6501;4823/6549	1608/2166;1608/2182	GA	20	0	0.9	0.1		-	-	-	-	-	0.8	0.2	0		-	-	-	-	-	-	-	-	-	-	-	-
95	1	39185031	G	A	missense_variant	MODERATE	FREM1	transcript	protein_coding	c.4823G>A	p.Arg1608Lys	5198/6876;5198/6924	4823/6501;4823/6549	1608/2166;1608/2182	GB	20	0	0.3	0.7		-	-	-	-	-	0.1	0.4	0.5		-	-	-	-	-	-	-	-	-	-	-	-
96	1	39189717	C	A	missense_variant	MODERATE	FREM1	transcript	protein_coding	c.4951C>A	p.Leu1651Ile	5326/6876;5326/6924	4951/6501;4951/6549	1651/2166;1651/2182	GA	20	0	0.7	0.3		-	-	-	-	-	0.6	0.2	0.2		-	-	-	-	-	-	-	-	-	-	-	-
96	1	39189717	C	A	missense_variant	MODERATE	FREM1	transcript	protein_coding	c.4951C>A	p.Leu1651Ile	5326/6876;5326/6924	4951/6501;4951/6549	1651/2166;1651/2182	GB	20	0	0.3	0.7		-	-	-	-	-	0.1	0.4	0.5		-	-	-	-	-	-	-	-	-	-	-	-
97	1	39189748	C	A	missense_variant	MODERATE	FREM1	transcript	protein_coding	c.4982C>A	p.Pro1661His	5357/6876;5357/6924	4982/6501;4982/6549	1661/2166;1661/2182	GA	20	0	0.8	0.2		-	-	-	-	-	0.7	0.2	0.1		-	-	-	-	-	-	-	-	-	-	-	-
97	1	39189748	C	A	missense_variant	MODERATE	FREM1	transcript	protein_coding	c.4982C>A	p.Pro1661His	5357/6876;5357/6924	4982/6501;4982/6549	1661/2166;1661/2182	GB	20	0	1	0		-	-	-	-	-	1	0	0		-	-	-	-	-	-	-	-	-	-	-	-
98	1	39190559	G	A	missense_variant	MODERATE	FREM1	transcript	protein_coding	c.5084G>A	p.Ser1695Asn	5459/6876;5459/6924	5084/6501;5084/6549	1695/2166;1695/2182	GA	20	0	0.9	0.1		-	-	-	-	-	0.8	0.2	0		-	-	-	-	-	-	-	-	-	-	-	-
98	1	39190559	G	A	missense_variant	MODERATE	FREM1	transcript	protein_coding	c.5084G>A	p.Ser1695Asn	5459/6876;5459/6924	5084/6501;5084/6549	1695/2166;1695/2182	GB	20	0	0.35	0.65		-	-	-	-	-	0.2	0.3	0.5		-	-	-	-	-	-	-	-	-	-	-	-
99	1	39201814	A	C	missense_variant	MODERATE	FREM1	transcript	protein_coding	c.5218A>C	p.Lys1740Gln	5593/6876;5593/6924	5218/6501;5218/6549	1740/2166;1740/2182	GA	20	0	0.95	0.05		-	-	-	-	-	0.9	0.1	0		-	-	-	-	-	-	-	-	-	-	-	-
99	1	39201814	A	C	missense_variant	MODERATE	FREM1	transcript	protein_coding	c.5218A>C	p.Lys1740Gln	5593/6876;5593/6924	5218/6501;5218/6549	1740/2166;1740/2182	GB	20	0	1	0		-	-	-	-	-	1	0	0		-	-	-	-	-	-	-	-	-	-	-	-
100	1	39201869	T	G	missense_variant	MODERATE	FREM1	transcript	protein_coding	c.5273T>G	p.Val1758Gly	5648/6876;5648/6924	5273/6501;5273/6549	1758/2166;1758/2182	GA	20	0	0.65	0.35		-	-	-	-	-	0.5	0.3	0.2		-	-	-	-	-	-	-	-	-	-	-	-
100	1	39201869	T	G	missense_variant	MODERATE	FREM1	transcript	protein_coding	c.5273T>G	p.Val1758Gly	5648/6876;5648/6924	5273/6501;5273/6549	1758/2166;1758/2182	GB	20	0	0.3	0.7		-	-	-	-	-	0.1	0.4	0.5		-	-	-	-	-	-	-	-	-	-	-	-
101	1	39214181	A	G	missense_variant	MODERATE	FREM1	transcript	protein_coding	c.5752A>G	p.Thr1918Ala	6127/6876;6127/6924	5752/6501;5752/6549	1918/2166;1918/2182	GA	20	0	0.95	0.05		-	-	-	-	-	0.9	0.1	0		-	-	-	-	-	-	-	-	-	-	-	-
101	1	39214181	A	G	missense_variant	MODERATE	FREM1	transcript	protein_coding	c.5752A>G	p.Thr1918Ala	6127/6876;6127/6924	5752/6501;5752/6549	1918/2166;1918/2182	GB	20	0	0.35	0.65		-	-	-	-	-	0.2	0.3	0.5		-	-	-	-	-	-	-	-	-	-	-	-
102	1	39215350	G	A	missense_variant	MODERATE	FREM1	transcript	protein_coding	c.5959G>A;c.6007G>A	p.Val1987Ile;p.Val2003Ile	6334/6876;6382/6924	5959/6501;6007/6549	1987/2166;2003/2182	GA	20	0	0.65	0.35		-	-	-	-	-	0.6	0.1	0.3		-	-	-	-	-	-	-	-	-	-	-	-
102	1	39215350	G	A	missense_variant	MODERATE	FREM1	transcript	protein_coding	c.5959G>A;c.6007G>A	p.Val1987Ile;p.Val2003Ile	6334/6876;6382/6924	5959/6501;6007/6549	1987/2166;2003/2182	GB	20	0	0.3	0.7		-	-	-	-	-	0.2	0.2	0.6		-	-	-	-	-	-	-	-	-	-	-	-
103	1	39216526	A	T	missense_variant	MODERATE	FREM1	transcript	protein_coding	c.6189A>T;c.6237A>T	p.Glu2063Asp;p.Glu2079Asp	6564/6876;6612/6924	6189/6501;6237/6549	2063/2166;2079/2182	GA	20	0	0.9	0.1		-	-	-	-	-	0.9	0	0.1		-	-	-	-	-	-	-	-	-	-	-	-
103	1	39216526	A	T	missense_variant	MODERATE	FREM1	transcript	protein_coding	c.6189A>T;c.6237A>T	p.Glu2063Asp;p.Glu2079Asp	6564/6876;6612/6924	6189/6501;6237/6549	2063/2166;2079/2182	GB	20	0	0.3	0.7		-	-	-	-	-	0.1	0.4	0.5		-	-	-	-	-	-	-	-	-	-	-	-
104	1	39250051	A	G	missense_variant	MODERATE	CER1	transcript	protein_coding	c.688A>G	p.Ile230Val	688/804	688/804	230/267	GA	20	0	0.3	0.7		-	-	-	-	-	0.2	0.2	0.6		-	-	-	-	-	-	-	-	-	-	-	-
104	1	39250051	A	G	missense_variant	MODERATE	CER1	transcript	protein_coding	c.688A>G	p.Ile230Val	688/804	688/804	230/267	GB	20	0	0.95	0.05		-	-	-	-	-	0.9	0.1	0		-	-	-	-	-	-	-	-	-	-	-	-
105	1	40208828	T	A	missense_variant	MODERATE	ENSOCUG00000033352	transcript	protein_coding	c.2761T>A	p.Ser921Thr	2761/3768	2761/3768	921/1255	GA	18	1	0.44	0.56		-	-	-	-	-	0.4	0	0.5		-	-	-	-	-	-	-	-	-	-	-	-
105	1	40208828	T	A	missense_variant	MODERATE	ENSOCUG00000033352	transcript	protein_coding	c.2761T>A	p.Ser921Thr	2761/3768	2761/3768	921/1255	GB	20	0	0.9	0.1		-	-	-	-	-	0.8	0.2	0		-	-	-	-	-	-	-	-	-	-	-	-
106	1	44604292	T	C	missense_variant	MODERATE	ENSOCUG00000037042	transcript	protein_coding	c.38T>C	p.Val13Ala	38/468	38/468	13/155	GA	20	0	0.7	0.3		-	-	-	-	-	0.4	0.6	0		-	-	-	-	-	-	-	-	-	-	-	-
106	1	44604292	T	C	missense_variant	MODERATE	ENSOCUG00000037042	transcript	protein_coding	c.38T>C	p.Val13Ala	38/468	38/468	13/155	GB	20	0	0.3	0.7		-	-	-	-	-	0.2	0.2	0.6		-	-	-	-	-	-	-	-	-	-	-	-
107	1	44604384	G	C	missense_variant	MODERATE	ENSOCUG00000037042	transcript	protein_coding	c.130G>C	p.Ala44Pro	130/468	130/468	44/155	GA	20	0	0.35	0.65		-	-	-	-	-	0.2	0.3	0.5		-	-	-	-	-	-	-	-	-	-	-	-
107	1	44604384	G	C	missense_variant	MODERATE	ENSOCUG00000037042	transcript	protein_coding	c.130G>C	p.Ala44Pro	130/468	130/468	44/155	GB	20	0	0	1		-	-	-	-	-	0	0	1		-	-	-	-	-	-	-	-	-	-	-	-
108	1	44604395	A	T	missense_variant	MODERATE	ENSOCUG00000037042	transcript	protein_coding	c.141A>T	p.Leu47Phe	141/468	141/468	47/155	GA	20	0	0.7	0.3		-	-	-	-	-	0.4	0.6	0		-	-	-	-	-	-	-	-	-	-	-	-
108	1	44604395	A	T	missense_variant	MODERATE	ENSOCUG00000037042	transcript	protein_coding	c.141A>T	p.Leu47Phe	141/468	141/468	47/155	GB	20	0	0.25	0.75		-	-	-	-	-	0.1	0.3	0.6		-	-	-	-	-	-	-	-	-	-	-	-
109	1	44604483	G	C	missense_variant	MODERATE	ENSOCUG00000037042	transcript	protein_coding	c.229G>C	p.Asp77His	229/468	229/468	77/155	GA	20	0	0.75	0.25		-	-	-	-	-	0.5	0.5	0		-	-	-	-	-	-	-	-	-	-	-	-
109	1	44604483	G	C	missense_variant	MODERATE	ENSOCUG00000037042	transcript	protein_coding	c.229G>C	p.Asp77His	229/468	229/468	77/155	GB	20	0	0.15	0.85		-	-	-	-	-	0	0.3	0.7		-	-	-	-	-	-	-	-	-	-	-	-
110	1	44604488	C	A	missense_variant	MODERATE	ENSOCUG00000037042	transcript	protein_coding	c.234C>A	p.Phe78Leu	234/468	234/468	78/155	GA	20	0	0.6	0.4		-	-	-	-	-	0.3	0.6	0.1		-	-	-	-	-	-	-	-	-	-	-	-
110	1	44604488	C	A	missense_variant	MODERATE	ENSOCUG00000037042	transcript	protein_coding	c.234C>A	p.Phe78Leu	234/468	234/468	78/155	GB	20	0	0.85	0.15		-	-	-	-	-	0.7	0.3	0		-	-	-	-	-	-	-	-	-	-	-	-
111	1	44604512	A	T,C	missense_variant	MODERATE	ENSOCUG00000037042	transcript	protein_coding	c.258A>C;c.258A>T	p.Gln86His	258/468	258/468	86/155	GA	20	0	0.35	0.3		0.35	-	-	-	-	0.2	0.1	0		0.2	0.5	-	-	-	-	-	-	-	-	-	-
111	1	44604512	A	T,C	missense_variant	MODERATE	ENSOCUG00000037042	transcript	protein_coding	c.258A>C;c.258A>T	p.Gln86His	258/468	258/468	86/155	GB	20	0	0	0.85		0.15	-	-	-	-	0	0	0.7		-	0.3	-	-	-	-	-	-	-	-	-	-
112	1	44604513	G	A	missense_variant	MODERATE	ENSOCUG00000037042	transcript	protein_coding	c.259G>A	p.Glu87Lys	259/468	259/468	87/155	GA	20	0	0.65	0.35		-	-	-	-	-	0.3	0.7	0		-	-	-	-	-	-	-	-	-	-	-	-
112	1	44604513	G	A	missense_variant	MODERATE	ENSOCUG00000037042	transcript	protein_coding	c.259G>A	p.Glu87Lys	259/468	259/468	87/155	GB	20	0	0.85	0.15		-	-	-	-	-	0.7	0.3	0		-	-	-	-	-	-	-	-	-	-	-	-
113	1	44604537	G	C	missense_variant	MODERATE	ENSOCUG00000037042	transcript	protein_coding	c.283G>C	p.Val95Leu	283/468	283/468	95/155	GA	20	0	0.35	0.65		-	-	-	-	-	0.2	0.3	0.5		-	-	-	-	-	-	-	-	-	-	-	-
113	1	44604537	G	C	missense_variant	MODERATE	ENSOCUG00000037042	transcript	protein_coding	c.283G>C	p.Val95Leu	283/468	283/468	95/155	GB	20	0	0	1		-	-	-	-	-	0	0	1		-	-	-	-	-	-	-	-	-	-	-	-
114	1	44604541	T	A	missense_variant	MODERATE	ENSOCUG00000037042	transcript	protein_coding	c.287T>A	p.Leu96His	287/468	287/468	96/155	GA	20	0	0.7	0.3		-	-	-	-	-	0.4	0.6	0		-	-	-	-	-	-	-	-	-	-	-	-
114	1	44604541	T	A	missense_variant	MODERATE	ENSOCUG00000037042	transcript	protein_coding	c.287T>A	p.Leu96His	287/468	287/468	96/155	GB	20	0	0.15	0.85		-	-	-	-	-	0	0.3	0.7		-	-	-	-	-	-	-	-	-	-	-	-
115	1	120386272	T	G	missense_variant	MODERATE	JRKL	transcript	protein_coding	c.672A>C	p.Lys224Asn	672/1575	672/1575	224/524	GA	20	0	0.65	0.35		-	-	-	-	-	0.3	0.7	0		-	-	-	-	-	-	-	-	-	-	-	-
115	1	120386272	T	G	missense_variant	MODERATE	JRKL	transcript	protein_coding	c.672A>C	p.Lys224Asn	672/1575	672/1575	224/524	GB	20	0	0.65	0.35		-	-	-	-	-	0.3	0.7	0		-	-	-	-	-	-	-	-	-	-	-	-
116	1	120428623	T	C	missense_variant	MODERATE	CCDC82	transcript	protein_coding	c.1391T>C	p.Val464Ala	1405/1562	1391/1548	464/515	GA	20	0	0.75	0.25		-	-	-	-	-	0.5	0.5	0		-	-	-	-	-	-	-	-	-	-	-	-
116	1	120428623	T	C	missense_variant	MODERATE	CCDC82	transcript	protein_coding	c.1391T>C	p.Val464Ala	1405/1562	1391/1548	464/515	GB	20	0	0.75	0.25		-	-	-	-	-	0.7	0.1	0.2		-	-	-	-	-	-	-	-	-	-	-	-
117	1	120691955	ACAG	A	disruptive_inframe_deletion	MODERATE	MAML2	transcript	protein_coding	c.1797_1799delGCA	p.Gln600del	1797/5025	1797/3414	599/1137	GA	20	0	0.6	0.4		-	-	-	-	-	0.4	0.4	0.2		-	-	-	-	-	-	-	-	-	-	-	-
117	1	120691955	ACAG	A	disruptive_inframe_deletion	MODERATE	MAML2	transcript	protein_coding	c.1797_1799delGCA	p.Gln600del	1797/5025	1797/3414	599/1137	GB	20	0	0.45	0.55		-	-	-	-	-	0.4	0.1	0.5		-	-	-	-	-	-	-	-	-	-	-	-
118	1	120691967	A	ACAG	disruptive_inframe_insertion	MODERATE	MAML2	transcript	protein_coding	c.1833_1835dupGCA	p.Gln612dup	1836/5025	1836/3414	612/1137	GA	20	0	0.6	0.4		-	-	-	-	-	0.4	0.4	0.2		-	-	-	-	-	-	-	-	-	-	-	-
118	1	120691967	A	ACAG	disruptive_inframe_insertion	MODERATE	MAML2	transcript	protein_coding	c.1833_1835dupGCA	p.Gln612dup	1836/5025	1836/3414	612/1137	GB	18	1	0.5	0.5		-	-	-	-	-	0.4	0.1	0.4		-	-	-	-	-	-	-	-	-	-	-	-
119	1	120692078	GCAA	G	disruptive_inframe_deletion	MODERATE	MAML2	transcript	protein_coding	c.1929_1931delACA	p.Gln644del	1929/5025	1929/3414	643/1137	GA	20	0	0.65	0.35		-	-	-	-	-	0.4	0.5	0.1		-	-	-	-	-	-	-	-	-	-	-	-
119	1	120692078	GCAA	G	disruptive_inframe_deletion	MODERATE	MAML2	transcript	protein_coding	c.1929_1931delACA	p.Gln644del	1929/5025	1929/3414	643/1137	GB	20	0	0.3	0.7		-	-	-	-	-	0.2	0.2	0.6		-	-	-	-	-	-	-	-	-	-	-	-
120	1	121027592	T	G	missense_variant	MODERATE	FAM76B	transcript	protein_coding	c.950T>G	p.Ile317Arg	1350/1516	950/996	317/331	GA	18	1	0.44	0.56		-	-	-	-	-	0.1	0.6	0.2		-	-	-	-	-	-	-	-	-	-	-	-
120	1	121027592	T	G	missense_variant	MODERATE	FAM76B	transcript	protein_coding	c.950T>G	p.Ile317Arg	1350/1516	950/996	317/331	GB	20	0	0	1		-	-	-	-	-	0	0	1		-	-	-	-	-	-	-	-	-	-	-	-
121	1	121027636	T	TATA	stop_lost&disruptive_inframe_insertion	HIGH	FAM76B	transcript	protein_coding	c.995_996insTAA	p.Ter332delinsTyrLys	1396/1516	996/996	332/331	GA	18	1	0.44	0.56		-	-	-	-	-	0.1	0.6	0.2		-	-	-	-	-	-	-	-	-	-	-	-
121	1	121027636	T	TATA	stop_lost&disruptive_inframe_insertion	HIGH	FAM76B	transcript	protein_coding	c.995_996insTAA	p.Ter332delinsTyrLys	1396/1516	996/996	332/331	GB	20	0	0	1		-	-	-	-	-	0	0	1		-	-	-	-	-	-	-	-	-	-	-	-
122	1	121410348	T	A	missense_variant	MODERATE	ENSOCUG00000036784	transcript	protein_coding	c.14T>A	p.Leu5Gln	14/1020	14/1020	5/339	GA	20	0	0.45	0.55		-	-	-	-	-	0.1	0.7	0.2		-	-	-	-	-	-	-	-	-	-	-	-
122	1	121410348	T	A	missense_variant	MODERATE	ENSOCUG00000036784	transcript	protein_coding	c.14T>A	p.Leu5Gln	14/1020	14/1020	5/339	GB	20	0	0	1		-	-	-	-	-	0	0	1		-	-	-	-	-	-	-	-	-	-	-	-
123	1	121410662	G	A	missense_variant	MODERATE	ENSOCUG00000036784	transcript	protein_coding	c.328G>A	p.Val110Ile	328/1020	328/1020	110/339	GA	18	1	0.5	0.5		-	-	-	-	-	0.1	0.7	0.1		-	-	-	-	-	-	-	-	-	-	-	-
123	1	121410662	G	A	missense_variant	MODERATE	ENSOCUG00000036784	transcript	protein_coding	c.328G>A	p.Val110Ile	328/1020	328/1020	110/339	GB	20	0	0	1		-	-	-	-	-	0	0	1		-	-	-	-	-	-	-	-	-	-	-	-
124	1	121410831	G	A	missense_variant	MODERATE	ENSOCUG00000036784	transcript	protein_coding	c.497G>A	p.Arg166His	497/1020	497/1020	166/339	GA	20	0	0.65	0.35		-	-	-	-	-	0.5	0.3	0.2		-	-	-	-	-	-	-	-	-	-	-	-
124	1	121410831	G	A	missense_variant	MODERATE	ENSOCUG00000036784	transcript	protein_coding	c.497G>A	p.Arg166His	497/1020	497/1020	166/339	GB	18	1	0	1		-	-	-	-	-	0	0	0.9		-	-	-	-	-	-	-	-	-	-	-	-
125	1	121410835	T	G	missense_variant	MODERATE	ENSOCUG00000036784	transcript	protein_coding	c.501T>G	p.Ile167Met	501/1020	501/1020	167/339	GA	20	0	0.65	0.35		-	-	-	-	-	0.5	0.3	0.2		-	-	-	-	-	-	-	-	-	-	-	-
125	1	121410835	T	G	missense_variant	MODERATE	ENSOCUG00000036784	transcript	protein_coding	c.501T>G	p.Ile167Met	501/1020	501/1020	167/339	GB	18	1	0	1		-	-	-	-	-	0	0	0.9		-	-	-	-	-	-	-	-	-	-	-	-
126	1	121411100	G	T	stop_gained	HIGH	ENSOCUG00000036784	transcript	protein_coding	c.766G>T	p.Glu256*	766/1020	766/1020	256/339	GA	20	0	0.6	0.4		-	-	-	-	-	0.2	0.8	0		-	-	-	-	-	-	-	-	-	-	-	-
126	1	121411100	G	T	stop_gained	HIGH	ENSOCUG00000036784	transcript	protein_coding	c.766G>T	p.Glu256*	766/1020	766/1020	256/339	GB	20	0	0.5	0.5		-	-	-	-	-	0.2	0.6	0.2		-	-	-	-	-	-	-	-	-	-	-	-
127	1	121411106	A	T	stop_gained	HIGH	ENSOCUG00000036784	transcript	protein_coding	c.772A>T	p.Lys258*	772/1020	772/1020	258/339	GA	20	0	0.95	0.05		-	-	-	-	-	0.9	0.1	0		-	-	-	-	-	-	-	-	-	-	-	-
127	1	121411106	A	T	stop_gained	HIGH	ENSOCUG00000036784	transcript	protein_coding	c.772A>T	p.Lys258*	772/1020	772/1020	258/339	GB	20	0	0.9	0.1		-	-	-	-	-	0.8	0.2	0		-	-	-	-	-	-	-	-	-	-	-	-
128	1	121411115	C	T	stop_gained	HIGH	ENSOCUG00000036784	transcript	protein_coding	c.781C>T	p.Arg261*	781/1020	781/1020	261/339	GA	20	0	0.65	0.35		-	-	-	-	-	0.3	0.7	0		-	-	-	-	-	-	-	-	-	-	-	-
128	1	121411115	C	T	stop_gained	HIGH	ENSOCUG00000036784	transcript	protein_coding	c.781C>T	p.Arg261*	781/1020	781/1020	261/339	GB	18	1	0.39	0.61		-	-	-	-	-	0.1	0.5	0.3		-	-	-	-	-	-	-	-	-	-	-	-
129	1	121411172	T	A	missense_variant	MODERATE	ENSOCUG00000036784	transcript	protein_coding	c.838T>A	p.Leu280Ile	838/1020	838/1020	280/339	GA	20	0	0.55	0.45		-	-	-	-	-	0.3	0.5	0.2		-	-	-	-	-	-	-	-	-	-	-	-
129	1	121411172	T	A	missense_variant	MODERATE	ENSOCUG00000036784	transcript	protein_coding	c.838T>A	p.Leu280Ile	838/1020	838/1020	280/339	GB	20	0	0.1	0.9		-	-	-	-	-	0	0.2	0.8		-	-	-	-	-	-	-	-	-	-	-	-
130	1	121749714	T	C	missense_variant	MODERATE	ENDOD1	transcript	protein_coding	c.1399A>G	p.Asn467Asp	1399/2742	1399/1425	467/474	GA	20	0	0.4	0.6		-	-	-	-	-	0.1	0.6	0.3		-	-	-	-	-	-	-	-	-	-	-	-
130	1	121749714	T	C	missense_variant	MODERATE	ENDOD1	transcript	protein_coding	c.1399A>G	p.Asn467Asp	1399/2742	1399/1425	467/474	GB	20	0	0.3	0.7		-	-	-	-	-	0.1	0.4	0.5		-	-	-	-	-	-	-	-	-	-	-	-
131	1	121749727	C	A	missense_variant	MODERATE	ENDOD1	transcript	protein_coding	c.1386G>T	p.Trp462Cys	1386/2742	1386/1425	462/474	GA	20	0	0.45	0.55		-	-	-	-	-	0.1	0.7	0.2		-	-	-	-	-	-	-	-	-	-	-	-
131	1	121749727	C	A	missense_variant	MODERATE	ENDOD1	transcript	protein_coding	c.1386G>T	p.Trp462Cys	1386/2742	1386/1425	462/474	GB	20	0	0.3	0.7		-	-	-	-	-	0.1	0.4	0.5		-	-	-	-	-	-	-	-	-	-	-	-
132	1	121826762	T	TACTTA	frameshift_variant	HIGH	ENSOCUG00000038702	transcript	protein_coding	c.1852_1853insTAAGT	p.Gln618fs	1852/2277	1852/2277	618/758	GA	20	0	0.5	0.5		-	-	-	-	-	0	1	0		-	-	-	-	-	-	-	-	-	-	-	-
132	1	121826762	T	TACTTA	frameshift_variant	HIGH	ENSOCUG00000038702	transcript	protein_coding	c.1852_1853insTAAGT	p.Gln618fs	1852/2277	1852/2277	618/758	GB	20	0	0.5	0.5		-	-	-	-	-	0	1	0		-	-	-	-	-	-	-	-	-	-	-	-
133	1	121826766	TAGCAC	T	frameshift_variant	HIGH	ENSOCUG00000038702	transcript	protein_coding	c.1844_1848delGTGCT	p.Ser615fs	1848/2277	1844/2277	615/758	GA	20	0	0.5	0.5		-	-	-	-	-	0	1	0		-	-	-	-	-	-	-	-	-	-	-	-
133	1	121826766	TAGCAC	T	frameshift_variant	HIGH	ENSOCUG00000038702	transcript	protein_coding	c.1844_1848delGTGCT	p.Ser615fs	1848/2277	1844/2277	615/758	GB	20	0	0.5	0.5		-	-	-	-	-	0	1	0		-	-	-	-	-	-	-	-	-	-	-	-
134	1	121826780	G	A	missense_variant	MODERATE	ENSOCUG00000038702	transcript	protein_coding	c.1835C>T	p.Ser612Leu	1835/2277	1835/2277	612/758	GA	20	0	0.5	0.5		-	-	-	-	-	0	1	0		-	-	-	-	-	-	-	-	-	-	-	-
134	1	121826780	G	A	missense_variant	MODERATE	ENSOCUG00000038702	transcript	protein_coding	c.1835C>T	p.Ser612Leu	1835/2277	1835/2277	612/758	GB	20	0	0.5	0.5		-	-	-	-	-	0	1	0		-	-	-	-	-	-	-	-	-	-	-	-
135	1	121826783	G	T	missense_variant	MODERATE	ENSOCUG00000038702	transcript	protein_coding	c.1832C>A	p.Ala611Asp	1832/2277	1832/2277	611/758	GA	20	0	0.5	0.5		-	-	-	-	-	0	1	0		-	-	-	-	-	-	-	-	-	-	-	-
135	1	121826783	G	T	missense_variant	MODERATE	ENSOCUG00000038702	transcript	protein_coding	c.1832C>A	p.Ala611Asp	1832/2277	1832/2277	611/758	GB	20	0	0.5	0.5		-	-	-	-	-	0	1	0		-	-	-	-	-	-	-	-	-	-	-	-
136	1	121826792	C	T	missense_variant	MODERATE	ENSOCUG00000038702	transcript	protein_coding	c.1823G>A	p.Ser608Asn	1823/2277	1823/2277	608/758	GA	20	0	0.55	0.45		-	-	-	-	-	0.1	0.9	0		-	-	-	-	-	-	-	-	-	-	-	-
136	1	121826792	C	T	missense_variant	MODERATE	ENSOCUG00000038702	transcript	protein_coding	c.1823G>A	p.Ser608Asn	1823/2277	1823/2277	608/758	GB	20	0	0.55	0.45		-	-	-	-	-	0.1	0.9	0		-	-	-	-	-	-	-	-	-	-	-	-
137	1	121826888	T	G	missense_variant	MODERATE	ENSOCUG00000038702	transcript	protein_coding	c.1727A>C	p.Gln576Pro	1727/2277	1727/2277	576/758	GA	20	0	0.5	0.5		-	-	-	-	-	0	1	0		-	-	-	-	-	-	-	-	-	-	-	-
137	1	121826888	T	G	missense_variant	MODERATE	ENSOCUG00000038702	transcript	protein_coding	c.1727A>C	p.Gln576Pro	1727/2277	1727/2277	576/758	GB	20	0	0.5	0.5		-	-	-	-	-	0	1	0		-	-	-	-	-	-	-	-	-	-	-	-
138	1	121826910	C	A,CACGACCACG	conservative_inframe_insertion	MODERATE	ENSOCUG00000038702	transcript	protein_coding	c.1704_1705insCGTGGTCGT	p.Ser568_Gly569insArgGlyArg	1704/2277	1704/2277	568/758	GA	20	0	0.95	0		0.05	-	-	-	-	0.9	0	0		0.1	-	-	-	-	-	-	-	-	-	-	-
138	1	121826910	C	A,CACGACCACG	conservative_inframe_insertion	MODERATE	ENSOCUG00000038702	transcript	protein_coding	c.1704_1705insCGTGGTCGT	p.Ser568_Gly569insArgGlyArg	1704/2277	1704/2277	568/758	GB	20	0	0.95	0.05		-	-	-	-	-	0.9	0.1	0		-	-	-	-	-	-	-	-	-	-	-	-
139	1	121826910	C	A,CACGACCACG	missense_variant	MODERATE	ENSOCUG00000038702	transcript	protein_coding	c.1705G>T	p.Gly569Cys	1705/2277	1705/2277	569/758	GA	20	0	0.95	0		0.05	-	-	-	-	0.9	0	0		0.1	-	-	-	-	-	-	-	-	-	-	-
139	1	121826910	C	A,CACGACCACG	missense_variant	MODERATE	ENSOCUG00000038702	transcript	protein_coding	c.1705G>T	p.Gly569Cys	1705/2277	1705/2277	569/758	GB	20	0	0.95	0.05		-	-	-	-	-	0.9	0.1	0		-	-	-	-	-	-	-	-	-	-	-	-
140	1	121826913	T	G	missense_variant	MODERATE	ENSOCUG00000038702	transcript	protein_coding	c.1702A>C	p.Ser568Arg	1702/2277	1702/2277	568/758	GA	20	0	0.5	0.5		-	-	-	-	-	0	1	0		-	-	-	-	-	-	-	-	-	-	-	-
140	1	121826913	T	G	missense_variant	MODERATE	ENSOCUG00000038702	transcript	protein_coding	c.1702A>C	p.Ser568Arg	1702/2277	1702/2277	568/758	GB	20	0	0.5	0.5		-	-	-	-	-	0	1	0		-	-	-	-	-	-	-	-	-	-	-	-
141	1	121826918	T	C	missense_variant	MODERATE	ENSOCUG00000038702	transcript	protein_coding	c.1697A>G	p.His566Arg	1697/2277	1697/2277	566/758	GA	20	0	0.5	0.5		-	-	-	-	-	0	1	0		-	-	-	-	-	-	-	-	-	-	-	-
141	1	121826918	T	C	missense_variant	MODERATE	ENSOCUG00000038702	transcript	protein_coding	c.1697A>G	p.His566Arg	1697/2277	1697/2277	566/758	GB	20	0	0.5	0.5		-	-	-	-	-	0	1	0		-	-	-	-	-	-	-	-	-	-	-	-
142	1	121826922	C	T	missense_variant	MODERATE	ENSOCUG00000038702	transcript	protein_coding	c.1693G>A	p.Gly565Ser	1693/2277	1693/2277	565/758	GA	20	0	0.5	0.5		-	-	-	-	-	0	1	0		-	-	-	-	-	-	-	-	-	-	-	-
142	1	121826922	C	T	missense_variant	MODERATE	ENSOCUG00000038702	transcript	protein_coding	c.1693G>A	p.Gly565Ser	1693/2277	1693/2277	565/758	GB	20	0	0.5	0.5		-	-	-	-	-	0	1	0		-	-	-	-	-	-	-	-	-	-	-	-
143	1	121826943	A	G	missense_variant	MODERATE	ENSOCUG00000038702	transcript	protein_coding	c.1672T>C	p.Cys558Arg	1672/2277	1672/2277	558/758	GA	20	0	0.5	0.5		-	-	-	-	-	0	1	0		-	-	-	-	-	-	-	-	-	-	-	-
143	1	121826943	A	G	missense_variant	MODERATE	ENSOCUG00000038702	transcript	protein_coding	c.1672T>C	p.Cys558Arg	1672/2277	1672/2277	558/758	GB	20	0	0.5	0.5		-	-	-	-	-	0	1	0		-	-	-	-	-	-	-	-	-	-	-	-
144	1	121826987	T	C	missense_variant	MODERATE	ENSOCUG00000038702	transcript	protein_coding	c.1628A>G	p.Asp543Gly	1628/2277	1628/2277	543/758	GA	20	0	0.5	0.5		-	-	-	-	-	0	1	0		-	-	-	-	-	-	-	-	-	-	-	-
144	1	121826987	T	C	missense_variant	MODERATE	ENSOCUG00000038702	transcript	protein_coding	c.1628A>G	p.Asp543Gly	1628/2277	1628/2277	543/758	GB	20	0	0.5	0.5		-	-	-	-	-	0	1	0		-	-	-	-	-	-	-	-	-	-	-	-
145	1	121826988	C	T	missense_variant	MODERATE	ENSOCUG00000038702	transcript	protein_coding	c.1627G>A	p.Asp543Asn	1627/2277	1627/2277	543/758	GA	20	0	0.5	0.5		-	-	-	-	-	0	1	0		-	-	-	-	-	-	-	-	-	-	-	-
145	1	121826988	C	T	missense_variant	MODERATE	ENSOCUG00000038702	transcript	protein_coding	c.1627G>A	p.Asp543Asn	1627/2277	1627/2277	543/758	GB	20	0	0.5	0.5		-	-	-	-	-	0	1	0		-	-	-	-	-	-	-	-	-	-	-	-
146	1	121827009	G	C	missense_variant	MODERATE	ENSOCUG00000038702	transcript	protein_coding	c.1606C>G	p.Leu536Val	1606/2277	1606/2277	536/758	GA	20	0	0.3	0.7		-	-	-	-	-	0	0.6	0.4		-	-	-	-	-	-	-	-	-	-	-	-
146	1	121827009	G	C	missense_variant	MODERATE	ENSOCUG00000038702	transcript	protein_coding	c.1606C>G	p.Leu536Val	1606/2277	1606/2277	536/758	GB	20	0	0.5	0.5		-	-	-	-	-	0	1	0		-	-	-	-	-	-	-	-	-	-	-	-
147	1	121827038	C	T	missense_variant	MODERATE	ENSOCUG00000038702	transcript	protein_coding	c.1577G>A	p.Arg526His	1577/2277	1577/2277	526/758	GA	20	0	0.5	0.5		-	-	-	-	-	0	1	0		-	-	-	-	-	-	-	-	-	-	-	-
147	1	121827038	C	T	missense_variant	MODERATE	ENSOCUG00000038702	transcript	protein_coding	c.1577G>A	p.Arg526His	1577/2277	1577/2277	526/758	GB	20	0	0.5	0.5		-	-	-	-	-	0	1	0		-	-	-	-	-	-	-	-	-	-	-	-
148	1	121836472	G	T	missense_variant	MODERATE	ENSOCUG00000035381	transcript	protein_coding	c.1096C>A	p.Pro366Thr	1096/1377	1096/1377	366/458	GA	20	0	0.65	0.35		-	-	-	-	-	0.3	0.7	0		-	-	-	-	-	-	-	-	-	-	-	-
148	1	121836472	G	T	missense_variant	MODERATE	ENSOCUG00000035381	transcript	protein_coding	c.1096C>A	p.Pro366Thr	1096/1377	1096/1377	366/458	GB	20	0	0.5	0.5		-	-	-	-	-	0	1	0		-	-	-	-	-	-	-	-	-	-	-	-
149	1	121843116	T	C	missense_variant	MODERATE	ENSOCUG00000031183	transcript	protein_coding	c.1354A>G	p.Thr452Ala	1354/2436	1354/2436	452/811	GA	20	0	0.5	0.5		-	-	-	-	-	0	1	0		-	-	-	-	-	-	-	-	-	-	-	-
149	1	121843116	T	C	missense_variant	MODERATE	ENSOCUG00000031183	transcript	protein_coding	c.1354A>G	p.Thr452Ala	1354/2436	1354/2436	452/811	GB	20	0	0.5	0.5		-	-	-	-	-	0	1	0		-	-	-	-	-	-	-	-	-	-	-	-
150	1	121844281	A	ATG	frameshift_variant	HIGH	ENSOCUG00000031183	transcript	protein_coding	c.188_189insCA	p.Val64fs	188/2436	188/2436	63/811	GA	20	0	0.6	0.4		-	-	-	-	-	0.2	0.8	0		-	-	-	-	-	-	-	-	-	-	-	-
150	1	121844281	A	ATG	frameshift_variant	HIGH	ENSOCUG00000031183	transcript	protein_coding	c.188_189insCA	p.Val64fs	188/2436	188/2436	63/811	GB	20	0	0.6	0.4		-	-	-	-	-	0.2	0.8	0		-	-	-	-	-	-	-	-	-	-	-	-
151	1	121844304	CAGAGAGAGAG	*,CAG,CAGAGAG,CAGAGAGAG,GAGAGAGAGAG	frameshift_variant	HIGH	ENSOCUG00000031183	transcript	protein_coding	c.156_157delCT;c.156_159delCTCT;c.156_163delCTCTCTCT	p.Ser53fs;p.Ser55fs	157/2436;159/2436;163/2436	156/2436	52/811	GA	20	0	0.35	0.2		0.05	0.05	0.25	0.1	-	0	0.2	0		0.1	-	-	-	0.3	-	0.1	-	0.1	0.1	0.1	-
151	1	121844304	CAGAGAGAGAG	*,CAG,CAGAGAG,CAGAGAGAG,GAGAGAGAGAG	frameshift_variant	HIGH	ENSOCUG00000031183	transcript	protein_coding	c.156_157delCT;c.156_159delCTCT;c.156_163delCTCTCTCT	p.Ser53fs;p.Ser55fs	157/2436;159/2436;163/2436	156/2436	52/811	GB	20	0	0.25	0.3		0.05	0.1	0.2	0.1	-	0	0.2	0		0.1	-	-	0.1	-	-	0.1	-	0.1	0.3	0.1	-
152	1	121844304	CAGAGAGAGAG	*,CAG,CAGAGAG,CAGAGAGAG,GAGAGAGAGAG	missense_variant	MODERATE	ENSOCUG00000031183	transcript	protein_coding	c.166G>C	p.Val56Leu	166/2436	166/2436	56/811	GA	20	0	0.35	0.2		0.05	0.05	0.25	0.1	-	0	0.2	0		0.1	-	-	-	0.3	-	0.1	-	0.1	0.1	0.1	-
152	1	121844304	CAGAGAGAGAG	*,CAG,CAGAGAG,CAGAGAGAG,GAGAGAGAGAG	missense_variant	MODERATE	ENSOCUG00000031183	transcript	protein_coding	c.166G>C	p.Val56Leu	166/2436	166/2436	56/811	GB	20	0	0.25	0.3		0.05	0.1	0.2	0.1	-	0	0.2	0		0.1	-	-	0.1	-	-	0.1	-	0.1	0.3	0.1	-
153	1	121856622	G	A	missense_variant	MODERATE	ENSOCUG00000032220	transcript	protein_coding	c.523C>T	p.Arg175Trp	523/543	523/543	175/180	GA	20	0	0.55	0.45		-	-	-	-	-	0.1	0.9	0		-	-	-	-	-	-	-	-	-	-	-	-
153	1	121856622	G	A	missense_variant	MODERATE	ENSOCUG00000032220	transcript	protein_coding	c.523C>T	p.Arg175Trp	523/543	523/543	175/180	GB	20	0	0.55	0.45		-	-	-	-	-	0.1	0.9	0		-	-	-	-	-	-	-	-	-	-	-	-
154	1	121856664	C	CG,CGGG,CGG	conservative_inframe_insertion	MODERATE	ENSOCUG00000032220	transcript	protein_coding	c.478_480dupCCC	p.Pro160dup	480/543	480/543	160/180	GA	20	0	0.65	0.05		0.05	0.25	-	-	-	0.3	0.1	0		0.1	-	-	0.5	-	-	-	-	-	-	-	-
154	1	121856664	C	CG,CGGG,CGG	conservative_inframe_insertion	MODERATE	ENSOCUG00000032220	transcript	protein_coding	c.478_480dupCCC	p.Pro160dup	480/543	480/543	160/180	GB	20	0	0.8	0.15		-	0.05	-	-	-	0.6	0.3	0		-	-	-	0.1	-	-	-	-	-	-	-	-
155	1	121856664	C	CG,CGGG,CGG	frameshift_variant	HIGH	ENSOCUG00000032220	transcript	protein_coding	c.479_480dupCC;c.480dupC	p.Ala161fs	480/543	480/543	160/180	GA	20	0	0.65	0.05		0.05	0.25	-	-	-	0.3	0.1	0		0.1	-	-	0.5	-	-	-	-	-	-	-	-
155	1	121856664	C	CG,CGGG,CGG	frameshift_variant	HIGH	ENSOCUG00000032220	transcript	protein_coding	c.479_480dupCC;c.480dupC	p.Ala161fs	480/543	480/543	160/180	GB	20	0	0.8	0.15		-	0.05	-	-	-	0.6	0.3	0		-	-	-	0.1	-	-	-	-	-	-	-	-
156	1	121869494	T	C	missense_variant	MODERATE	ENSOCUG00000001631	transcript	protein_coding	c.359A>G	p.Gln120Arg	359/1485	359/1485	120/494	GA	20	0	0	1		-	-	-	-	-	0	0	1		-	-	-	-	-	-	-	-	-	-	-	-
156	1	121869494	T	C	missense_variant	MODERATE	ENSOCUG00000001631	transcript	protein_coding	c.359A>G	p.Gln120Arg	359/1485	359/1485	120/494	GB	20	0	0	1		-	-	-	-	-	0	0	1		-	-	-	-	-	-	-	-	-	-	-	-
157	1	121869502	C	A	missense_variant	MODERATE	ENSOCUG00000001631	transcript	protein_coding	c.351G>T	p.Glu117Asp	351/1485	351/1485	117/494	GA	20	0	0	1		-	-	-	-	-	0	0	1		-	-	-	-	-	-	-	-	-	-	-	-
157	1	121869502	C	A	missense_variant	MODERATE	ENSOCUG00000001631	transcript	protein_coding	c.351G>T	p.Glu117Asp	351/1485	351/1485	117/494	GB	20	0	0	1		-	-	-	-	-	0	0	1		-	-	-	-	-	-	-	-	-	-	-	-
158	1	121869512	G	T	missense_variant	MODERATE	ENSOCUG00000001631	transcript	protein_coding	c.341C>A	p.Thr114Asn	341/1485	341/1485	114/494	GA	20	0	0	1		-	-	-	-	-	0	0	1		-	-	-	-	-	-	-	-	-	-	-	-
158	1	121869512	G	T	missense_variant	MODERATE	ENSOCUG00000001631	transcript	protein_coding	c.341C>A	p.Thr114Asn	341/1485	341/1485	114/494	GB	20	0	0	1		-	-	-	-	-	0	0	1		-	-	-	-	-	-	-	-	-	-	-	-
159	1	121869522	C	G	missense_variant	MODERATE	ENSOCUG00000001631	transcript	protein_coding	c.331G>C	p.Ala111Pro	331/1485	331/1485	111/494	GA	20	0	0	1		-	-	-	-	-	0	0	1		-	-	-	-	-	-	-	-	-	-	-	-
159	1	121869522	C	G	missense_variant	MODERATE	ENSOCUG00000001631	transcript	protein_coding	c.331G>C	p.Ala111Pro	331/1485	331/1485	111/494	GB	20	0	0	1		-	-	-	-	-	0	0	1		-	-	-	-	-	-	-	-	-	-	-	-
160	1	121869545	G	T	missense_variant	MODERATE	ENSOCUG00000001631	transcript	protein_coding	c.308C>A	p.Thr103Asn	308/1485	308/1485	103/494	GA	20	0	0	1		-	-	-	-	-	0	0	1		-	-	-	-	-	-	-	-	-	-	-	-
160	1	121869545	G	T	missense_variant	MODERATE	ENSOCUG00000001631	transcript	protein_coding	c.308C>A	p.Thr103Asn	308/1485	308/1485	103/494	GB	20	0	0	1		-	-	-	-	-	0	0	1		-	-	-	-	-	-	-	-	-	-	-	-
161	1	121869564	G	C	missense_variant	MODERATE	ENSOCUG00000001631	transcript	protein_coding	c.289C>G	p.Gln97Glu	289/1485	289/1485	97/494	GA	20	0	0	1		-	-	-	-	-	0	0	1		-	-	-	-	-	-	-	-	-	-	-	-
161	1	121869564	G	C	missense_variant	MODERATE	ENSOCUG00000001631	transcript	protein_coding	c.289C>G	p.Gln97Glu	289/1485	289/1485	97/494	GB	20	0	0	1		-	-	-	-	-	0	0	1		-	-	-	-	-	-	-	-	-	-	-	-
162	1	121869565	T	G	missense_variant	MODERATE	ENSOCUG00000001631	transcript	protein_coding	c.288A>C	p.Arg96Ser	288/1485	288/1485	96/494	GA	20	0	0	1		-	-	-	-	-	0	0	1		-	-	-	-	-	-	-	-	-	-	-	-
162	1	121869565	T	G	missense_variant	MODERATE	ENSOCUG00000001631	transcript	protein_coding	c.288A>C	p.Arg96Ser	288/1485	288/1485	96/494	GB	20	0	0	1		-	-	-	-	-	0	0	1		-	-	-	-	-	-	-	-	-	-	-	-
163	1	121869581	C	T	missense_variant	MODERATE	ENSOCUG00000001631	transcript	protein_coding	c.272G>A	p.Arg91Lys	272/1485	272/1485	91/494	GA	20	0	0	1		-	-	-	-	-	0	0	1		-	-	-	-	-	-	-	-	-	-	-	-
163	1	121869581	C	T	missense_variant	MODERATE	ENSOCUG00000001631	transcript	protein_coding	c.272G>A	p.Arg91Lys	272/1485	272/1485	91/494	GB	20	0	0	1		-	-	-	-	-	0	0	1		-	-	-	-	-	-	-	-	-	-	-	-
164	1	121869583	C	G	missense_variant	MODERATE	ENSOCUG00000001631	transcript	protein_coding	c.270G>C	p.Arg90Ser	270/1485	270/1485	90/494	GA	20	0	0	1		-	-	-	-	-	0	0	1		-	-	-	-	-	-	-	-	-	-	-	-
164	1	121869583	C	G	missense_variant	MODERATE	ENSOCUG00000001631	transcript	protein_coding	c.270G>C	p.Arg90Ser	270/1485	270/1485	90/494	GB	20	0	0	1		-	-	-	-	-	0	0	1		-	-	-	-	-	-	-	-	-	-	-	-
165	1	121869584	C	T	missense_variant	MODERATE	ENSOCUG00000001631	transcript	protein_coding	c.269G>A	p.Arg90Lys	269/1485	269/1485	90/494	GA	20	0	0	1		-	-	-	-	-	0	0	1		-	-	-	-	-	-	-	-	-	-	-	-
165	1	121869584	C	T	missense_variant	MODERATE	ENSOCUG00000001631	transcript	protein_coding	c.269G>A	p.Arg90Lys	269/1485	269/1485	90/494	GB	20	0	0	1		-	-	-	-	-	0	0	1		-	-	-	-	-	-	-	-	-	-	-	-
166	1	121904857	G	GCGTCAAAGATGATGACAGCAGCCAGACCAACTTTTGAACCTGCAA,GCGTCAAAGATGATGACAGCAGCCAGACCAACTTTTGAACCT	splice_donor_variant&intron_variant	HIGH	CWC15	transcript	protein_coding	c.-9_-9+1insCGTCAAAGATGATGACAGCAGCCAGACCAACTTTTGAACCT;c.-9_-9+1insCGTCAAAGATGATGACAGCAGCCAGACCAACTTTTGAACCTGCAA					GA	20	0	1	0		-	-	-	-	-	1	0	0		-	-	-	-	-	-	-	-	-	-	-	-
166	1	121904857	G	GCGTCAAAGATGATGACAGCAGCCAGACCAACTTTTGAACCTGCAA,GCGTCAAAGATGATGACAGCAGCCAGACCAACTTTTGAACCT	splice_donor_variant&intron_variant	HIGH	CWC15	transcript	protein_coding	c.-9_-9+1insCGTCAAAGATGATGACAGCAGCCAGACCAACTTTTGAACCT;c.-9_-9+1insCGTCAAAGATGATGACAGCAGCCAGACCAACTTTTGAACCTGCAA					GB	20	0	0.9	0.05		0.05	-	-	-	-	0.8	0.1	0		0.1	-	-	-	-	-	-	-	-	-	-	-
167	1	121905903	C	T	missense_variant	MODERATE	CWC15	transcript	protein_coding	c.5C>T	p.Thr2Met	51/782	5/690	2/229	GA	20	0	0.9	0.1		-	-	-	-	-	0.8	0.2	0		-	-	-	-	-	-	-	-	-	-	-	-
167	1	121905903	C	T	missense_variant	MODERATE	CWC15	transcript	protein_coding	c.5C>T	p.Thr2Met	51/782	5/690	2/229	GB	20	0	0.9	0.1		-	-	-	-	-	0.8	0.2	0		-	-	-	-	-	-	-	-	-	-	-	-
168	1	121907006	G	GAACATACAACTTCCTCTTCAGTATCCAAGAAGCCTCGGTTAGACCA,GAAC	splice_donor_variant&intron_variant	HIGH	CWC15	transcript	protein_coding	c.244_244+1insAAC;c.244_244+1insAACATACAACTTCCTCTTCAGTATCCAAGAAGCCTCGGTTAGACCA					GA	20	0	0.95	0		0.05	-	-	-	-	0.9	0	0		0.1	-	-	-	-	-	-	-	-	-	-	-
168	1	121907006	G	GAACATACAACTTCCTCTTCAGTATCCAAGAAGCCTCGGTTAGACCA,GAAC	splice_donor_variant&intron_variant	HIGH	CWC15	transcript	protein_coding	c.244_244+1insAAC;c.244_244+1insAACATACAACTTCCTCTTCAGTATCCAAGAAGCCTCGGTTAGACCA					GB	18	1	0.94	0.06		-	-	-	-	-	0.8	0.1	0		-	-	-	-	-	-	-	-	-	-	-	-
169	1	121907007	G	A	splice_donor_variant&intron_variant	HIGH	CWC15	transcript	protein_coding	c.244+1G>A					GA	16	2	0.94	0.06		-	-	-	-	-	0.7	0.1	0		-	-	-	-	-	-	-	-	-	-	-	-
169	1	121907007	G	A	splice_donor_variant&intron_variant	HIGH	CWC15	transcript	protein_coding	c.244+1G>A					GB	16	2	1	0		-	-	-	-	-	0.8	0	0		-	-	-	-	-	-	-	-	-	-	-	-
170	1	121908587	G	GAACAAGAACAAAAAGC	splice_donor_variant&intron_variant	HIGH	CWC15	transcript	protein_coding	c.441+1_441+2insAACAAGAACAAAAAGC					GA	20	0	0.95	0.05		-	-	-	-	-	0.9	0.1	0		-	-	-	-	-	-	-	-	-	-	-	-
170	1	121908587	G	GAACAAGAACAAAAAGC	splice_donor_variant&intron_variant	HIGH	CWC15	transcript	protein_coding	c.441+1_441+2insAACAAGAACAAAAAGC					GB	20	0	1	0		-	-	-	-	-	1	0	0		-	-	-	-	-	-	-	-	-	-	-	-
171	1	121908588	T	A,TGAAGAAGAGAGGATCCGAATGGAG	splice_donor_variant&intron_variant	HIGH	CWC15	transcript	protein_coding	c.441+2T>A					GA	20	0	0.75	0.2		0.05	-	-	-	-	0.5	0.4	0		0.1	-	-	-	-	-	-	-	-	-	-	-
171	1	121908588	T	A,TGAAGAAGAGAGGATCCGAATGGAG	splice_donor_variant&intron_variant	HIGH	CWC15	transcript	protein_coding	c.441+2T>A					GB	20	0	0.9	0.1		-	-	-	-	-	0.8	0.2	0		-	-	-	-	-	-	-	-	-	-	-	-
172	1	121914993	A	G	missense_variant	MODERATE	CWC15	transcript	protein_coding	c.536A>G	p.Gln179Arg	582/782	536/690	179/229	GA	20	0	0.75	0.25		-	-	-	-	-	0.5	0.5	0		-	-	-	-	-	-	-	-	-	-	-	-
172	1	121914993	A	G	missense_variant	MODERATE	CWC15	transcript	protein_coding	c.536A>G	p.Gln179Arg	582/782	536/690	179/229	GB	20	0	0.8	0.2		-	-	-	-	-	0.6	0.4	0		-	-	-	-	-	-	-	-	-	-	-	-
173	1	121918500	C	CA	frameshift_variant	HIGH	CWC15	transcript	protein_coding	c.625dupA	p.Arg209fs	672/782	626/690	209/229	GA	20	0	0.85	0.15		-	-	-	-	-	0.7	0.3	0		-	-	-	-	-	-	-	-	-	-	-	-
173	1	121918500	C	CA	frameshift_variant	HIGH	CWC15	transcript	protein_coding	c.625dupA	p.Arg209fs	672/782	626/690	209/229	GB	20	0	0.75	0.25		-	-	-	-	-	0.5	0.5	0		-	-	-	-	-	-	-	-	-	-	-	-
174	1	122068916	C	T	missense_variant	MODERATE	AMOTL1	transcript	protein_coding	c.196G>A	p.Glu66Lys	196/4042	196/3042	66/1013	GA	20	0	0.55	0.45		-	-	-	-	-	0.3	0.5	0.2		-	-	-	-	-	-	-	-	-	-	-	-
174	1	122068916	C	T	missense_variant	MODERATE	AMOTL1	transcript	protein_coding	c.196G>A	p.Glu66Lys	196/4042	196/3042	66/1013	GB	20	0	0.3	0.7		-	-	-	-	-	0.1	0.4	0.5		-	-	-	-	-	-	-	-	-	-	-	-
175	1	122068939	T	C	missense_variant	MODERATE	AMOTL1	transcript	protein_coding	c.173A>G	p.His58Arg	173/4042	173/3042	58/1013	GA	20	0	0.55	0.45		-	-	-	-	-	0.3	0.5	0.2		-	-	-	-	-	-	-	-	-	-	-	-
175	1	122068939	T	C	missense_variant	MODERATE	AMOTL1	transcript	protein_coding	c.173A>G	p.His58Arg	173/4042	173/3042	58/1013	GB	20	0	0.3	0.7		-	-	-	-	-	0.1	0.4	0.5		-	-	-	-	-	-	-	-	-	-	-	-
176	1	174187105	C	T	missense_variant	MODERATE	APIP	transcript	protein_coding	c.664G>A	p.Val222Ile	1261/1326	664/729	222/242	GA	20	0	0.3	0.7		-	-	-	-	-	0.2	0.2	0.6		-	-	-	-	-	-	-	-	-	-	-	-
176	1	174187105	C	T	missense_variant	MODERATE	APIP	transcript	protein_coding	c.664G>A	p.Val222Ile	1261/1326	664/729	222/242	GB	20	0	0.95	0.05		-	-	-	-	-	0.9	0.1	0		-	-	-	-	-	-	-	-	-	-	-	-
177	1	174271104	G	C	missense_variant	MODERATE	PDHX	transcript	protein_coding	c.685G>C	p.Ala229Pro	685/1725	685/1494	229/497	GA	20	0	0.15	0.85		-	-	-	-	-	0.1	0.1	0.8		-	-	-	-	-	-	-	-	-	-	-	-
177	1	174271104	G	C	missense_variant	MODERATE	PDHX	transcript	protein_coding	c.685G>C	p.Ala229Pro	685/1725	685/1494	229/497	GB	20	0	0.2	0.8		-	-	-	-	-	0	0.4	0.6		-	-	-	-	-	-	-	-	-	-	-	-
178	1	174501459	T	C	missense_variant	MODERATE	CD44	transcript	protein_coding	c.604T>C;c.616T>C	p.Ser202Pro;p.Ser206Pro	1144/2893;616/2003;616/2193;616/2252;616/2578;616/2950;616/3484;616/3571;616/3736;616/3802	604/2196;616/1842;616/1848;616/1968;616/2055;616/2091;616/2193;616/2220;616/2286	202/731;206/613;206/615;206/655;206/684;206/696;206/730;206/739;206/761	GA	20	0	0.2	0.8		-	-	-	-	-	0.1	0.2	0.7		-	-	-	-	-	-	-	-	-	-	-	-
178	1	174501459	T	C	missense_variant	MODERATE	CD44	transcript	protein_coding	c.604T>C;c.616T>C	p.Ser202Pro;p.Ser206Pro	1144/2893;616/2003;616/2193;616/2252;616/2578;616/2950;616/3484;616/3571;616/3736;616/3802	604/2196;616/1842;616/1848;616/1968;616/2055;616/2091;616/2193;616/2220;616/2286	202/731;206/613;206/615;206/655;206/684;206/696;206/730;206/739;206/761	GB	20	0	0.95	0.05		-	-	-	-	-	0.9	0.1	0		-	-	-	-	-	-	-	-	-	-	-	-
179	1	174511455	T	C	missense_variant	MODERATE	CD44	transcript	protein_coding	c.1022T>C;c.1034T>C;c.785T>C;c.914T>C	p.Leu262Ser;p.Leu305Ser;p.Leu341Ser;p.Leu345Ser	1034/2193;1034/3736;1034/3802;1562/2893;785/2003;785/2252;914/2950	1022/2196;1034/2193;1034/2220;1034/2286;785/1842;785/2091;914/2220	262/613;262/696;305/739;341/731;345/730;345/739;345/761	GA	18	1	0.22	0.78		-	-	-	-	-	0.1	0.2	0.6		-	-	-	-	-	-	-	-	-	-	-	-
179	1	174511455	T	C	missense_variant	MODERATE	CD44	transcript	protein_coding	c.1022T>C;c.1034T>C;c.785T>C;c.914T>C	p.Leu262Ser;p.Leu305Ser;p.Leu341Ser;p.Leu345Ser	1034/2193;1034/3736;1034/3802;1562/2893;785/2003;785/2252;914/2950	1022/2196;1034/2193;1034/2220;1034/2286;785/1842;785/2091;914/2220	262/613;262/696;305/739;341/731;345/730;345/739;345/761	GB	20	0	0.95	0.05		-	-	-	-	-	0.9	0.1	0		-	-	-	-	-	-	-	-	-	-	-	-
180	1	174512087	G	C	missense_variant	MODERATE	CD44	transcript	protein_coding	c.1078G>C;c.1186G>C;c.1198G>C;c.949G>C	p.Glu317Gln;p.Glu360Gln;p.Glu396Gln;p.Glu400Gln	1078/2950;1198/2193;1198/3736;1198/3802;1726/2893;949/2252	1078/2220;1186/2196;1198/2193;1198/2220;1198/2286;949/2091	317/696;360/739;396/731;400/730;400/739;400/761	GA	20	0	0.2	0.8		-	-	-	-	-	0.1	0.2	0.7		-	-	-	-	-	-	-	-	-	-	-	-
180	1	174512087	G	C	missense_variant	MODERATE	CD44	transcript	protein_coding	c.1078G>C;c.1186G>C;c.1198G>C;c.949G>C	p.Glu317Gln;p.Glu360Gln;p.Glu396Gln;p.Glu400Gln	1078/2950;1198/2193;1198/3736;1198/3802;1726/2893;949/2252	1078/2220;1186/2196;1198/2193;1198/2220;1198/2286;949/2091	317/696;360/739;396/731;400/730;400/739;400/761	GB	20	0	1	0		-	-	-	-	-	1	0	0		-	-	-	-	-	-	-	-	-	-	-	-
181	1	174512129	A	C	missense_variant	MODERATE	CD44	transcript	protein_coding	c.1120A>C;c.1228A>C;c.1240A>C;c.991A>C	p.Thr331Pro;p.Thr374Pro;p.Thr410Pro;p.Thr414Pro	1120/2950;1240/2193;1240/3736;1240/3802;1768/2893;991/2252	1120/2220;1228/2196;1240/2193;1240/2220;1240/2286;991/2091	331/696;374/739;410/731;414/730;414/739;414/761	GA	20	0	0.2	0.8		-	-	-	-	-	0.1	0.2	0.7		-	-	-	-	-	-	-	-	-	-	-	-
181	1	174512129	A	C	missense_variant	MODERATE	CD44	transcript	protein_coding	c.1120A>C;c.1228A>C;c.1240A>C;c.991A>C	p.Thr331Pro;p.Thr374Pro;p.Thr410Pro;p.Thr414Pro	1120/2950;1240/2193;1240/3736;1240/3802;1768/2893;991/2252	1120/2220;1228/2196;1240/2193;1240/2220;1240/2286;991/2091	331/696;374/739;410/731;414/730;414/739;414/761	GB	20	0	0.95	0.05		-	-	-	-	-	0.9	0.1	0		-	-	-	-	-	-	-	-	-	-	-	-
182	1	174522830	T	G	missense_variant	MODERATE	CD44	transcript	protein_coding	c.1156T>G;c.1162T>G;c.1291T>G;c.1405T>G;c.1510T>G;c.1522T>G;c.1534T>G	p.Leu386Val;p.Leu388Val;p.Leu431Val;p.Leu469Val;p.Leu504Val;p.Leu508Val;p.Leu512Val	1156/2003;1162/2578;1291/3571;1405/2252;1522/2193;1522/3736;1522/3802;1534/2950;2050/2893	1156/1842;1162/1848;1291/2055;1405/2091;1510/2196;1522/2193;1522/2220;1522/2286;1534/2220	386/613;388/615;431/684;469/696;504/731;508/730;508/739;508/761;512/739	GA	20	0	0.2	0.8		-	-	-	-	-	0.1	0.2	0.7		-	-	-	-	-	-	-	-	-	-	-	-
182	1	174522830	T	G	missense_variant	MODERATE	CD44	transcript	protein_coding	c.1156T>G;c.1162T>G;c.1291T>G;c.1405T>G;c.1510T>G;c.1522T>G;c.1534T>G	p.Leu386Val;p.Leu388Val;p.Leu431Val;p.Leu469Val;p.Leu504Val;p.Leu508Val;p.Leu512Val	1156/2003;1162/2578;1291/3571;1405/2252;1522/2193;1522/3736;1522/3802;1534/2950;2050/2893	1156/1842;1162/1848;1291/2055;1405/2091;1510/2196;1522/2193;1522/2220;1522/2286;1534/2220	386/613;388/615;431/684;469/696;504/731;508/730;508/739;508/761;512/739	GB	20	0	0.95	0.05		-	-	-	-	-	0.9	0.1	0		-	-	-	-	-	-	-	-	-	-	-	-
183	1	174540813	T	TG	frameshift_variant	HIGH	CD44	transcript	protein_coding	c.1928dupG;c.2015dupG;c.2180dupG;c.2246dupG	p.Cys643fs;p.Cys672fs;p.Cys727fs;p.Cys749fs	1929/3484;2016/3571;2181/3736;2247/3802	1929/1968;2016/2055;2181/2220;2247/2286	643/655;672/684;727/739;749/761	GA	20	0	0.9	0.1		-	-	-	-	-	0.8	0.2	0		-	-	-	-	-	-	-	-	-	-	-	-
183	1	174540813	T	TG	frameshift_variant	HIGH	CD44	transcript	protein_coding	c.1928dupG;c.2015dupG;c.2180dupG;c.2246dupG	p.Cys643fs;p.Cys672fs;p.Cys727fs;p.Cys749fs	1929/3484;2016/3571;2181/3736;2247/3802	1929/1968;2016/2055;2181/2220;2247/2286	643/655;672/684;727/739;749/761	GB	20	0	0.75	0.25		-	-	-	-	-	0.6	0.3	0.1		-	-	-	-	-	-	-	-	-	-	-	-
184	1	174540826	T	TG	frameshift_variant	HIGH	CD44	transcript	protein_coding	c.1940_1941insG;c.2027_2028insG;c.2192_2193insG;c.2258_2259insG	p.Phe647fs;p.Phe676fs;p.Phe731fs;p.Phe753fs	1941/3484;2028/3571;2193/3736;2259/3802	1941/1968;2028/2055;2193/2220;2259/2286	647/655;676/684;731/739;753/761	GA	20	0	0.9	0.1		-	-	-	-	-	0.8	0.2	0		-	-	-	-	-	-	-	-	-	-	-	-
184	1	174540826	T	TG	frameshift_variant	HIGH	CD44	transcript	protein_coding	c.1940_1941insG;c.2027_2028insG;c.2192_2193insG;c.2258_2259insG	p.Phe647fs;p.Phe676fs;p.Phe731fs;p.Phe753fs	1941/3484;2028/3571;2193/3736;2259/3802	1941/1968;2028/2055;2193/2220;2259/2286	647/655;676/684;731/739;753/761	GB	20	0	0.75	0.25		-	-	-	-	-	0.6	0.3	0.1		-	-	-	-	-	-	-	-	-	-	-	-
185	1	174689827	G	C	missense_variant	MODERATE	SLC1A2	transcript	protein_coding	c.10C>G	p.Pro4Ala	10/1790	10/1740	4/579	GA	20	0	0.25	0.75		-	-	-	-	-	0.2	0.1	0.7		-	-	-	-	-	-	-	-	-	-	-	-
185	1	174689827	G	C	missense_variant	MODERATE	SLC1A2	transcript	protein_coding	c.10C>G	p.Pro4Ala	10/1790	10/1740	4/579	GB	18	1	0.94	0.06		-	-	-	-	-	0.8	0.1	0		-	-	-	-	-	-	-	-	-	-	-	-
186	1	174741566	T	C	missense_variant	MODERATE	PAMR1	transcript	protein_coding	c.1802A>G;c.2036A>G;c.2135A>G;c.2186A>G	p.Lys601Arg;p.Lys679Arg;p.Lys712Arg;p.Lys729Arg	2005/2264;2239/2498;2338/2597;2389/2648	1802/1830;2036/2064;2135/2163;2186/2214	601/609;679/687;712/720;729/737	GA	20	0	0.95	0.05		-	-	-	-	-	0.9	0.1	0		-	-	-	-	-	-	-	-	-	-	-	-
186	1	174741566	T	C	missense_variant	MODERATE	PAMR1	transcript	protein_coding	c.1802A>G;c.2036A>G;c.2135A>G;c.2186A>G	p.Lys601Arg;p.Lys679Arg;p.Lys712Arg;p.Lys729Arg	2005/2264;2239/2498;2338/2597;2389/2648	1802/1830;2036/2064;2135/2163;2186/2214	601/609;679/687;712/720;729/737	GB	20	0	1	0		-	-	-	-	-	1	0	0		-	-	-	-	-	-	-	-	-	-	-	-
187	1	174741690	C	T	missense_variant	MODERATE	PAMR1	transcript	protein_coding	c.1678G>A;c.1912G>A;c.2011G>A;c.2062G>A	p.Val560Met;p.Val638Met;p.Val671Met;p.Val688Met	1881/2264;2115/2498;2214/2597;2265/2648	1678/1830;1912/2064;2011/2163;2062/2214	560/609;638/687;671/720;688/737	GA	20	0	0.9	0.1		-	-	-	-	-	0.9	0	0.1		-	-	-	-	-	-	-	-	-	-	-	-
187	1	174741690	C	T	missense_variant	MODERATE	PAMR1	transcript	protein_coding	c.1678G>A;c.1912G>A;c.2011G>A;c.2062G>A	p.Val560Met;p.Val638Met;p.Val671Met;p.Val688Met	1881/2264;2115/2498;2214/2597;2265/2648	1678/1830;1912/2064;2011/2163;2062/2214	560/609;638/687;671/720;688/737	GB	20	0	1	0		-	-	-	-	-	1	0	0		-	-	-	-	-	-	-	-	-	-	-	-
188	1	174746123	C	T	missense_variant	MODERATE	PAMR1	transcript	protein_coding	c.1078G>A;c.1177G>A;c.1228G>A;c.844G>A	p.Ala282Thr;p.Ala360Thr;p.Ala393Thr;p.Ala410Thr	1047/2264;1281/2498;1380/2597;1431/2648	1078/2064;1177/2163;1228/2214;844/1830	282/609;360/687;393/720;410/737	GA	20	0	0.15	0.85		-	-	-	-	-	0	0.3	0.7		-	-	-	-	-	-	-	-	-	-	-	-
188	1	174746123	C	T	missense_variant	MODERATE	PAMR1	transcript	protein_coding	c.1078G>A;c.1177G>A;c.1228G>A;c.844G>A	p.Ala282Thr;p.Ala360Thr;p.Ala393Thr;p.Ala410Thr	1047/2264;1281/2498;1380/2597;1431/2648	1078/2064;1177/2163;1228/2214;844/1830	282/609;360/687;393/720;410/737	GB	20	0	0.25	0.75		-	-	-	-	-	0.1	0.3	0.6		-	-	-	-	-	-	-	-	-	-	-	-
189	1	174775886	T	C	missense_variant	MODERATE	PAMR1	transcript	protein_coding	c.694A>G	p.Ile232Val	897/2498;897/2597;897/2648	694/2064;694/2163;694/2214	232/687;232/720;232/737	GA	20	0	0.85	0.15		-	-	-	-	-	0.7	0.3	0		-	-	-	-	-	-	-	-	-	-	-	-
189	1	174775886	T	C	missense_variant	MODERATE	PAMR1	transcript	protein_coding	c.694A>G	p.Ile232Val	897/2498;897/2597;897/2648	694/2064;694/2163;694/2214	232/687;232/720;232/737	GB	20	0	0.75	0.25		-	-	-	-	-	0.6	0.3	0.1		-	-	-	-	-	-	-	-	-	-	-	-
190	1	174984701	G	GCCA	disruptive_inframe_insertion	MODERATE	TRIM44	transcript	protein_coding	c.68_69insCCA	p.Gly23_Arg24insGln	69/1614;69/3634;69/3712	69/1512;69/1590;69/1614	23/503;23/529;23/537	GA	20	0	0.9	0.1		-	-	-	-	-	0.9	0	0.1		-	-	-	-	-	-	-	-	-	-	-	-
190	1	174984701	G	GCCA	disruptive_inframe_insertion	MODERATE	TRIM44	transcript	protein_coding	c.68_69insCCA	p.Gly23_Arg24insGln	69/1614;69/3634;69/3712	69/1512;69/1590;69/1614	23/503;23/529;23/537	GB	18	1	1	0		-	-	-	-	-	0.9	0	0		-	-	-	-	-	-	-	-	-	-	-	-
191	1	174984721	CTT	C	frameshift_variant	HIGH	TRIM44	transcript	protein_coding	c.89_90delTT	p.Leu30fs	89/1614;89/3634;89/3712	89/1512;89/1590;89/1614	30/503;30/529;30/537	GA	20	0	0.9	0.1		-	-	-	-	-	0.9	0	0.1		-	-	-	-	-	-	-	-	-	-	-	-
191	1	174984721	CTT	C	frameshift_variant	HIGH	TRIM44	transcript	protein_coding	c.89_90delTT	p.Leu30fs	89/1614;89/3634;89/3712	89/1512;89/1590;89/1614	30/503;30/529;30/537	GB	18	1	1	0		-	-	-	-	-	0.9	0	0		-	-	-	-	-	-	-	-	-	-	-	-
192	1	174984724	CT	C	frameshift_variant	HIGH	TRIM44	transcript	protein_coding	c.93delT	p.Arg32fs	93/1614;93/3634;93/3712	93/1512;93/1590;93/1614	31/503;31/529;31/537	GA	20	0	0.9	0.1		-	-	-	-	-	0.9	0	0.1		-	-	-	-	-	-	-	-	-	-	-	-
192	1	174984724	CT	C	frameshift_variant	HIGH	TRIM44	transcript	protein_coding	c.93delT	p.Arg32fs	93/1614;93/3634;93/3712	93/1512;93/1590;93/1614	31/503;31/529;31/537	GB	16	2	1	0		-	-	-	-	-	0.8	0	0		-	-	-	-	-	-	-	-	-	-	-	-
193	1	175502071	G	A	missense_variant	MODERATE	LDLRAD3	transcript	protein_coding	c.1042G>A	p.Val348Ile	1042/2047	1042/1047	348/348	GA	20	0	0.45	0.55		-	-	-	-	-	0.2	0.5	0.3		-	-	-	-	-	-	-	-	-	-	-	-
193	1	175502071	G	A	missense_variant	MODERATE	LDLRAD3	transcript	protein_coding	c.1042G>A	p.Val348Ile	1042/2047	1042/1047	348/348	GB	20	0	0.7	0.3		-	-	-	-	-	0.6	0.2	0.2		-	-	-	-	-	-	-	-	-	-	-	-
194	1	175540744	G	A	missense_variant	MODERATE	COMMD9	transcript	protein_coding	c.817C>T	p.Arg273Trp	817/1834	817/834	273/277	GA	20	0	0	1		-	-	-	-	-	0	0	1		-	-	-	-	-	-	-	-	-	-	-	-
194	1	175540744	G	A	missense_variant	MODERATE	COMMD9	transcript	protein_coding	c.817C>T	p.Arg273Trp	817/1834	817/834	273/277	GB	20	0	0	1		-	-	-	-	-	0	0	1		-	-	-	-	-	-	-	-	-	-	-	-
195	1	175540809	G	GTT	frameshift_variant	HIGH	COMMD9	transcript	protein_coding	c.750_751dupAA	p.Thr251fs	751/1834	751/834	251/277	GA	20	0	0	1		-	-	-	-	-	0	0	1		-	-	-	-	-	-	-	-	-	-	-	-
195	1	175540809	G	GTT	frameshift_variant	HIGH	COMMD9	transcript	protein_coding	c.750_751dupAA	p.Thr251fs	751/1834	751/834	251/277	GB	20	0	0	1		-	-	-	-	-	0	0	1		-	-	-	-	-	-	-	-	-	-	-	-
196	1	175540829	A	T	missense_variant	MODERATE	COMMD9	transcript	protein_coding	c.732T>A	p.Asn244Lys	732/1834	732/834	244/277	GA	20	0	0	1		-	-	-	-	-	0	0	1		-	-	-	-	-	-	-	-	-	-	-	-
196	1	175540829	A	T	missense_variant	MODERATE	COMMD9	transcript	protein_coding	c.732T>A	p.Asn244Lys	732/1834	732/834	244/277	GB	20	0	0	1		-	-	-	-	-	0	0	1		-	-	-	-	-	-	-	-	-	-	-	-
197	1	175540867	T	C	missense_variant	MODERATE	COMMD9	transcript	protein_coding	c.694A>G	p.Thr232Ala	694/1834	694/834	232/277	GA	20	0	0	1		-	-	-	-	-	0	0	1		-	-	-	-	-	-	-	-	-	-	-	-
197	1	175540867	T	C	missense_variant	MODERATE	COMMD9	transcript	protein_coding	c.694A>G	p.Thr232Ala	694/1834	694/834	232/277	GB	20	0	0	1		-	-	-	-	-	0	0	1		-	-	-	-	-	-	-	-	-	-	-	-
198	1	175540893	A	T	missense_variant	MODERATE	COMMD9	transcript	protein_coding	c.668T>A	p.Ile223Asn	668/1834	668/834	223/277	GA	20	0	0.8	0.2		-	-	-	-	-	0.7	0.2	0.1		-	-	-	-	-	-	-	-	-	-	-	-
198	1	175540893	A	T	missense_variant	MODERATE	COMMD9	transcript	protein_coding	c.668T>A	p.Ile223Asn	668/1834	668/834	223/277	GB	20	0	0.95	0.05		-	-	-	-	-	0.9	0.1	0		-	-	-	-	-	-	-	-	-	-	-	-
199	1	175540907	C	G	missense_variant	MODERATE	COMMD9	transcript	protein_coding	c.654G>C	p.Arg218Ser	654/1834	654/834	218/277	GA	20	0	0.2	0.8		-	-	-	-	-	0.1	0.2	0.7		-	-	-	-	-	-	-	-	-	-	-	-
199	1	175540907	C	G	missense_variant	MODERATE	COMMD9	transcript	protein_coding	c.654G>C	p.Arg218Ser	654/1834	654/834	218/277	GB	20	0	0.05	0.95		-	-	-	-	-	0	0.1	0.9		-	-	-	-	-	-	-	-	-	-	-	-
200	1	175540920	C	T	missense_variant	MODERATE	COMMD9	transcript	protein_coding	c.641G>A	p.Arg214His	641/1834	641/834	214/277	GA	20	0	0.8	0.2		-	-	-	-	-	0.7	0.2	0.1		-	-	-	-	-	-	-	-	-	-	-	-
200	1	175540920	C	T	missense_variant	MODERATE	COMMD9	transcript	protein_coding	c.641G>A	p.Arg214His	641/1834	641/834	214/277	GB	20	0	0.95	0.05		-	-	-	-	-	0.9	0.1	0		-	-	-	-	-	-	-	-	-	-	-	-
201	1	175540923	A	C	missense_variant	MODERATE	COMMD9	transcript	protein_coding	c.638T>G	p.Met213Arg	638/1834	638/834	213/277	GA	20	0	0.8	0.2		-	-	-	-	-	0.7	0.2	0.1		-	-	-	-	-	-	-	-	-	-	-	-
201	1	175540923	A	C	missense_variant	MODERATE	COMMD9	transcript	protein_coding	c.638T>G	p.Met213Arg	638/1834	638/834	213/277	GB	20	0	0.95	0.05		-	-	-	-	-	0.9	0.1	0		-	-	-	-	-	-	-	-	-	-	-	-
202	1	175540930	G	A	missense_variant	MODERATE	COMMD9	transcript	protein_coding	c.631C>T	p.Pro211Ser	631/1834	631/834	211/277	GA	20	0	0.2	0.8		-	-	-	-	-	0.1	0.2	0.7		-	-	-	-	-	-	-	-	-	-	-	-
202	1	175540930	G	A	missense_variant	MODERATE	COMMD9	transcript	protein_coding	c.631C>T	p.Pro211Ser	631/1834	631/834	211/277	GB	20	0	0.05	0.95		-	-	-	-	-	0	0.1	0.9		-	-	-	-	-	-	-	-	-	-	-	-
203	1	175540948	A	T	missense_variant	MODERATE	COMMD9	transcript	protein_coding	c.613T>A	p.Leu205Met	613/1834	613/834	205/277	GA	18	1	0.78	0.22		-	-	-	-	-	0.6	0.2	0.1		-	-	-	-	-	-	-	-	-	-	-	-
203	1	175540948	A	T	missense_variant	MODERATE	COMMD9	transcript	protein_coding	c.613T>A	p.Leu205Met	613/1834	613/834	205/277	GB	20	0	0.95	0.05		-	-	-	-	-	0.9	0.1	0		-	-	-	-	-	-	-	-	-	-	-	-
204	1	175540962	A	G	missense_variant	MODERATE	COMMD9	transcript	protein_coding	c.599T>C	p.Ile200Thr	599/1834	599/834	200/277	GA	18	1	0.78	0.22		-	-	-	-	-	0.6	0.2	0.1		-	-	-	-	-	-	-	-	-	-	-	-
204	1	175540962	A	G	missense_variant	MODERATE	COMMD9	transcript	protein_coding	c.599T>C	p.Ile200Thr	599/1834	599/834	200/277	GB	20	0	0.95	0.05		-	-	-	-	-	0.9	0.1	0		-	-	-	-	-	-	-	-	-	-	-	-
205	1	175541061	G	A	missense_variant	MODERATE	COMMD9	transcript	protein_coding	c.500C>T	p.Ala167Val	500/1834	500/834	167/277	GA	20	0	0.75	0.25		-	-	-	-	-	0.6	0.3	0.1		-	-	-	-	-	-	-	-	-	-	-	-
205	1	175541061	G	A	missense_variant	MODERATE	COMMD9	transcript	protein_coding	c.500C>T	p.Ala167Val	500/1834	500/834	167/277	GB	20	0	0.95	0.05		-	-	-	-	-	0.9	0.1	0		-	-	-	-	-	-	-	-	-	-	-	-
206	1	175541085	G	A	missense_variant	MODERATE	COMMD9	transcript	protein_coding	c.476C>T	p.Pro159Leu	476/1834	476/834	159/277	GA	20	0	0.75	0.25		-	-	-	-	-	0.6	0.3	0.1		-	-	-	-	-	-	-	-	-	-	-	-
206	1	175541085	G	A	missense_variant	MODERATE	COMMD9	transcript	protein_coding	c.476C>T	p.Pro159Leu	476/1834	476/834	159/277	GB	20	0	0.95	0.05		-	-	-	-	-	0.9	0.1	0		-	-	-	-	-	-	-	-	-	-	-	-
207	1	175541091	C	T	stop_gained	HIGH	COMMD9	transcript	protein_coding	c.470G>A	p.Trp157*	470/1834	470/834	157/277	GA	20	0	0.75	0.25		-	-	-	-	-	0.6	0.3	0.1		-	-	-	-	-	-	-	-	-	-	-	-
207	1	175541091	C	T	stop_gained	HIGH	COMMD9	transcript	protein_coding	c.470G>A	p.Trp157*	470/1834	470/834	157/277	GB	20	0	0.95	0.05		-	-	-	-	-	0.9	0.1	0		-	-	-	-	-	-	-	-	-	-	-	-
208	1	175549592	C	T	missense_variant	MODERATE	COMMD9	transcript	protein_coding	c.563G>A	p.Ser188Asn	563/1292	563/594	188/197	GA	20	0	0.1	0.9		-	-	-	-	-	0	0.2	0.8		-	-	-	-	-	-	-	-	-	-	-	-
208	1	175549592	C	T	missense_variant	MODERATE	COMMD9	transcript	protein_coding	c.563G>A	p.Ser188Asn	563/1292	563/594	188/197	GB	20	0	0.75	0.25		-	-	-	-	-	0.7	0.1	0.2		-	-	-	-	-	-	-	-	-	-	-	-
209	1	175696192	T	G	missense_variant	MODERATE	PRR5L	transcript	protein_coding	c.271T>G	p.Ser91Ala	732/1079;732/1568	271/1107;271/618	91/205;91/368	GA	20	0	0.75	0.25		-	-	-	-	-	0.6	0.3	0.1		-	-	-	-	-	-	-	-	-	-	-	-
209	1	175696192	T	G	missense_variant	MODERATE	PRR5L	transcript	protein_coding	c.271T>G	p.Ser91Ala	732/1079;732/1568	271/1107;271/618	91/205;91/368	GB	20	0	0.2	0.8		-	-	-	-	-	0.1	0.2	0.7		-	-	-	-	-	-	-	-	-	-	-	-
210	2	152732778	A	G	missense_variant	MODERATE	FAM98A	transcript	protein_coding	c.1105A>G	p.Ser369Gly	1105/2551	1105/1551	369/516	GA	20	0	0.55	0.45		-	-	-	-	-	0.3	0.5	0.2		-	-	-	-	-	-	-	-	-	-	-	-
210	2	152732778	A	G	missense_variant	MODERATE	FAM98A	transcript	protein_coding	c.1105A>G	p.Ser369Gly	1105/2551	1105/1551	369/516	GB	20	0	0.7	0.3		-	-	-	-	-	0.5	0.4	0.1		-	-	-	-	-	-	-	-	-	-	-	-
211	2	152756141	G	GCCATCCTCA	disruptive_inframe_insertion	MODERATE	RASGRP3	transcript	protein_coding	c.2072_2073insTGAGGATGG	p.Gly691_Ter692insGluAspGly	2072/2076	2072/2076	691/691	GA	20	0	0.95	0.05		-	-	-	-	-	0.9	0.1	0		-	-	-	-	-	-	-	-	-	-	-	-
211	2	152756141	G	GCCATCCTCA	disruptive_inframe_insertion	MODERATE	RASGRP3	transcript	protein_coding	c.2072_2073insTGAGGATGG	p.Gly691_Ter692insGluAspGly	2072/2076	2072/2076	691/691	GB	20	0	0.95	0.05		-	-	-	-	-	0.9	0.1	0		-	-	-	-	-	-	-	-	-	-	-	-
212	2	152759327	T	C	missense_variant	MODERATE	RASGRP3	transcript	protein_coding	c.2042A>G	p.Gln681Arg	2042/2076	2042/2076	681/691	GA	20	0	0.6	0.4		-	-	-	-	-	0.2	0.8	0		-	-	-	-	-	-	-	-	-	-	-	-
212	2	152759327	T	C	missense_variant	MODERATE	RASGRP3	transcript	protein_coding	c.2042A>G	p.Gln681Arg	2042/2076	2042/2076	681/691	GB	20	0	0.5	0.5		-	-	-	-	-	0	1	0		-	-	-	-	-	-	-	-	-	-	-	-
213	2	152759342	T	G	missense_variant	MODERATE	RASGRP3	transcript	protein_coding	c.2027A>C	p.Asp676Ala	2027/2076	2027/2076	676/691	GA	20	0	0.6	0.4		-	-	-	-	-	0.2	0.8	0		-	-	-	-	-	-	-	-	-	-	-	-
213	2	152759342	T	G	missense_variant	MODERATE	RASGRP3	transcript	protein_coding	c.2027A>C	p.Asp676Ala	2027/2076	2027/2076	676/691	GB	20	0	0.5	0.5		-	-	-	-	-	0	1	0		-	-	-	-	-	-	-	-	-	-	-	-
214	2	152759664	C	CTGGGGGTAT	splice_acceptor_variant&intron_variant	HIGH	RASGRP3	transcript	protein_coding	c.1706-2_1706-1insATACCCCCA					GA	20	0	0.9	0.1		-	-	-	-	-	0.8	0.2	0		-	-	-	-	-	-	-	-	-	-	-	-
214	2	152759664	C	CTGGGGGTAT	splice_acceptor_variant&intron_variant	HIGH	RASGRP3	transcript	protein_coding	c.1706-2_1706-1insATACCCCCA					GB	20	0	0.95	0.05		-	-	-	-	-	0.9	0.1	0		-	-	-	-	-	-	-	-	-	-	-	-
215	2	152759999	C	T	missense_variant	MODERATE	RASGRP3	transcript	protein_coding	c.1664G>A	p.Ser555Asn	1664/2076	1664/2076	555/691	GA	20	0	0.75	0.25		-	-	-	-	-	0.5	0.5	0		-	-	-	-	-	-	-	-	-	-	-	-
215	2	152759999	C	T	missense_variant	MODERATE	RASGRP3	transcript	protein_coding	c.1664G>A	p.Ser555Asn	1664/2076	1664/2076	555/691	GB	20	0	0.6	0.4		-	-	-	-	-	0.2	0.8	0		-	-	-	-	-	-	-	-	-	-	-	-
216	2	152773590	T	C	missense_variant	MODERATE	ENSOCUG00000036940	transcript	protein_coding	c.22T>C	p.Ser8Pro	22/351	22/351	8/116	GA	20	0	0.55	0.45		-	-	-	-	-	0.3	0.5	0.2		-	-	-	-	-	-	-	-	-	-	-	-
216	2	152773590	T	C	missense_variant	MODERATE	ENSOCUG00000036940	transcript	protein_coding	c.22T>C	p.Ser8Pro	22/351	22/351	8/116	GB	20	0	0.65	0.35		-	-	-	-	-	0.4	0.5	0.1		-	-	-	-	-	-	-	-	-	-	-	-
217	2	152773606	C	T	missense_variant	MODERATE	ENSOCUG00000036940	transcript	protein_coding	c.38C>T	p.Ala13Val	38/351	38/351	13/116	GA	20	0	0.55	0.45		-	-	-	-	-	0.3	0.5	0.2		-	-	-	-	-	-	-	-	-	-	-	-
217	2	152773606	C	T	missense_variant	MODERATE	ENSOCUG00000036940	transcript	protein_coding	c.38C>T	p.Ala13Val	38/351	38/351	13/116	GB	20	0	0.6	0.4		-	-	-	-	-	0.4	0.4	0.2		-	-	-	-	-	-	-	-	-	-	-	-
218	2	152773617	T	C	missense_variant	MODERATE	ENSOCUG00000036940	transcript	protein_coding	c.49T>C	p.Cys17Arg	49/351	49/351	17/116	GA	20	0	0.55	0.45		-	-	-	-	-	0.3	0.5	0.2		-	-	-	-	-	-	-	-	-	-	-	-
218	2	152773617	T	C	missense_variant	MODERATE	ENSOCUG00000036940	transcript	protein_coding	c.49T>C	p.Cys17Arg	49/351	49/351	17/116	GB	20	0	0.6	0.4		-	-	-	-	-	0.4	0.4	0.2		-	-	-	-	-	-	-	-	-	-	-	-
219	2	152773669	A	G	missense_variant&splice_region_variant	MODERATE	ENSOCUG00000036940	transcript	protein_coding	c.101A>G	p.His34Arg	101/351	101/351	34/116	GA	20	0	0.55	0.45		-	-	-	-	-	0.3	0.5	0.2		-	-	-	-	-	-	-	-	-	-	-	-
219	2	152773669	A	G	missense_variant&splice_region_variant	MODERATE	ENSOCUG00000036940	transcript	protein_coding	c.101A>G	p.His34Arg	101/351	101/351	34/116	GB	20	0	0.6	0.4		-	-	-	-	-	0.4	0.4	0.2		-	-	-	-	-	-	-	-	-	-	-	-
220	2	152773765	C	CG	frameshift_variant	HIGH	ENSOCUG00000036940	transcript	protein_coding	c.145dupG	p.Ala49fs	146/351	146/351	49/116	GA	20	0	0.85	0.15		-	-	-	-	-	0.7	0.3	0		-	-	-	-	-	-	-	-	-	-	-	-
220	2	152773765	C	CG	frameshift_variant	HIGH	ENSOCUG00000036940	transcript	protein_coding	c.145dupG	p.Ala49fs	146/351	146/351	49/116	GB	20	0	0.4	0.6		-	-	-	-	-	0.2	0.4	0.4		-	-	-	-	-	-	-	-	-	-	-	-
221	2	152773769	G	GA	frameshift_variant	HIGH	ENSOCUG00000036940	transcript	protein_coding	c.145_146insA	p.Ala49fs	146/351	146/351	49/116	GA	20	0	0.65	0.35		-	-	-	-	-	0.5	0.3	0.2		-	-	-	-	-	-	-	-	-	-	-	-
221	2	152773769	G	GA	frameshift_variant	HIGH	ENSOCUG00000036940	transcript	protein_coding	c.145_146insA	p.Ala49fs	146/351	146/351	49/116	GB	20	0	0.7	0.3		-	-	-	-	-	0.6	0.2	0.2		-	-	-	-	-	-	-	-	-	-	-	-
222	2	152773841	G	A	missense_variant	MODERATE	ENSOCUG00000036940	transcript	protein_coding	c.217G>A	p.Val73Met	217/351	217/351	73/116	GA	20	0	0.6	0.4		-	-	-	-	-	0.4	0.4	0.2		-	-	-	-	-	-	-	-	-	-	-	-
222	2	152773841	G	A	missense_variant	MODERATE	ENSOCUG00000036940	transcript	protein_coding	c.217G>A	p.Val73Met	217/351	217/351	73/116	GB	20	0	0.7	0.3		-	-	-	-	-	0.5	0.4	0.1		-	-	-	-	-	-	-	-	-	-	-	-
223	2	152773869	G	T	missense_variant	MODERATE	ENSOCUG00000036940	transcript	protein_coding	c.245G>T	p.Cys82Phe	245/351	245/351	82/116	GA	20	0	0.55	0.45		-	-	-	-	-	0.3	0.5	0.2		-	-	-	-	-	-	-	-	-	-	-	-
223	2	152773869	G	T	missense_variant	MODERATE	ENSOCUG00000036940	transcript	protein_coding	c.245G>T	p.Cys82Phe	245/351	245/351	82/116	GB	20	0	0.7	0.3		-	-	-	-	-	0.5	0.4	0.1		-	-	-	-	-	-	-	-	-	-	-	-
224	2	152773898	G	A	missense_variant	MODERATE	ENSOCUG00000036940	transcript	protein_coding	c.274G>A	p.Asp92Asn	274/351	274/351	92/116	GA	20	0	0.6	0.4		-	-	-	-	-	0.4	0.4	0.2		-	-	-	-	-	-	-	-	-	-	-	-
224	2	152773898	G	A	missense_variant	MODERATE	ENSOCUG00000036940	transcript	protein_coding	c.274G>A	p.Asp92Asn	274/351	274/351	92/116	GB	20	0	0.7	0.3		-	-	-	-	-	0.5	0.4	0.1		-	-	-	-	-	-	-	-	-	-	-	-
225	2	152773901	G	A	missense_variant	MODERATE	ENSOCUG00000036940	transcript	protein_coding	c.277G>A	p.Val93Met	277/351	277/351	93/116	GA	20	0	0.6	0.4		-	-	-	-	-	0.4	0.4	0.2		-	-	-	-	-	-	-	-	-	-	-	-
225	2	152773901	G	A	missense_variant	MODERATE	ENSOCUG00000036940	transcript	protein_coding	c.277G>A	p.Val93Met	277/351	277/351	93/116	GB	20	0	0.7	0.3		-	-	-	-	-	0.5	0.4	0.1		-	-	-	-	-	-	-	-	-	-	-	-
226	2	152781302	G	GTGATTTTGAATTT	splice_acceptor_variant&intron_variant	HIGH	RASGRP3	transcript	protein_coding	c.1162-1_1162insAAATTCAAAATCA					GA	20	0	0.9	0.1		-	-	-	-	-	0.8	0.2	0		-	-	-	-	-	-	-	-	-	-	-	-
226	2	152781302	G	GTGATTTTGAATTT	splice_acceptor_variant&intron_variant	HIGH	RASGRP3	transcript	protein_coding	c.1162-1_1162insAAATTCAAAATCA					GB	20	0	0.95	0.05		-	-	-	-	-	0.9	0.1	0		-	-	-	-	-	-	-	-	-	-	-	-
227	2	152781303	C	CTAGGCTCCAGCACCAG,CTAGGCTCCAGCACCAGTGATAGTTTGTAAATATCATCTTCTG	splice_acceptor_variant&intron_variant	HIGH	RASGRP3	transcript	protein_coding	c.1162-2_1162-1insCAGAAGATGATATTTACAAACTATCACTGGTGCTGGAGCCTA;c.1162-2_1162-1insCTGGTGCTGGAGCCTA					GA	20	0	0.9	0.05		0.05	-	-	-	-	0.8	0.1	0		0.1	-	-	-	-	-	-	-	-	-	-	-
227	2	152781303	C	CTAGGCTCCAGCACCAG,CTAGGCTCCAGCACCAGTGATAGTTTGTAAATATCATCTTCTG	splice_acceptor_variant&intron_variant	HIGH	RASGRP3	transcript	protein_coding	c.1162-2_1162-1insCAGAAGATGATATTTACAAACTATCACTGGTGCTGGAGCCTA;c.1162-2_1162-1insCTGGTGCTGGAGCCTA					GB	18	1	0.94	0.06		-	-	-	-	-	0.8	0.1	0		-	-	-	-	-	-	-	-	-	-	-	-
228	2	152784639	C	CGTGAGCAGGTTGATCAAATCCATGT,CGTGAGCAGGTTGATCAAATCCATGTTGGGTTCTAAGTGGTGAGAGGCA	splice_acceptor_variant&intron_variant	HIGH	RASGRP3	transcript	protein_coding	c.1084-2_1084-1insACATGGATTTGATCAACCTGCTCAC;c.1084-2_1084-1insTGCCTCTCACCACTTAGAACCCAACATGGATTTGATCAACCTGCTCAC					GA	20	0	1	0		-	-	-	-	-	1	0	0		-	-	-	-	-	-	-	-	-	-	-	-
228	2	152784639	C	CGTGAGCAGGTTGATCAAATCCATGT,CGTGAGCAGGTTGATCAAATCCATGTTGGGTTCTAAGTGGTGAGAGGCA	splice_acceptor_variant&intron_variant	HIGH	RASGRP3	transcript	protein_coding	c.1084-2_1084-1insACATGGATTTGATCAACCTGCTCAC;c.1084-2_1084-1insTGCCTCTCACCACTTAGAACCCAACATGGATTTGATCAACCTGCTCAC					GB	20	0	0.9	0.05		0.05	-	-	-	-	0.8	0.1	0		0.1	-	-	-	-	-	-	-	-	-	-	-
229	2	152798583	A	AATG,AATGCTGGATATGTCGATGAGGCTGATGTGTTTTTCATATC	splice_acceptor_variant&intron_variant	HIGH	RASGRP3	transcript	protein_coding	c.369-1_369insCAT;c.369-1_369insGATATGAAAAACACATCAGCCTCATCGACATATCCAGCAT					GA	20	0	1	0		-	-	-	-	-	1	0	0		-	-	-	-	-	-	-	-	-	-	-	-
229	2	152798583	A	AATG,AATGCTGGATATGTCGATGAGGCTGATGTGTTTTTCATATC	splice_acceptor_variant&intron_variant	HIGH	RASGRP3	transcript	protein_coding	c.369-1_369insCAT;c.369-1_369insGATATGAAAAACACATCAGCCTCATCGACATATCCAGCAT					GB	20	0	0.8	0.15		0.05	-	-	-	-	0.6	0.3	0		0.1	-	-	-	-	-	-	-	-	-	-	-
230	2	152802869	C	CAAACA,CAAACATCTCAATGCAAGCGCTCAGCAGTTCATCCAA	splice_acceptor_variant&intron_variant	HIGH	RASGRP3	transcript	protein_coding	c.71-2_71-1insTGTTT;c.71-2_71-1insTTGGATGAACTGCTGAGCGCTTGCATTGAGATGTTT					GA	20	0	0.85	0.1		0.05	-	-	-	-	0.7	0.2	0		0.1	-	-	-	-	-	-	-	-	-	-	-
230	2	152802869	C	CAAACA,CAAACATCTCAATGCAAGCGCTCAGCAGTTCATCCAA	splice_acceptor_variant&intron_variant	HIGH	RASGRP3	transcript	protein_coding	c.71-2_71-1insTGTTT;c.71-2_71-1insTTGGATGAACTGCTGAGCGCTTGCATTGAGATGTTT					GB	20	0	0.9	0.05		0.05	-	-	-	-	0.8	0.1	0		0.1	-	-	-	-	-	-	-	-	-	-	-
231	2	152806195	CA	C	frameshift_variant	HIGH	RASGRP3	transcript	protein_coding	c.12delT	p.Ser4fs	12/2076	12/2076	4/691	GA	20	0	0.65	0.35		-	-	-	-	-	0.3	0.7	0		-	-	-	-	-	-	-	-	-	-	-	-
231	2	152806195	CA	C	frameshift_variant	HIGH	RASGRP3	transcript	protein_coding	c.12delT	p.Ser4fs	12/2076	12/2076	4/691	GB	20	0	0.55	0.45		-	-	-	-	-	0.1	0.9	0		-	-	-	-	-	-	-	-	-	-	-	-
232	2	152998034	T	C	missense_variant	MODERATE	LTBP1	transcript	protein_coding	c.3314A>G;c.4376A>G	p.Asn1105Ser;p.Asn1459Ser	3314/4056;4376/5118	3314/4056;4376/5118	1105/1351;1459/1705	GA	20	0	0.5	0.5		-	-	-	-	-	0.3	0.4	0.3		-	-	-	-	-	-	-	-	-	-	-	-
232	2	152998034	T	C	missense_variant	MODERATE	LTBP1	transcript	protein_coding	c.3314A>G;c.4376A>G	p.Asn1105Ser;p.Asn1459Ser	3314/4056;4376/5118	3314/4056;4376/5118	1105/1351;1459/1705	GB	18	1	0.61	0.39		-	-	-	-	-	0.4	0.3	0.2		-	-	-	-	-	-	-	-	-	-	-	-
233	2	153176142	C	A	missense_variant	MODERATE	LTBP1	transcript	protein_coding	c.1522G>T;c.586G>T	p.Ala196Ser;p.Ala508Ser	1522/5118;586/4056	1522/5118;586/4056	196/1351;508/1705	GA	20	0	0.55	0.45		-	-	-	-	-	0.4	0.3	0.3		-	-	-	-	-	-	-	-	-	-	-	-
233	2	153176142	C	A	missense_variant	MODERATE	LTBP1	transcript	protein_coding	c.1522G>T;c.586G>T	p.Ala196Ser;p.Ala508Ser	1522/5118;586/4056	1522/5118;586/4056	196/1351;508/1705	GB	18	1	0.5	0.5		-	-	-	-	-	0.3	0.3	0.3		-	-	-	-	-	-	-	-	-	-	-	-
234	3	34939658	C	G	missense_variant	MODERATE	GRIA1	transcript	protein_coding	c.29C>G	p.Pro10Arg	29/3748	29/2748	10/915	GA	20	0	0.9	0.1		-	-	-	-	-	0.8	0.2	0		-	-	-	-	-	-	-	-	-	-	-	-
234	3	34939658	C	G	missense_variant	MODERATE	GRIA1	transcript	protein_coding	c.29C>G	p.Pro10Arg	29/3748	29/2748	10/915	GB	18	1	0.39	0.61		-	-	-	-	-	0	0.7	0.2		-	-	-	-	-	-	-	-	-	-	-	-
235	3	35432271	C	T	missense_variant	MODERATE	FAM114A2	transcript	protein_coding	c.1082G>A;c.1250G>A	p.Gly361Glu;p.Gly417Glu	1228/2031;1250/2026;1250/2053	1082/1518;1250/1575;1250/1686	361/505;417/524;417/561	GA	20	0	0.3	0.7		-	-	-	-	-	0.2	0.2	0.6		-	-	-	-	-	-	-	-	-	-	-	-
235	3	35432271	C	T	missense_variant	MODERATE	FAM114A2	transcript	protein_coding	c.1082G>A;c.1250G>A	p.Gly361Glu;p.Gly417Glu	1228/2031;1250/2026;1250/2053	1082/1518;1250/1575;1250/1686	361/505;417/524;417/561	GB	20	0	0.55	0.45		-	-	-	-	-	0.2	0.7	0.1		-	-	-	-	-	-	-	-	-	-	-	-
236	3	35432331	A	C	missense_variant	MODERATE	FAM114A2	transcript	protein_coding	c.1022T>G;c.1190T>G	p.Ile341Ser;p.Ile397Ser	1168/2031;1190/2026;1190/2053	1022/1518;1190/1575;1190/1686	341/505;397/524;397/561	GA	20	0	0.35	0.65		-	-	-	-	-	0.2	0.3	0.5		-	-	-	-	-	-	-	-	-	-	-	-
236	3	35432331	A	C	missense_variant	MODERATE	FAM114A2	transcript	protein_coding	c.1022T>G;c.1190T>G	p.Ile341Ser;p.Ile397Ser	1168/2031;1190/2026;1190/2053	1022/1518;1190/1575;1190/1686	341/505;397/524;397/561	GB	20	0	0.6	0.4		-	-	-	-	-	0.3	0.6	0.1		-	-	-	-	-	-	-	-	-	-	-	-
237	3	35477373	A	C	missense_variant	MODERATE	MFAP3	transcript	protein_coding	c.388A>C	p.Ile130Leu	551/1252	388/1089	130/362	GA	20	0	0.25	0.75		-	-	-	-	-	0	0.5	0.5		-	-	-	-	-	-	-	-	-	-	-	-
237	3	35477373	A	C	missense_variant	MODERATE	MFAP3	transcript	protein_coding	c.388A>C	p.Ile130Leu	551/1252	388/1089	130/362	GB	20	0	0.6	0.4		-	-	-	-	-	0.2	0.8	0		-	-	-	-	-	-	-	-	-	-	-	-
238	3	35477988	G	A	missense_variant	MODERATE	MFAP3	transcript	protein_coding	c.1003G>A	p.Ala335Thr	1166/1252	1003/1089	335/362	GA	20	0	0.35	0.65		-	-	-	-	-	0.2	0.3	0.5		-	-	-	-	-	-	-	-	-	-	-	-
238	3	35477988	G	A	missense_variant	MODERATE	MFAP3	transcript	protein_coding	c.1003G>A	p.Ala335Thr	1166/1252	1003/1089	335/362	GB	20	0	0.6	0.4		-	-	-	-	-	0.3	0.6	0.1		-	-	-	-	-	-	-	-	-	-	-	-
239	3	35485031	A	G	missense_variant	MODERATE	ENSOCUG00000036053	transcript	protein_coding	c.1070T>C	p.Ile357Thr	1070/1104	1070/1104	357/367	GA	20	0	0.35	0.65		-	-	-	-	-	0.2	0.3	0.5		-	-	-	-	-	-	-	-	-	-	-	-
239	3	35485031	A	G	missense_variant	MODERATE	ENSOCUG00000036053	transcript	protein_coding	c.1070T>C	p.Ile357Thr	1070/1104	1070/1104	357/367	GB	18	1	0.61	0.39		-	-	-	-	-	0.2	0.7	0		-	-	-	-	-	-	-	-	-	-	-	-
240	3	35485299	TCTCTG	T	frameshift_variant	HIGH	ENSOCUG00000036053	transcript	protein_coding	c.797_801delCAGAG	p.Thr266fs	801/1104	797/1104	266/367	GA	16	2	0.12	0.88		-	-	-	-	-	0.1	0	0.7		-	-	-	-	-	-	-	-	-	-	-	-
240	3	35485299	TCTCTG	T	frameshift_variant	HIGH	ENSOCUG00000036053	transcript	protein_coding	c.797_801delCAGAG	p.Thr266fs	801/1104	797/1104	266/367	GB	10	5	0.8	0.2		-	-	-	-	-	0.4	0	0.1		-	-	-	-	-	-	-	-	-	-	-	-
241	3	35485308	TATTTTTGTTTA	T,TTTTTTGTTTA	frameshift_variant	HIGH	ENSOCUG00000036053	transcript	protein_coding	c.782_792delTAAACAAAAAT;c.792delT	p.Asn264fs;p.Ile261fs	792/1104	782/1104;792/1104	261/367;264/367	GA	12	4	0.5	0		0.5	-	-	-	-	0.3	0	0		-	-	0.3	-	-	-	-	-	-	-	-	-
241	3	35485308	TATTTTTGTTTA	T,TTTTTTGTTTA	frameshift_variant	HIGH	ENSOCUG00000036053	transcript	protein_coding	c.782_792delTAAACAAAAAT;c.792delT	p.Asn264fs;p.Ile261fs	792/1104	782/1104;792/1104	261/367;264/367	GB	12	4	0.83	0.17		-	-	-	-	-	0.5	0	0.1		-	-	-	-	-	-	-	-	-	-	-	-
242	3	35485314	TGTTTA	TTTTA,T,*	frameshift_variant	HIGH	ENSOCUG00000036053	transcript	protein_coding	c.782_786delTAAAC;c.786delC	p.Asn262fs;p.Ile261fs	786/1104	782/1104;786/1104	261/367;262/367	GA	12	4	0.33	0.5		0.17	-	-	-	-	0.2	0	0.3		-	-	0.1	-	-	-	-	-	-	-	-	-
242	3	35485314	TGTTTA	TTTTA,T,*	frameshift_variant	HIGH	ENSOCUG00000036053	transcript	protein_coding	c.782_786delTAAAC;c.786delC	p.Asn262fs;p.Ile261fs	786/1104	782/1104;786/1104	261/367;262/367	GB	12	4	0.83	0		-	0.17	-	-	-	0.5	0	0		-	-	-	-	-	-	-	0.1	-	-	-	-
243	3	35485445	A	G	missense_variant	MODERATE	ENSOCUG00000036053	transcript	protein_coding	c.656T>C	p.Val219Ala	656/1104	656/1104	219/367	GA	20	0	0	1		-	-	-	-	-	0	0	1		-	-	-	-	-	-	-	-	-	-	-	-
243	3	35485445	A	G	missense_variant	MODERATE	ENSOCUG00000036053	transcript	protein_coding	c.656T>C	p.Val219Ala	656/1104	656/1104	219/367	GB	16	2	0	1		-	-	-	-	-	0	0	0.8		-	-	-	-	-	-	-	-	-	-	-	-
244	3	35485486	C	G	missense_variant	MODERATE	ENSOCUG00000036053	transcript	protein_coding	c.615G>C	p.Trp205Cys	615/1104	615/1104	205/367	GA	20	0	0	1		-	-	-	-	-	0	0	1		-	-	-	-	-	-	-	-	-	-	-	-
244	3	35485486	C	G	missense_variant	MODERATE	ENSOCUG00000036053	transcript	protein_coding	c.615G>C	p.Trp205Cys	615/1104	615/1104	205/367	GB	14	3	0	1		-	-	-	-	-	0	0	0.7		-	-	-	-	-	-	-	-	-	-	-	-
245	3	35485490	GC	G	frameshift_variant	HIGH	ENSOCUG00000036053	transcript	protein_coding	c.610delG	p.Ala204fs	610/1104	610/1104	204/367	GA	20	0	0	1		-	-	-	-	-	0	0	1		-	-	-	-	-	-	-	-	-	-	-	-
245	3	35485490	GC	G	frameshift_variant	HIGH	ENSOCUG00000036053	transcript	protein_coding	c.610delG	p.Ala204fs	610/1104	610/1104	204/367	GB	14	3	0	1		-	-	-	-	-	0	0	0.7		-	-	-	-	-	-	-	-	-	-	-	-
246	3	35485503	C	T	missense_variant	MODERATE	ENSOCUG00000036053	transcript	protein_coding	c.598G>A	p.Gly200Ser	598/1104	598/1104	200/367	GA	20	0	0	1		-	-	-	-	-	0	0	1		-	-	-	-	-	-	-	-	-	-	-	-
246	3	35485503	C	T	missense_variant	MODERATE	ENSOCUG00000036053	transcript	protein_coding	c.598G>A	p.Gly200Ser	598/1104	598/1104	200/367	GB	14	3	0	1		-	-	-	-	-	0	0	0.7		-	-	-	-	-	-	-	-	-	-	-	-
247	3	35485515	G	A	missense_variant	MODERATE	ENSOCUG00000036053	transcript	protein_coding	c.586C>T	p.Pro196Ser	586/1104	586/1104	196/367	GA	20	0	0	1		-	-	-	-	-	0	0	1		-	-	-	-	-	-	-	-	-	-	-	-
247	3	35485515	G	A	missense_variant	MODERATE	ENSOCUG00000036053	transcript	protein_coding	c.586C>T	p.Pro196Ser	586/1104	586/1104	196/367	GB	12	4	0	1		-	-	-	-	-	0	0	0.6		-	-	-	-	-	-	-	-	-	-	-	-
248	3	35485578	G	C	missense_variant	MODERATE	ENSOCUG00000036053	transcript	protein_coding	c.523C>G	p.Leu175Val	523/1104	523/1104	175/367	GA	20	0	0	1		-	-	-	-	-	0	0	1		-	-	-	-	-	-	-	-	-	-	-	-
248	3	35485578	G	C	missense_variant	MODERATE	ENSOCUG00000036053	transcript	protein_coding	c.523C>G	p.Leu175Val	523/1104	523/1104	175/367	GB	12	4	0	1		-	-	-	-	-	0	0	0.6		-	-	-	-	-	-	-	-	-	-	-	-
249	3	35485628	G	T	missense_variant	MODERATE	ENSOCUG00000036053	transcript	protein_coding	c.473C>A	p.Pro158His	473/1104	473/1104	158/367	GA	20	0	0	1		-	-	-	-	-	0	0	1		-	-	-	-	-	-	-	-	-	-	-	-
249	3	35485628	G	T	missense_variant	MODERATE	ENSOCUG00000036053	transcript	protein_coding	c.473C>A	p.Pro158His	473/1104	473/1104	158/367	GB	14	3	0	1		-	-	-	-	-	0	0	0.7		-	-	-	-	-	-	-	-	-	-	-	-
250	3	35824434	T	C	missense_variant	MODERATE	GALNT10	transcript	protein_coding	c.731T>C;c.848T>C;c.917T>C	p.Val244Ala;p.Val283Ala;p.Val306Ala	731/1626;874/1772;917/1695;917/1812;917/1815	731/1626;848/1746;917/1695;917/1812;917/1815	244/541;283/581;306/564;306/603;306/604	GA	20	0	0	1		-	-	-	-	-	0	0	1		-	-	-	-	-	-	-	-	-	-	-	-
250	3	35824434	T	C	missense_variant	MODERATE	GALNT10	transcript	protein_coding	c.731T>C;c.848T>C;c.917T>C	p.Val244Ala;p.Val283Ala;p.Val306Ala	731/1626;874/1772;917/1695;917/1812;917/1815	731/1626;848/1746;917/1695;917/1812;917/1815	244/541;283/581;306/564;306/603;306/604	GB	20	0	0	1		-	-	-	-	-	0	0	1		-	-	-	-	-	-	-	-	-	-	-	-
251	3	35889185	T	TGCC	conservative_inframe_insertion	MODERATE	SAP30L	transcript	protein_coding	c.82_84dupGCC	p.Ala28dup	85/678	85/570	29/189	GA	20	0	0.3	0.7		-	-	-	-	-	0	0.6	0.4		-	-	-	-	-	-	-	-	-	-	-	-
251	3	35889185	T	TGCC	conservative_inframe_insertion	MODERATE	SAP30L	transcript	protein_coding	c.82_84dupGCC	p.Ala28dup	85/678	85/570	29/189	GB	20	0	0.65	0.35		-	-	-	-	-	0.3	0.7	0		-	-	-	-	-	-	-	-	-	-	-	-
252	3	35922037	T	A	missense_variant	MODERATE	HAND1	transcript	protein_coding	c.215A>T	p.Tyr72Phe	224/660	215/648	72/215	GA	20	0	0.8	0.2		-	-	-	-	-	0.6	0.4	0		-	-	-	-	-	-	-	-	-	-	-	-
252	3	35922037	T	A	missense_variant	MODERATE	HAND1	transcript	protein_coding	c.215A>T	p.Tyr72Phe	224/660	215/648	72/215	GB	20	0	0.4	0.6		-	-	-	-	-	0	0.8	0.2		-	-	-	-	-	-	-	-	-	-	-	-
253	3	36169789	G	T	missense_variant	MODERATE	LARP1	transcript	protein_coding	c.447G>T;c.705G>T;c.918G>T	p.Glu149Asp;p.Glu235Asp;p.Glu306Asp	447/3063;819/4276;819/6457;918/3534	447/3042;705/3162;705/3786;918/3513	149/1013;235/1053;235/1261;306/1170	GA	20	0	0	1		-	-	-	-	-	0	0	1		-	-	-	-	-	-	-	-	-	-	-	-
253	3	36169789	G	T	missense_variant	MODERATE	LARP1	transcript	protein_coding	c.447G>T;c.705G>T;c.918G>T	p.Glu149Asp;p.Glu235Asp;p.Glu306Asp	447/3063;819/4276;819/6457;918/3534	447/3042;705/3162;705/3786;918/3513	149/1013;235/1053;235/1261;306/1170	GB	20	0	0	1		-	-	-	-	-	0	0	1		-	-	-	-	-	-	-	-	-	-	-	-
254	3	36331556	G	A	missense_variant	MODERATE	MRPL22	transcript	protein_coding	c.434G>A;c.446G>A;c.554G>A	p.Arg145Lys;p.Arg149Lys;p.Arg185Lys	1256/1552;446/742;554/850	434/684;446/696;554/804	145/227;149/231;185/267	GA	20	0	0.55	0.45		-	-	-	-	-	0.1	0.9	0		-	-	-	-	-	-	-	-	-	-	-	-
254	3	36331556	G	A	missense_variant	MODERATE	MRPL22	transcript	protein_coding	c.434G>A;c.446G>A;c.554G>A	p.Arg145Lys;p.Arg149Lys;p.Arg185Lys	1256/1552;446/742;554/850	434/684;446/696;554/804	145/227;149/231;185/267	GB	20	0	0.55	0.45		-	-	-	-	-	0.1	0.9	0		-	-	-	-	-	-	-	-	-	-	-	-
255	3	36331591	A	C	missense_variant	MODERATE	MRPL22	transcript	protein_coding	c.469A>C;c.481A>C;c.589A>C	p.Ile157Leu;p.Ile161Leu;p.Ile197Leu	1291/1552;481/742;589/850	469/684;481/696;589/804	157/227;161/231;197/267	GA	20	0	0.85	0.15		-	-	-	-	-	0.7	0.3	0		-	-	-	-	-	-	-	-	-	-	-	-
255	3	36331591	A	C	missense_variant	MODERATE	MRPL22	transcript	protein_coding	c.469A>C;c.481A>C;c.589A>C	p.Ile157Leu;p.Ile161Leu;p.Ile197Leu	1291/1552;481/742;589/850	469/684;481/696;589/804	157/227;161/231;197/267	GB	18	1	0.89	0.11		-	-	-	-	-	0.7	0.2	0		-	-	-	-	-	-	-	-	-	-	-	-
256	3	36331594	G	GCCAAGCCTACCTCAGGGGGAGGCCAGTTCCTGAAACACATCCACTACCATGGCAGAGGTCACCTTGGGATCATGGAGAAGGT	splice_donor_variant&intron_variant	HIGH	MRPL22	transcript	protein_coding	c.472_472+1insCCAAGCCTACCTCAGGGGGAGGCCAGTTCCTGAAACACATCCACTACCATGGCAGAGGTCACCTTGGGATCATGGAGAAGGT;c.484_484+1insCCAAGCCTACCTCAGGGGGAGGCCAGTTCCTGAAACACATCCACTACCATGGCAGAGGTCACCTTGGGATCATGGAGAAGGT;c.592_592+1insCCAAGCCTACCTCAGGGGGAGGCCAGTTCCTGAAACACATCCACTACCATGGCAGAGGTCACCTTGGGATCATGGAGAAGGT					GA	20	0	0.95	0.05		-	-	-	-	-	0.9	0.1	0		-	-	-	-	-	-	-	-	-	-	-	-
256	3	36331594	G	GCCAAGCCTACCTCAGGGGGAGGCCAGTTCCTGAAACACATCCACTACCATGGCAGAGGTCACCTTGGGATCATGGAGAAGGT	splice_donor_variant&intron_variant	HIGH	MRPL22	transcript	protein_coding	c.472_472+1insCCAAGCCTACCTCAGGGGGAGGCCAGTTCCTGAAACACATCCACTACCATGGCAGAGGTCACCTTGGGATCATGGAGAAGGT;c.484_484+1insCCAAGCCTACCTCAGGGGGAGGCCAGTTCCTGAAACACATCCACTACCATGGCAGAGGTCACCTTGGGATCATGGAGAAGGT;c.592_592+1insCCAAGCCTACCTCAGGGGGAGGCCAGTTCCTGAAACACATCCACTACCATGGCAGAGGTCACCTTGGGATCATGGAGAAGGT					GB	20	0	0.95	0.05		-	-	-	-	-	0.9	0.1	0		-	-	-	-	-	-	-	-	-	-	-	-
257	3	36331595	G	C	splice_donor_variant&intron_variant	HIGH	MRPL22	transcript	protein_coding	c.472+1G>C;c.484+1G>C;c.592+1G>C					GA	16	2	0.88	0.12		-	-	-	-	-	0.6	0.2	0		-	-	-	-	-	-	-	-	-	-	-	-
257	3	36331595	G	C	splice_donor_variant&intron_variant	HIGH	MRPL22	transcript	protein_coding	c.472+1G>C;c.484+1G>C;c.592+1G>C					GB	18	1	1	0		-	-	-	-	-	0.9	0	0		-	-	-	-	-	-	-	-	-	-	-	-
258	3	36331596	T	C	splice_donor_variant&intron_variant	HIGH	MRPL22	transcript	protein_coding	c.472+2T>C;c.484+2T>C;c.592+2T>C					GA	16	2	0.88	0.12		-	-	-	-	-	0.6	0.2	0		-	-	-	-	-	-	-	-	-	-	-	-
258	3	36331596	T	C	splice_donor_variant&intron_variant	HIGH	MRPL22	transcript	protein_coding	c.472+2T>C;c.484+2T>C;c.592+2T>C					GB	18	1	1	0		-	-	-	-	-	0.9	0	0		-	-	-	-	-	-	-	-	-	-	-	-
259	3	36339260	A	G	missense_variant	MODERATE	MRPL22	transcript	protein_coding	c.563A>G;c.575A>G;c.683A>G	p.His188Arg;p.His192Arg;p.His228Arg	1385/1552;575/742;683/850	563/684;575/696;683/804	188/227;192/231;228/267	GA	18	1	0.67	0.33		-	-	-	-	-	0.3	0.6	0		-	-	-	-	-	-	-	-	-	-	-	-
259	3	36339260	A	G	missense_variant	MODERATE	MRPL22	transcript	protein_coding	c.563A>G;c.575A>G;c.683A>G	p.His188Arg;p.His192Arg;p.His228Arg	1385/1552;575/742;683/850	563/684;575/696;683/804	188/227;192/231;228/267	GB	16	2	0.5	0.5		-	-	-	-	-	0.1	0.6	0.1		-	-	-	-	-	-	-	-	-	-	-	-
260	3	36339274	C	A	missense_variant	MODERATE	MRPL22	transcript	protein_coding	c.577C>A;c.589C>A;c.697C>A	p.Leu193Met;p.Leu197Met;p.Leu233Met	1399/1552;589/742;697/850	577/684;589/696;697/804	193/227;197/231;233/267	GA	18	1	0.67	0.33		-	-	-	-	-	0.3	0.6	0		-	-	-	-	-	-	-	-	-	-	-	-
260	3	36339274	C	A	missense_variant	MODERATE	MRPL22	transcript	protein_coding	c.577C>A;c.589C>A;c.697C>A	p.Leu193Met;p.Leu197Met;p.Leu233Met	1399/1552;589/742;697/850	577/684;589/696;697/804	193/227;197/231;233/267	GB	16	2	0.62	0.38		-	-	-	-	-	0.2	0.6	0		-	-	-	-	-	-	-	-	-	-	-	-
261	3	36339290	C	T	missense_variant	MODERATE	MRPL22	transcript	protein_coding	c.593C>T;c.605C>T;c.713C>T	p.Pro198Leu;p.Pro202Leu;p.Pro238Leu	1415/1552;605/742;713/850	593/684;605/696;713/804	198/227;202/231;238/267	GA	18	1	0.67	0.33		-	-	-	-	-	0.3	0.6	0		-	-	-	-	-	-	-	-	-	-	-	-
261	3	36339290	C	T	missense_variant	MODERATE	MRPL22	transcript	protein_coding	c.593C>T;c.605C>T;c.713C>T	p.Pro198Leu;p.Pro202Leu;p.Pro238Leu	1415/1552;605/742;713/850	593/684;605/696;713/804	198/227;202/231;238/267	GB	16	2	0.69	0.31		-	-	-	-	-	0.3	0.5	0		-	-	-	-	-	-	-	-	-	-	-	-
262	3	36339292	C	T	missense_variant	MODERATE	MRPL22	transcript	protein_coding	c.595C>T;c.607C>T;c.715C>T	p.Pro199Ser;p.Pro203Ser;p.Pro239Ser	1417/1552;607/742;715/850	595/684;607/696;715/804	199/227;203/231;239/267	GA	18	1	0.67	0.33		-	-	-	-	-	0.3	0.6	0		-	-	-	-	-	-	-	-	-	-	-	-
262	3	36339292	C	T	missense_variant	MODERATE	MRPL22	transcript	protein_coding	c.595C>T;c.607C>T;c.715C>T	p.Pro199Ser;p.Pro203Ser;p.Pro239Ser	1417/1552;607/742;715/850	595/684;607/696;715/804	199/227;203/231;239/267	GB	16	2	0.69	0.31		-	-	-	-	-	0.3	0.5	0		-	-	-	-	-	-	-	-	-	-	-	-
263	3	36339295	C	T	missense_variant	MODERATE	MRPL22	transcript	protein_coding	c.598C>T;c.610C>T;c.718C>T	p.Pro200Ser;p.Pro204Ser;p.Pro240Ser	1420/1552;610/742;718/850	598/684;610/696;718/804	200/227;204/231;240/267	GA	18	1	0.67	0.33		-	-	-	-	-	0.3	0.6	0		-	-	-	-	-	-	-	-	-	-	-	-
263	3	36339295	C	T	missense_variant	MODERATE	MRPL22	transcript	protein_coding	c.598C>T;c.610C>T;c.718C>T	p.Pro200Ser;p.Pro204Ser;p.Pro240Ser	1420/1552;610/742;718/850	598/684;610/696;718/804	200/227;204/231;240/267	GB	16	2	0.69	0.31		-	-	-	-	-	0.3	0.5	0		-	-	-	-	-	-	-	-	-	-	-	-
264	3	36339308	C	T	missense_variant	MODERATE	MRPL22	transcript	protein_coding	c.611C>T;c.623C>T;c.731C>T	p.Pro204Leu;p.Pro208Leu;p.Pro244Leu	1433/1552;623/742;731/850	611/684;623/696;731/804	204/227;208/231;244/267	GA	18	1	0.67	0.33		-	-	-	-	-	0.3	0.6	0		-	-	-	-	-	-	-	-	-	-	-	-
264	3	36339308	C	T	missense_variant	MODERATE	MRPL22	transcript	protein_coding	c.611C>T;c.623C>T;c.731C>T	p.Pro204Leu;p.Pro208Leu;p.Pro244Leu	1433/1552;623/742;731/850	611/684;623/696;731/804	204/227;208/231;244/267	GB	14	3	0.64	0.36		-	-	-	-	-	0.2	0.5	0		-	-	-	-	-	-	-	-	-	-	-	-
265	3	36339314	C	T	missense_variant	MODERATE	MRPL22	transcript	protein_coding	c.617C>T;c.629C>T;c.737C>T	p.Thr206Ile;p.Thr210Ile;p.Thr246Ile	1439/1552;629/742;737/850	617/684;629/696;737/804	206/227;210/231;246/267	GA	18	1	0.67	0.33		-	-	-	-	-	0.3	0.6	0		-	-	-	-	-	-	-	-	-	-	-	-
265	3	36339314	C	T	missense_variant	MODERATE	MRPL22	transcript	protein_coding	c.617C>T;c.629C>T;c.737C>T	p.Thr206Ile;p.Thr210Ile;p.Thr246Ile	1439/1552;629/742;737/850	617/684;629/696;737/804	206/227;210/231;246/267	GB	16	2	0.69	0.31		-	-	-	-	-	0.3	0.5	0		-	-	-	-	-	-	-	-	-	-	-	-
266	3	36339322	G	A	missense_variant	MODERATE	MRPL22	transcript	protein_coding	c.625G>A;c.637G>A;c.745G>A	p.Ala209Thr;p.Ala213Thr;p.Ala249Thr	1447/1552;637/742;745/850	625/684;637/696;745/804	209/227;213/231;249/267	GA	20	0	0.75	0.25		-	-	-	-	-	0.5	0.5	0		-	-	-	-	-	-	-	-	-	-	-	-
266	3	36339322	G	A	missense_variant	MODERATE	MRPL22	transcript	protein_coding	c.625G>A;c.637G>A;c.745G>A	p.Ala209Thr;p.Ala213Thr;p.Ala249Thr	1447/1552;637/742;745/850	625/684;637/696;745/804	209/227;213/231;249/267	GB	14	3	0.64	0.36		-	-	-	-	-	0.2	0.5	0		-	-	-	-	-	-	-	-	-	-	-	-
267	3	36339328	G	A	missense_variant	MODERATE	MRPL22	transcript	protein_coding	c.631G>A;c.643G>A;c.751G>A	p.Ala211Thr;p.Ala215Thr;p.Ala251Thr	1453/1552;643/742;751/850	631/684;643/696;751/804	211/227;215/231;251/267	GA	18	1	0.83	0.17		-	-	-	-	-	0.6	0.3	0		-	-	-	-	-	-	-	-	-	-	-	-
267	3	36339328	G	A	missense_variant	MODERATE	MRPL22	transcript	protein_coding	c.631G>A;c.643G>A;c.751G>A	p.Ala211Thr;p.Ala215Thr;p.Ala251Thr	1453/1552;643/742;751/850	631/684;643/696;751/804	211/227;215/231;251/267	GB	18	1	0.72	0.28		-	-	-	-	-	0.4	0.5	0		-	-	-	-	-	-	-	-	-	-	-	-
268	3	36339332	G	C	missense_variant	MODERATE	MRPL22	transcript	protein_coding	c.635G>C;c.647G>C;c.755G>C	p.Arg212Thr;p.Arg216Thr;p.Arg252Thr	1457/1552;647/742;755/850	635/684;647/696;755/804	212/227;216/231;252/267	GA	20	0	0.85	0.15		-	-	-	-	-	0.7	0.3	0		-	-	-	-	-	-	-	-	-	-	-	-
268	3	36339332	G	C	missense_variant	MODERATE	MRPL22	transcript	protein_coding	c.635G>C;c.647G>C;c.755G>C	p.Arg212Thr;p.Arg216Thr;p.Arg252Thr	1457/1552;647/742;755/850	635/684;647/696;755/804	212/227;216/231;252/267	GB	16	2	0.69	0.31		-	-	-	-	-	0.3	0.5	0		-	-	-	-	-	-	-	-	-	-	-	-
269	3	36339346	G	A	missense_variant	MODERATE	MRPL22	transcript	protein_coding	c.649G>A;c.661G>A;c.769G>A	p.Glu217Lys;p.Glu221Lys;p.Glu257Lys	1471/1552;661/742;769/850	649/684;661/696;769/804	217/227;221/231;257/267	GA	20	0	0.9	0.1		-	-	-	-	-	0.8	0.2	0		-	-	-	-	-	-	-	-	-	-	-	-
269	3	36339346	G	A	missense_variant	MODERATE	MRPL22	transcript	protein_coding	c.649G>A;c.661G>A;c.769G>A	p.Glu217Lys;p.Glu221Lys;p.Glu257Lys	1471/1552;661/742;769/850	649/684;661/696;769/804	217/227;221/231;257/267	GB	20	0	0.75	0.25		-	-	-	-	-	0.5	0.5	0		-	-	-	-	-	-	-	-	-	-	-	-
270	3	36339356	A	G	missense_variant	MODERATE	MRPL22	transcript	protein_coding	c.659A>G;c.671A>G;c.779A>G	p.Asn220Ser;p.Asn224Ser;p.Asn260Ser	1481/1552;671/742;779/850	659/684;671/696;779/804	220/227;224/231;260/267	GA	20	0	0.9	0.1		-	-	-	-	-	0.8	0.2	0		-	-	-	-	-	-	-	-	-	-	-	-
270	3	36339356	A	G	missense_variant	MODERATE	MRPL22	transcript	protein_coding	c.659A>G;c.671A>G;c.779A>G	p.Asn220Ser;p.Asn224Ser;p.Asn260Ser	1481/1552;671/742;779/850	659/684;671/696;779/804	220/227;224/231;260/267	GB	18	1	0.72	0.28		-	-	-	-	-	0.4	0.5	0		-	-	-	-	-	-	-	-	-	-	-	-
271	3	36383733	A	C	missense_variant	MODERATE	ENSOCUG00000024368	transcript	protein_coding	c.253T>G	p.Phe85Val	253/276	253/276	85/91	GA	20	0	0	1		-	-	-	-	-	0	0	1		-	-	-	-	-	-	-	-	-	-	-	-
271	3	36383733	A	C	missense_variant	MODERATE	ENSOCUG00000024368	transcript	protein_coding	c.253T>G	p.Phe85Val	253/276	253/276	85/91	GB	18	1	0	1		-	-	-	-	-	0	0	0.9		-	-	-	-	-	-	-	-	-	-	-	-
272	3	36383741	G	C	missense_variant	MODERATE	ENSOCUG00000024368	transcript	protein_coding	c.245C>G	p.Thr82Arg	245/276	245/276	82/91	GA	20	0	0	1		-	-	-	-	-	0	0	1		-	-	-	-	-	-	-	-	-	-	-	-
272	3	36383741	G	C	missense_variant	MODERATE	ENSOCUG00000024368	transcript	protein_coding	c.245C>G	p.Thr82Arg	245/276	245/276	82/91	GB	18	1	0	1		-	-	-	-	-	0	0	0.9		-	-	-	-	-	-	-	-	-	-	-	-
273	3	38629829	C	A	missense_variant	MODERATE	FAM71B	transcript	protein_coding	c.1543G>T	p.Val515Leu	1543/1892	1543/1779	515/592	GA	20	0	0	1		-	-	-	-	-	0	0	1		-	-	-	-	-	-	-	-	-	-	-	-
273	3	38629829	C	A	missense_variant	MODERATE	FAM71B	transcript	protein_coding	c.1543G>T	p.Val515Leu	1543/1892	1543/1779	515/592	GB	20	0	0.1	0.9		-	-	-	-	-	0	0.2	0.8		-	-	-	-	-	-	-	-	-	-	-	-
274	3	38630635	A	G	missense_variant	MODERATE	FAM71B	transcript	protein_coding	c.737T>C	p.Val246Ala	737/1892	737/1779	246/592	GA	20	0	0	1		-	-	-	-	-	0	0	1		-	-	-	-	-	-	-	-	-	-	-	-
274	3	38630635	A	G	missense_variant	MODERATE	FAM71B	transcript	protein_coding	c.737T>C	p.Val246Ala	737/1892	737/1779	246/592	GB	20	0	0.05	0.95		-	-	-	-	-	0	0.1	0.9		-	-	-	-	-	-	-	-	-	-	-	-
275	3	38776184	CA	C	frameshift_variant	HIGH	CYFIP2	transcript	protein_coding	c.284delA;c.464delA;c.794delA;c.872delA	p.Asn155fs;p.Asn265fs;p.Asn291fs;p.Asn95fs	307/4197;487/4377;817/4707;895/4785;895/4860	284/3174;464/3354;794/3684;872/3762;872/3837	155/1117;265/1227;291/1253;291/1278;95/1057	GA	20	0	0.95	0.05		-	-	-	-	-	0.9	0.1	0		-	-	-	-	-	-	-	-	-	-	-	-
275	3	38776184	CA	C	frameshift_variant	HIGH	CYFIP2	transcript	protein_coding	c.284delA;c.464delA;c.794delA;c.872delA	p.Asn155fs;p.Asn265fs;p.Asn291fs;p.Asn95fs	307/4197;487/4377;817/4707;895/4785;895/4860	284/3174;464/3354;794/3684;872/3762;872/3837	155/1117;265/1227;291/1253;291/1278;95/1057	GB	20	0	1	0		-	-	-	-	-	1	0	0		-	-	-	-	-	-	-	-	-	-	-	-
276	3	38900332	TC	T	frameshift_variant	HIGH	NIPAL4	transcript	protein_coding	c.95delC	p.Pro32fs	95/2407	95/1407	32/468	GA	18	1	0	1		-	-	-	-	-	0	0	0.9		-	-	-	-	-	-	-	-	-	-	-	-
276	3	38900332	TC	T	frameshift_variant	HIGH	NIPAL4	transcript	protein_coding	c.95delC	p.Pro32fs	95/2407	95/1407	32/468	GB	20	0	0	1		-	-	-	-	-	0	0	1		-	-	-	-	-	-	-	-	-	-	-	-
277	3	38911355	A	G	missense_variant	MODERATE	NIPAL4	transcript	protein_coding	c.742A>G	p.Ile248Val	742/2407	742/1407	248/468	GA	20	0	0	1		-	-	-	-	-	0	0	1		-	-	-	-	-	-	-	-	-	-	-	-
277	3	38911355	A	G	missense_variant	MODERATE	NIPAL4	transcript	protein_coding	c.742A>G	p.Ile248Val	742/2407	742/1407	248/468	GB	20	0	0	1		-	-	-	-	-	0	0	1		-	-	-	-	-	-	-	-	-	-	-	-
278	3	38912372	A	G	missense_variant	MODERATE	NIPAL4	transcript	protein_coding	c.1285A>G	p.Thr429Ala	1285/2407	1285/1407	429/468	GA	20	0	0	1		-	-	-	-	-	0	0	1		-	-	-	-	-	-	-	-	-	-	-	-
278	3	38912372	A	G	missense_variant	MODERATE	NIPAL4	transcript	protein_coding	c.1285A>G	p.Thr429Ala	1285/2407	1285/1407	429/468	GB	20	0	0	1		-	-	-	-	-	0	0	1		-	-	-	-	-	-	-	-	-	-	-	-
279	3	38921581	T	C	missense_variant	MODERATE	ADAM19	transcript	protein_coding	c.2609A>G;c.2618A>G;c.2630A>G;c.2684A>G;c.2696A>G	p.Gln870Arg;p.Gln873Arg;p.Gln877Arg;p.Gln895Arg;p.Gln899Arg	2609/3688;3254/3321;3254/4333;3419/4498;3431/4510;3497/4576	2609/2688;2618/2697;2630/2709;2684/2751;2684/2763;2696/2775	870/895;873/898;877/902;895/916;895/920;899/924	GA	20	0	0	1		-	-	-	-	-	0	0	1		-	-	-	-	-	-	-	-	-	-	-	-
279	3	38921581	T	C	missense_variant	MODERATE	ADAM19	transcript	protein_coding	c.2609A>G;c.2618A>G;c.2630A>G;c.2684A>G;c.2696A>G	p.Gln870Arg;p.Gln873Arg;p.Gln877Arg;p.Gln895Arg;p.Gln899Arg	2609/3688;3254/3321;3254/4333;3419/4498;3431/4510;3497/4576	2609/2688;2618/2697;2630/2709;2684/2751;2684/2763;2696/2775	870/895;873/898;877/902;895/916;895/920;899/924	GB	20	0	0	1		-	-	-	-	-	0	0	1		-	-	-	-	-	-	-	-	-	-	-	-
280	3	39140016	C	A	missense_variant	MODERATE	THG1L	transcript	protein_coding	c.16C>A	p.Pro6Thr	16/2200	16/897	6/298	GA	20	0	0	1		-	-	-	-	-	0	0	1		-	-	-	-	-	-	-	-	-	-	-	-
280	3	39140016	C	A	missense_variant	MODERATE	THG1L	transcript	protein_coding	c.16C>A	p.Pro6Thr	16/2200	16/897	6/298	GB	18	1	0	1		-	-	-	-	-	0	0	0.9		-	-	-	-	-	-	-	-	-	-	-	-
281	3	39140017	C	A	missense_variant	MODERATE	THG1L	transcript	protein_coding	c.17C>A	p.Pro6Gln	17/2200	17/897	6/298	GA	20	0	0	1		-	-	-	-	-	0	0	1		-	-	-	-	-	-	-	-	-	-	-	-
281	3	39140017	C	A	missense_variant	MODERATE	THG1L	transcript	protein_coding	c.17C>A	p.Pro6Gln	17/2200	17/897	6/298	GB	18	1	0	1		-	-	-	-	-	0	0	0.9		-	-	-	-	-	-	-	-	-	-	-	-
282	3	39142747	G	T	splice_acceptor_variant&intron_variant	HIGH	THG1L	transcript	protein_coding	c.539-1G>T					GA	20	0	1	0		-	-	-	-	-	1	0	0		-	-	-	-	-	-	-	-	-	-	-	-
282	3	39142747	G	T	splice_acceptor_variant&intron_variant	HIGH	THG1L	transcript	protein_coding	c.539-1G>T					GB	20	0	0.95	0.05		-	-	-	-	-	0.9	0.1	0		-	-	-	-	-	-	-	-	-	-	-	-
283	3	39155269	A	G	missense_variant	MODERATE	LSM11	transcript	protein_coding	c.17A>G	p.His6Arg	17/778	17/708	6/235	GA	20	0	0.75	0.25		-	-	-	-	-	0.5	0.5	0		-	-	-	-	-	-	-	-	-	-	-	-
283	3	39155269	A	G	missense_variant	MODERATE	LSM11	transcript	protein_coding	c.17A>G	p.His6Arg	17/778	17/708	6/235	GB	20	0	0.5	0.5		-	-	-	-	-	0.2	0.6	0.2		-	-	-	-	-	-	-	-	-	-	-	-
284	3	39194080	C	A	missense_variant	MODERATE	CLINT1	transcript	protein_coding	c.1368G>T;c.1389G>T;c.1443G>T	p.Met456Ile;p.Met463Ile;p.Met481Ile	1368/2155;1443/2230;1558/2345	1368/1854;1389/1875;1443/1929	456/617;463/624;481/642	GA	20	0	0.75	0.25		-	-	-	-	-	0.5	0.5	0		-	-	-	-	-	-	-	-	-	-	-	-
284	3	39194080	C	A	missense_variant	MODERATE	CLINT1	transcript	protein_coding	c.1368G>T;c.1389G>T;c.1443G>T	p.Met456Ile;p.Met463Ile;p.Met481Ile	1368/2155;1443/2230;1558/2345	1368/1854;1389/1875;1443/1929	456/617;463/624;481/642	GB	20	0	0.5	0.5		-	-	-	-	-	0.2	0.6	0.2		-	-	-	-	-	-	-	-	-	-	-	-
285	3	40715138	G	A	missense_variant	MODERATE	IL12B	transcript	protein_coding	c.640C>T	p.Leu214Phe	640/975	640/975	214/324	GA	20	0	0.2	0.8		-	-	-	-	-	0	0.4	0.6		-	-	-	-	-	-	-	-	-	-	-	-
285	3	40715138	G	A	missense_variant	MODERATE	IL12B	transcript	protein_coding	c.640C>T	p.Leu214Phe	640/975	640/975	214/324	GB	20	0	0.65	0.35		-	-	-	-	-	0.3	0.7	0		-	-	-	-	-	-	-	-	-	-	-	-
286	3	40715243	T	C	missense_variant	MODERATE	IL12B	transcript	protein_coding	c.535A>G	p.Asn179Asp	535/975	535/975	179/324	GA	18	1	0.33	0.67		-	-	-	-	-	0.2	0.2	0.5		-	-	-	-	-	-	-	-	-	-	-	-
286	3	40715243	T	C	missense_variant	MODERATE	IL12B	transcript	protein_coding	c.535A>G	p.Asn179Asp	535/975	535/975	179/324	GB	20	0	0.6	0.4		-	-	-	-	-	0.2	0.8	0		-	-	-	-	-	-	-	-	-	-	-	-
287	3	40715258	C	CTGCAGACAGTGT	conservative_inframe_insertion	MODERATE	IL12B	transcript	protein_coding	c.519_520insACACTGTCTGCA	p.Pro173_Glu174insThrLeuSerAla	519/975	519/975	173/324	GA	20	0	0.35	0.65		-	-	-	-	-	0.2	0.3	0.5		-	-	-	-	-	-	-	-	-	-	-	-
287	3	40715258	C	CTGCAGACAGTGT	conservative_inframe_insertion	MODERATE	IL12B	transcript	protein_coding	c.519_520insACACTGTCTGCA	p.Pro173_Glu174insThrLeuSerAla	519/975	519/975	173/324	GB	20	0	0.6	0.4		-	-	-	-	-	0.2	0.8	0		-	-	-	-	-	-	-	-	-	-	-	-
288	3	40721591	C	T	missense_variant	MODERATE	IL12B	transcript	protein_coding	c.79G>A	p.Glu27Lys	79/975	79/975	27/324	GA	20	0	0.25	0.75		-	-	-	-	-	0	0.5	0.5		-	-	-	-	-	-	-	-	-	-	-	-
288	3	40721591	C	T	missense_variant	MODERATE	IL12B	transcript	protein_coding	c.79G>A	p.Glu27Lys	79/975	79/975	27/324	GB	20	0	0.6	0.4		-	-	-	-	-	0.2	0.8	0		-	-	-	-	-	-	-	-	-	-	-	-
289	3	40721609	C	T	missense_variant	MODERATE	IL12B	transcript	protein_coding	c.61G>A	p.Val21Met	61/975	61/975	21/324	GA	20	0	0.25	0.75		-	-	-	-	-	0	0.5	0.5		-	-	-	-	-	-	-	-	-	-	-	-
289	3	40721609	C	T	missense_variant	MODERATE	IL12B	transcript	protein_coding	c.61G>A	p.Val21Met	61/975	61/975	21/324	GB	20	0	0.6	0.4		-	-	-	-	-	0.2	0.8	0		-	-	-	-	-	-	-	-	-	-	-	-
290	3	41395425	G	T	missense_variant	MODERATE	ADRA1B	transcript	protein_coding	c.1004G>T	p.Trp335Leu	1203/1756	1004/1485	335/494	GA	18	1	0.94	0.06		-	-	-	-	-	0.8	0.1	0		-	-	-	-	-	-	-	-	-	-	-	-
290	3	41395425	G	T	missense_variant	MODERATE	ADRA1B	transcript	protein_coding	c.1004G>T	p.Trp335Leu	1203/1756	1004/1485	335/494	GB	20	0	1	0		-	-	-	-	-	1	0	0		-	-	-	-	-	-	-	-	-	-	-	-
291	3	41395488	A	G	missense_variant	MODERATE	ADRA1B	transcript	protein_coding	c.1067A>G	p.Lys356Arg	1266/1756	1067/1485	356/494	GA	20	0	0.7	0.3		-	-	-	-	-	0.4	0.6	0		-	-	-	-	-	-	-	-	-	-	-	-
291	3	41395488	A	G	missense_variant	MODERATE	ADRA1B	transcript	protein_coding	c.1067A>G	p.Lys356Arg	1266/1756	1067/1485	356/494	GB	20	0	1	0		-	-	-	-	-	1	0	0		-	-	-	-	-	-	-	-	-	-	-	-
292	3	41395493	G	A	missense_variant	MODERATE	ADRA1B	transcript	protein_coding	c.1072G>A	p.Ala358Thr	1271/1756	1072/1485	358/494	GA	20	0	0.7	0.3		-	-	-	-	-	0.4	0.6	0		-	-	-	-	-	-	-	-	-	-	-	-
292	3	41395493	G	A	missense_variant	MODERATE	ADRA1B	transcript	protein_coding	c.1072G>A	p.Ala358Thr	1271/1756	1072/1485	358/494	GB	20	0	1	0		-	-	-	-	-	1	0	0		-	-	-	-	-	-	-	-	-	-	-	-
293	3	41395520	TGCCGCG	T	conservative_inframe_deletion	MODERATE	ADRA1B	transcript	protein_coding	c.1105_1110delGGCCGC	p.Gly369_Arg370del	1304/1756	1105/1485	369/494	GA	20	0	0.75	0.25		-	-	-	-	-	0.5	0.5	0		-	-	-	-	-	-	-	-	-	-	-	-
293	3	41395520	TGCCGCG	T	conservative_inframe_deletion	MODERATE	ADRA1B	transcript	protein_coding	c.1105_1110delGGCCGC	p.Gly369_Arg370del	1304/1756	1105/1485	369/494	GB	20	0	1	0		-	-	-	-	-	1	0	0		-	-	-	-	-	-	-	-	-	-	-	-
294	3	41395538	C	CAAG	disruptive_inframe_insertion	MODERATE	ADRA1B	transcript	protein_coding	c.1117_1118insAAG	p.Arg373delinsGlnGly	1317/1756	1118/1485	373/494	GA	20	0	0.75	0.25		-	-	-	-	-	0.5	0.5	0		-	-	-	-	-	-	-	-	-	-	-	-
294	3	41395538	C	CAAG	disruptive_inframe_insertion	MODERATE	ADRA1B	transcript	protein_coding	c.1117_1118insAAG	p.Arg373delinsGlnGly	1317/1756	1118/1485	373/494	GB	20	0	1	0		-	-	-	-	-	1	0	0		-	-	-	-	-	-	-	-	-	-	-	-
295	3	41395542	G	A	missense_variant	MODERATE	ADRA1B	transcript	protein_coding	c.1121G>A	p.Arg374His	1320/1756	1121/1485	374/494	GA	18	1	0.72	0.28		-	-	-	-	-	0.4	0.5	0		-	-	-	-	-	-	-	-	-	-	-	-
295	3	41395542	G	A	missense_variant	MODERATE	ADRA1B	transcript	protein_coding	c.1121G>A	p.Arg374His	1320/1756	1121/1485	374/494	GB	20	0	1	0		-	-	-	-	-	1	0	0		-	-	-	-	-	-	-	-	-	-	-	-
296	3	41395544	C	CT	frameshift_variant	HIGH	ADRA1B	transcript	protein_coding	c.1123_1124insT	p.Arg375fs	1323/1756	1124/1485	375/494	GA	18	1	0.72	0.28		-	-	-	-	-	0.4	0.5	0		-	-	-	-	-	-	-	-	-	-	-	-
296	3	41395544	C	CT	frameshift_variant	HIGH	ADRA1B	transcript	protein_coding	c.1123_1124insT	p.Arg375fs	1323/1756	1124/1485	375/494	GB	20	0	1	0		-	-	-	-	-	1	0	0		-	-	-	-	-	-	-	-	-	-	-	-
297	3	41395545	GCCGTCGC	G	frameshift_variant	HIGH	ADRA1B	transcript	protein_coding	c.1126_1132delCGTCGCC	p.Arg376fs	1325/1756	1126/1485	376/494	GA	20	0	0.75	0.25		-	-	-	-	-	0.5	0.5	0		-	-	-	-	-	-	-	-	-	-	-	-
297	3	41395545	GCCGTCGC	G	frameshift_variant	HIGH	ADRA1B	transcript	protein_coding	c.1126_1132delCGTCGCC	p.Arg376fs	1325/1756	1126/1485	376/494	GB	20	0	1	0		-	-	-	-	-	1	0	0		-	-	-	-	-	-	-	-	-	-	-	-
298	3	41395562	G	A	missense_variant	MODERATE	ADRA1B	transcript	protein_coding	c.1141G>A	p.Gly381Ser	1340/1756	1141/1485	381/494	GA	18	1	0.72	0.28		-	-	-	-	-	0.4	0.5	0		-	-	-	-	-	-	-	-	-	-	-	-
298	3	41395562	G	A	missense_variant	MODERATE	ADRA1B	transcript	protein_coding	c.1141G>A	p.Gly381Ser	1340/1756	1141/1485	381/494	GB	20	0	1	0		-	-	-	-	-	1	0	0		-	-	-	-	-	-	-	-	-	-	-	-
299	3	41395565	T	G	missense_variant	MODERATE	ADRA1B	transcript	protein_coding	c.1144T>G	p.Cys382Gly	1343/1756	1144/1485	382/494	GA	18	1	0.72	0.28		-	-	-	-	-	0.4	0.5	0		-	-	-	-	-	-	-	-	-	-	-	-
299	3	41395565	T	G	missense_variant	MODERATE	ADRA1B	transcript	protein_coding	c.1144T>G	p.Cys382Gly	1343/1756	1144/1485	382/494	GB	20	0	1	0		-	-	-	-	-	1	0	0		-	-	-	-	-	-	-	-	-	-	-	-
300	3	41395581	G	A	missense_variant	MODERATE	ADRA1B	transcript	protein_coding	c.1160G>A	p.Arg387Gln	1359/1756	1160/1485	387/494	GA	18	1	0.72	0.28		-	-	-	-	-	0.4	0.5	0		-	-	-	-	-	-	-	-	-	-	-	-
300	3	41395581	G	A	missense_variant	MODERATE	ADRA1B	transcript	protein_coding	c.1160G>A	p.Arg387Gln	1359/1756	1160/1485	387/494	GB	20	0	1	0		-	-	-	-	-	1	0	0		-	-	-	-	-	-	-	-	-	-	-	-
301	3	41395584	C	T	missense_variant	MODERATE	ADRA1B	transcript	protein_coding	c.1163C>T	p.Pro388Leu	1362/1756	1163/1485	388/494	GA	18	1	0.72	0.28		-	-	-	-	-	0.4	0.5	0		-	-	-	-	-	-	-	-	-	-	-	-
301	3	41395584	C	T	missense_variant	MODERATE	ADRA1B	transcript	protein_coding	c.1163C>T	p.Pro388Leu	1362/1756	1163/1485	388/494	GB	20	0	1	0		-	-	-	-	-	1	0	0		-	-	-	-	-	-	-	-	-	-	-	-
302	3	41395598	G	A	missense_variant	MODERATE	ADRA1B	transcript	protein_coding	c.1177G>A	p.Gly393Ser	1376/1756	1177/1485	393/494	GA	18	1	0.72	0.28		-	-	-	-	-	0.4	0.5	0		-	-	-	-	-	-	-	-	-	-	-	-
302	3	41395598	G	A	missense_variant	MODERATE	ADRA1B	transcript	protein_coding	c.1177G>A	p.Gly393Ser	1376/1756	1177/1485	393/494	GB	20	0	1	0		-	-	-	-	-	1	0	0		-	-	-	-	-	-	-	-	-	-	-	-
303	3	41395614	C	G	missense_variant	MODERATE	ADRA1B	transcript	protein_coding	c.1193C>G	p.Ser398Trp	1392/1756	1193/1485	398/494	GA	18	1	0.78	0.22		-	-	-	-	-	0.5	0.4	0		-	-	-	-	-	-	-	-	-	-	-	-
303	3	41395614	C	G	missense_variant	MODERATE	ADRA1B	transcript	protein_coding	c.1193C>G	p.Ser398Trp	1392/1756	1193/1485	398/494	GB	20	0	1	0		-	-	-	-	-	1	0	0		-	-	-	-	-	-	-	-	-	-	-	-
304	3	41395622	C	T	missense_variant	MODERATE	ADRA1B	transcript	protein_coding	c.1201C>T	p.Arg401Cys	1400/1756	1201/1485	401/494	GA	18	1	0.78	0.22		-	-	-	-	-	0.5	0.4	0		-	-	-	-	-	-	-	-	-	-	-	-
304	3	41395622	C	T	missense_variant	MODERATE	ADRA1B	transcript	protein_coding	c.1201C>T	p.Arg401Cys	1400/1756	1201/1485	401/494	GB	20	0	1	0		-	-	-	-	-	1	0	0		-	-	-	-	-	-	-	-	-	-	-	-
305	3	41395904	T	G	stop_lost	HIGH	ADRA1B	transcript	protein_coding	c.1483T>G	p.Ter495Gluext*?	1682/1756	1483/1485	495/494	GA	20	0	0	1		-	-	-	-	-	0	0	1		-	-	-	-	-	-	-	-	-	-	-	-
305	3	41395904	T	G	stop_lost	HIGH	ADRA1B	transcript	protein_coding	c.1483T>G	p.Ter495Gluext*?	1682/1756	1483/1485	495/494	GB	20	0	0	1		-	-	-	-	-	0	0	1		-	-	-	-	-	-	-	-	-	-	-	-
306	3	41449554	C	G	missense_variant	MODERATE	ENSOCUG00000036551	transcript	protein_coding	c.235C>G	p.Pro79Ala	235/603	235/603	79/200	GA	20	0	0	1		-	-	-	-	-	0	0	1		-	-	-	-	-	-	-	-	-	-	-	-
306	3	41449554	C	G	missense_variant	MODERATE	ENSOCUG00000036551	transcript	protein_coding	c.235C>G	p.Pro79Ala	235/603	235/603	79/200	GB	20	0	0	1		-	-	-	-	-	0	0	1		-	-	-	-	-	-	-	-	-	-	-	-
307	3	41449572	A	G	missense_variant	MODERATE	ENSOCUG00000036551	transcript	protein_coding	c.253A>G	p.Lys85Glu	253/603	253/603	85/200	GA	20	0	0	1		-	-	-	-	-	0	0	1		-	-	-	-	-	-	-	-	-	-	-	-
307	3	41449572	A	G	missense_variant	MODERATE	ENSOCUG00000036551	transcript	protein_coding	c.253A>G	p.Lys85Glu	253/603	253/603	85/200	GB	20	0	0	1		-	-	-	-	-	0	0	1		-	-	-	-	-	-	-	-	-	-	-	-
308	3	41449726	G	A	missense_variant	MODERATE	ENSOCUG00000036551	transcript	protein_coding	c.407G>A	p.Gly136Asp	407/603	407/603	136/200	GA	18	1	0	1		-	-	-	-	-	0	0	0.9		-	-	-	-	-	-	-	-	-	-	-	-
308	3	41449726	G	A	missense_variant	MODERATE	ENSOCUG00000036551	transcript	protein_coding	c.407G>A	p.Gly136Asp	407/603	407/603	136/200	GB	20	0	0	1		-	-	-	-	-	0	0	1		-	-	-	-	-	-	-	-	-	-	-	-
309	3	41486949	T	C	missense_variant	MODERATE	TTC1	transcript	protein_coding	c.652T>C	p.Tyr218His	716/1435	652/864	218/287	GA	20	0	0	1		-	-	-	-	-	0	0	1		-	-	-	-	-	-	-	-	-	-	-	-
309	3	41486949	T	C	missense_variant	MODERATE	TTC1	transcript	protein_coding	c.652T>C	p.Tyr218His	716/1435	652/864	218/287	GB	20	0	0	1		-	-	-	-	-	0	0	1		-	-	-	-	-	-	-	-	-	-	-	-
310	3	41527321	C	G	missense_variant	MODERATE	PWWP2A	transcript	protein_coding	c.1969G>C	p.Asp657His	1969/2540	1969/2268	657/755	GA	20	0	0.85	0.15		-	-	-	-	-	0.7	0.3	0		-	-	-	-	-	-	-	-	-	-	-	-
310	3	41527321	C	G	missense_variant	MODERATE	PWWP2A	transcript	protein_coding	c.1969G>C	p.Asp657His	1969/2540	1969/2268	657/755	GB	20	0	0.75	0.25		-	-	-	-	-	0.5	0.5	0		-	-	-	-	-	-	-	-	-	-	-	-
311	3	41527360	T	G	missense_variant	MODERATE	PWWP2A	transcript	protein_coding	c.1930A>C	p.Lys644Gln	1930/2540	1930/2268	644/755	GA	20	0	0.5	0.5		-	-	-	-	-	0	1	0		-	-	-	-	-	-	-	-	-	-	-	-
311	3	41527360	T	G	missense_variant	MODERATE	PWWP2A	transcript	protein_coding	c.1930A>C	p.Lys644Gln	1930/2540	1930/2268	644/755	GB	20	0	0.5	0.5		-	-	-	-	-	0	1	0		-	-	-	-	-	-	-	-	-	-	-	-
312	3	41527392	A	G	missense_variant	MODERATE	PWWP2A	transcript	protein_coding	c.1898T>C	p.Leu633Ser	1898/2540	1898/2268	633/755	GA	20	0	0.5	0.5		-	-	-	-	-	0	1	0		-	-	-	-	-	-	-	-	-	-	-	-
312	3	41527392	A	G	missense_variant	MODERATE	PWWP2A	transcript	protein_coding	c.1898T>C	p.Leu633Ser	1898/2540	1898/2268	633/755	GB	20	0	0.5	0.5		-	-	-	-	-	0	1	0		-	-	-	-	-	-	-	-	-	-	-	-
313	3	41527465	C	T	missense_variant	MODERATE	PWWP2A	transcript	protein_coding	c.1825G>A	p.Gly609Ser	1825/2540	1825/2268	609/755	GA	20	0	0.5	0.5		-	-	-	-	-	0	1	0		-	-	-	-	-	-	-	-	-	-	-	-
313	3	41527465	C	T	missense_variant	MODERATE	PWWP2A	transcript	protein_coding	c.1825G>A	p.Gly609Ser	1825/2540	1825/2268	609/755	GB	20	0	0.5	0.5		-	-	-	-	-	0	1	0		-	-	-	-	-	-	-	-	-	-	-	-
314	3	41527681	C	T	missense_variant	MODERATE	PWWP2A	transcript	protein_coding	c.1609G>A	p.Val537Ile	1609/2540	1609/2268	537/755	GA	20	0	0.5	0.5		-	-	-	-	-	0	1	0		-	-	-	-	-	-	-	-	-	-	-	-
314	3	41527681	C	T	missense_variant	MODERATE	PWWP2A	transcript	protein_coding	c.1609G>A	p.Val537Ile	1609/2540	1609/2268	537/755	GB	20	0	0.55	0.45		-	-	-	-	-	0.1	0.9	0		-	-	-	-	-	-	-	-	-	-	-	-
315	3	41527764	C	T	missense_variant	MODERATE	PWWP2A	transcript	protein_coding	c.1526G>A	p.Arg509His	1526/1680;1526/2540	1526/1680;1526/2268	509/559;509/755	GA	20	0	0.5	0.5		-	-	-	-	-	0	1	0		-	-	-	-	-	-	-	-	-	-	-	-
315	3	41527764	C	T	missense_variant	MODERATE	PWWP2A	transcript	protein_coding	c.1526G>A	p.Arg509His	1526/1680;1526/2540	1526/1680;1526/2268	509/559;509/755	GB	20	0	0.5	0.5		-	-	-	-	-	0	1	0		-	-	-	-	-	-	-	-	-	-	-	-
316	3	41527780	G	A	missense_variant	MODERATE	PWWP2A	transcript	protein_coding	c.1510C>T	p.Pro504Ser	1510/1680;1510/2540	1510/1680;1510/2268	504/559;504/755	GA	20	0	0.5	0.5		-	-	-	-	-	0	1	0		-	-	-	-	-	-	-	-	-	-	-	-
316	3	41527780	G	A	missense_variant	MODERATE	PWWP2A	transcript	protein_coding	c.1510C>T	p.Pro504Ser	1510/1680;1510/2540	1510/1680;1510/2268	504/559;504/755	GB	20	0	0.5	0.5		-	-	-	-	-	0	1	0		-	-	-	-	-	-	-	-	-	-	-	-
317	3	41527873	G	A	missense_variant	MODERATE	PWWP2A	transcript	protein_coding	c.1417C>T	p.Arg473Trp	1417/1680;1417/2540	1417/1680;1417/2268	473/559;473/755	GA	20	0	0.5	0.5		-	-	-	-	-	0	1	0		-	-	-	-	-	-	-	-	-	-	-	-
317	3	41527873	G	A	missense_variant	MODERATE	PWWP2A	transcript	protein_coding	c.1417C>T	p.Arg473Trp	1417/1680;1417/2540	1417/1680;1417/2268	473/559;473/755	GB	20	0	0.55	0.45		-	-	-	-	-	0.1	0.9	0		-	-	-	-	-	-	-	-	-	-	-	-
318	3	41527935	G	A	missense_variant	MODERATE	PWWP2A	transcript	protein_coding	c.1355C>T	p.Ala452Val	1355/1680;1355/2540	1355/1680;1355/2268	452/559;452/755	GA	20	0	0.5	0.5		-	-	-	-	-	0	1	0		-	-	-	-	-	-	-	-	-	-	-	-
318	3	41527935	G	A	missense_variant	MODERATE	PWWP2A	transcript	protein_coding	c.1355C>T	p.Ala452Val	1355/1680;1355/2540	1355/1680;1355/2268	452/559;452/755	GB	20	0	0.5	0.5		-	-	-	-	-	0	1	0		-	-	-	-	-	-	-	-	-	-	-	-
319	3	41528000	T	A	missense_variant	MODERATE	PWWP2A	transcript	protein_coding	c.1290A>T	p.Glu430Asp	1290/1680;1290/2540	1290/1680;1290/2268	430/559;430/755	GA	20	0	0.5	0.5		-	-	-	-	-	0	1	0		-	-	-	-	-	-	-	-	-	-	-	-
319	3	41528000	T	A	missense_variant	MODERATE	PWWP2A	transcript	protein_coding	c.1290A>T	p.Glu430Asp	1290/1680;1290/2540	1290/1680;1290/2268	430/559;430/755	GB	20	0	0.5	0.5		-	-	-	-	-	0	1	0		-	-	-	-	-	-	-	-	-	-	-	-
320	3	41528139	G	A	missense_variant	MODERATE	PWWP2A	transcript	protein_coding	c.1151C>T	p.Ala384Val	1151/1680;1151/2540	1151/1680;1151/2268	384/559;384/755	GA	20	0	0.5	0.5		-	-	-	-	-	0	1	0		-	-	-	-	-	-	-	-	-	-	-	-
320	3	41528139	G	A	missense_variant	MODERATE	PWWP2A	transcript	protein_coding	c.1151C>T	p.Ala384Val	1151/1680;1151/2540	1151/1680;1151/2268	384/559;384/755	GB	20	0	0.5	0.5		-	-	-	-	-	0	1	0		-	-	-	-	-	-	-	-	-	-	-	-
321	3	41528469	G	A	missense_variant	MODERATE	PWWP2A	transcript	protein_coding	c.821C>T	p.Pro274Leu	821/1680;821/2540	821/1680;821/2268	274/559;274/755	GA	20	0	1	0		-	-	-	-	-	1	0	0		-	-	-	-	-	-	-	-	-	-	-	-
321	3	41528469	G	A	missense_variant	MODERATE	PWWP2A	transcript	protein_coding	c.821C>T	p.Pro274Leu	821/1680;821/2540	821/1680;821/2268	274/559;274/755	GB	20	0	0.95	0.05		-	-	-	-	-	0.9	0.1	0		-	-	-	-	-	-	-	-	-	-	-	-
322	3	124041492	A	T	splice_acceptor_variant&intron_variant	HIGH	EMC2	transcript	protein_coding	c.927-2A>T					GA	20	0	0.55	0.45		-	-	-	-	-	0.5	0.1	0.4		-	-	-	-	-	-	-	-	-	-	-	-
322	3	124041492	A	T	splice_acceptor_variant&intron_variant	HIGH	EMC2	transcript	protein_coding	c.927-2A>T					GB	20	0	0.6	0.4		-	-	-	-	-	0.3	0.6	0.1		-	-	-	-	-	-	-	-	-	-	-	-
323	3	124242251	G	A	missense_variant	MODERATE	TMEM74	transcript	protein_coding	c.220C>T	p.Arg74Trp	220/855	220/855	74/284	GA	20	0	0.5	0.5		-	-	-	-	-	0.4	0.2	0.4		-	-	-	-	-	-	-	-	-	-	-	-
323	3	124242251	G	A	missense_variant	MODERATE	TMEM74	transcript	protein_coding	c.220C>T	p.Arg74Trp	220/855	220/855	74/284	GB	20	0	0.6	0.4		-	-	-	-	-	0.3	0.6	0.1		-	-	-	-	-	-	-	-	-	-	-	-
324	3	124242304	C	T	missense_variant	MODERATE	TMEM74	transcript	protein_coding	c.167G>A	p.Gly56Glu	167/855	167/855	56/284	GA	20	0	0.5	0.5		-	-	-	-	-	0.4	0.2	0.4		-	-	-	-	-	-	-	-	-	-	-	-
324	3	124242304	C	T	missense_variant	MODERATE	TMEM74	transcript	protein_coding	c.167G>A	p.Gly56Glu	167/855	167/855	56/284	GB	20	0	0.6	0.4		-	-	-	-	-	0.3	0.6	0.1		-	-	-	-	-	-	-	-	-	-	-	-
325	3	124810444	G	A	missense_variant	MODERATE	NUDCD1	transcript	protein_coding	c.1130C>T	p.Ala377Val	1130/1970;1130/2096	1130/1626;1130/1752	377/541;377/583	GA	20	0	0.5	0.5		-	-	-	-	-	0.4	0.2	0.4		-	-	-	-	-	-	-	-	-	-	-	-
325	3	124810444	G	A	missense_variant	MODERATE	NUDCD1	transcript	protein_coding	c.1130C>T	p.Ala377Val	1130/1970;1130/2096	1130/1626;1130/1752	377/541;377/583	GB	20	0	0.6	0.4		-	-	-	-	-	0.3	0.6	0.1		-	-	-	-	-	-	-	-	-	-	-	-
326	3	124901019	G	A	missense_variant	MODERATE	PKHD1L1	transcript	protein_coding	c.325G>A	p.Ala109Thr	325/12588;325/12681;325/2160	325/12588;325/12681;325/2160	109/4195;109/4226;109/719	GA	20	0	0.5	0.5		-	-	-	-	-	0.4	0.2	0.4		-	-	-	-	-	-	-	-	-	-	-	-
326	3	124901019	G	A	missense_variant	MODERATE	PKHD1L1	transcript	protein_coding	c.325G>A	p.Ala109Thr	325/12588;325/12681;325/2160	325/12588;325/12681;325/2160	109/4195;109/4226;109/719	GB	20	0	0.7	0.3		-	-	-	-	-	0.6	0.2	0.2		-	-	-	-	-	-	-	-	-	-	-	-
327	3	124907685	A	G	missense_variant&splice_region_variant	MODERATE	PKHD1L1	transcript	protein_coding	c.684A>G	p.Ile228Met	684/12588;684/12681	684/12588;684/12681	228/4195;228/4226	GA	20	0	0.5	0.5		-	-	-	-	-	0.4	0.2	0.4		-	-	-	-	-	-	-	-	-	-	-	-
327	3	124907685	A	G	missense_variant&splice_region_variant	MODERATE	PKHD1L1	transcript	protein_coding	c.684A>G	p.Ile228Met	684/12588;684/12681	684/12588;684/12681	228/4195;228/4226	GB	18	1	0.61	0.39		-	-	-	-	-	0.3	0.5	0.1		-	-	-	-	-	-	-	-	-	-	-	-
328	3	124912883	AT	A	frameshift_variant	HIGH	PKHD1L1	transcript	protein_coding	c.704delT	p.Leu235fs	704/12588;704/12681	704/12588;704/12681	235/4195;235/4226	GA	20	0	0.5	0.5		-	-	-	-	-	0.4	0.2	0.4		-	-	-	-	-	-	-	-	-	-	-	-
328	3	124912883	AT	A	frameshift_variant	HIGH	PKHD1L1	transcript	protein_coding	c.704delT	p.Leu235fs	704/12588;704/12681	704/12588;704/12681	235/4195;235/4226	GB	20	0	0.6	0.4		-	-	-	-	-	0.4	0.4	0.2		-	-	-	-	-	-	-	-	-	-	-	-
329	3	124912908	G	C	missense_variant	MODERATE	PKHD1L1	transcript	protein_coding	c.595G>C;c.721G>C	p.Glu199Gln;p.Glu241Gln	595/2160;721/12588;721/12681	595/2160;721/12588;721/12681	199/719;241/4195;241/4226	GA	20	0	0.5	0.5		-	-	-	-	-	0.4	0.2	0.4		-	-	-	-	-	-	-	-	-	-	-	-
329	3	124912908	G	C	missense_variant	MODERATE	PKHD1L1	transcript	protein_coding	c.595G>C;c.721G>C	p.Glu199Gln;p.Glu241Gln	595/2160;721/12588;721/12681	595/2160;721/12588;721/12681	199/719;241/4195;241/4226	GB	18	1	0.56	0.44		-	-	-	-	-	0.3	0.4	0.2		-	-	-	-	-	-	-	-	-	-	-	-
330	3	124926506	A	G	missense_variant	MODERATE	PKHD1L1	transcript	protein_coding	c.1276A>G;c.1372A>G;c.1402A>G	p.Ile426Val;p.Ile458Val;p.Ile468Val	1276/2160;1372/12588;1402/12681	1276/2160;1372/12588;1402/12681	426/719;458/4195;468/4226	GA	20	0	0.5	0.5		-	-	-	-	-	0.4	0.2	0.4		-	-	-	-	-	-	-	-	-	-	-	-
330	3	124926506	A	G	missense_variant	MODERATE	PKHD1L1	transcript	protein_coding	c.1276A>G;c.1372A>G;c.1402A>G	p.Ile426Val;p.Ile458Val;p.Ile468Val	1276/2160;1372/12588;1402/12681	1276/2160;1372/12588;1402/12681	426/719;458/4195;468/4226	GB	20	0	0.6	0.4		-	-	-	-	-	0.3	0.6	0.1		-	-	-	-	-	-	-	-	-	-	-	-
331	3	124926942	C	G	missense_variant	MODERATE	PKHD1L1	transcript	protein_coding	c.1394C>G;c.1490C>G;c.1520C>G	p.Thr465Ser;p.Thr497Ser;p.Thr507Ser	1394/2160;1490/12588;1520/12681	1394/2160;1490/12588;1520/12681	465/719;497/4195;507/4226	GA	20	0	0.55	0.45		-	-	-	-	-	0.5	0.1	0.4		-	-	-	-	-	-	-	-	-	-	-	-
331	3	124926942	C	G	missense_variant	MODERATE	PKHD1L1	transcript	protein_coding	c.1394C>G;c.1490C>G;c.1520C>G	p.Thr465Ser;p.Thr497Ser;p.Thr507Ser	1394/2160;1490/12588;1520/12681	1394/2160;1490/12588;1520/12681	465/719;497/4195;507/4226	GB	20	0	0.55	0.45		-	-	-	-	-	0.3	0.5	0.2		-	-	-	-	-	-	-	-	-	-	-	-
332	3	124927724	A	T	missense_variant	MODERATE	PKHD1L1	transcript	protein_coding	c.1486A>T;c.1582A>T;c.1612A>T	p.Thr496Ser;p.Thr528Ser;p.Thr538Ser	1486/2160;1582/12588;1612/12681	1486/2160;1582/12588;1612/12681	496/719;528/4195;538/4226	GA	20	0	0.55	0.45		-	-	-	-	-	0.5	0.1	0.4		-	-	-	-	-	-	-	-	-	-	-	-
332	3	124927724	A	T	missense_variant	MODERATE	PKHD1L1	transcript	protein_coding	c.1486A>T;c.1582A>T;c.1612A>T	p.Thr496Ser;p.Thr528Ser;p.Thr538Ser	1486/2160;1582/12588;1612/12681	1486/2160;1582/12588;1612/12681	496/719;528/4195;538/4226	GB	20	0	0.65	0.35		-	-	-	-	-	0.4	0.5	0.1		-	-	-	-	-	-	-	-	-	-	-	-
333	3	124929361	T	C	missense_variant	MODERATE	PKHD1L1	transcript	protein_coding	c.1637T>C;c.1733T>C;c.1763T>C	p.Val546Ala;p.Val578Ala;p.Val588Ala	1637/2160;1733/12588;1763/12681	1637/2160;1733/12588;1763/12681	546/719;578/4195;588/4226	GA	20	0	0.5	0.5		-	-	-	-	-	0.4	0.2	0.4		-	-	-	-	-	-	-	-	-	-	-	-
333	3	124929361	T	C	missense_variant	MODERATE	PKHD1L1	transcript	protein_coding	c.1637T>C;c.1733T>C;c.1763T>C	p.Val546Ala;p.Val578Ala;p.Val588Ala	1637/2160;1733/12588;1763/12681	1637/2160;1733/12588;1763/12681	546/719;578/4195;588/4226	GB	20	0	0.6	0.4		-	-	-	-	-	0.3	0.6	0.1		-	-	-	-	-	-	-	-	-	-	-	-
334	3	124929486	G	C	missense_variant	MODERATE	PKHD1L1	transcript	protein_coding	c.1762G>C;c.1858G>C;c.1888G>C	p.Asp588His;p.Asp620His;p.Asp630His	1762/2160;1858/12588;1888/12681	1762/2160;1858/12588;1888/12681	588/719;620/4195;630/4226	GA	20	0	0.5	0.5		-	-	-	-	-	0.4	0.2	0.4		-	-	-	-	-	-	-	-	-	-	-	-
334	3	124929486	G	C	missense_variant	MODERATE	PKHD1L1	transcript	protein_coding	c.1762G>C;c.1858G>C;c.1888G>C	p.Asp588His;p.Asp620His;p.Asp630His	1762/2160;1858/12588;1888/12681	1762/2160;1858/12588;1888/12681	588/719;620/4195;630/4226	GB	20	0	0.4	0.6		-	-	-	-	-	0.1	0.6	0.3		-	-	-	-	-	-	-	-	-	-	-	-
335	3	124940808	T	G	missense_variant	MODERATE	PKHD1L1	transcript	protein_coding	c.2283T>G;c.2313T>G	p.Asp761Glu;p.Asp771Glu	2283/12588;2313/12681	2283/12588;2313/12681	761/4195;771/4226	GA	20	0	0.5	0.5		-	-	-	-	-	0.4	0.2	0.4		-	-	-	-	-	-	-	-	-	-	-	-
335	3	124940808	T	G	missense_variant	MODERATE	PKHD1L1	transcript	protein_coding	c.2283T>G;c.2313T>G	p.Asp761Glu;p.Asp771Glu	2283/12588;2313/12681	2283/12588;2313/12681	761/4195;771/4226	GB	20	0	0.7	0.3		-	-	-	-	-	0.5	0.4	0.1		-	-	-	-	-	-	-	-	-	-	-	-
336	3	124946928	G	A	missense_variant	MODERATE	PKHD1L1	transcript	protein_coding	c.2660G>A;c.2690G>A	p.Arg887His;p.Arg897His	2660/12588;2690/12681	2660/12588;2690/12681	887/4195;897/4226	GA	20	0	0.5	0.5		-	-	-	-	-	0.4	0.2	0.4		-	-	-	-	-	-	-	-	-	-	-	-
336	3	124946928	G	A	missense_variant	MODERATE	PKHD1L1	transcript	protein_coding	c.2660G>A;c.2690G>A	p.Arg887His;p.Arg897His	2660/12588;2690/12681	2660/12588;2690/12681	887/4195;897/4226	GB	18	1	0.61	0.39		-	-	-	-	-	0.3	0.5	0.1		-	-	-	-	-	-	-	-	-	-	-	-
337	3	124950390	G	A	missense_variant	MODERATE	PKHD1L1	transcript	protein_coding	c.2972G>A;c.3002G>A	p.Arg1001His;p.Arg991His	2972/12588;3002/12681	2972/12588;3002/12681	1001/4226;991/4195	GA	20	0	0.5	0.5		-	-	-	-	-	0.4	0.2	0.4		-	-	-	-	-	-	-	-	-	-	-	-
337	3	124950390	G	A	missense_variant	MODERATE	PKHD1L1	transcript	protein_coding	c.2972G>A;c.3002G>A	p.Arg1001His;p.Arg991His	2972/12588;3002/12681	2972/12588;3002/12681	1001/4226;991/4195	GB	20	0	0.7	0.3		-	-	-	-	-	0.5	0.4	0.1		-	-	-	-	-	-	-	-	-	-	-	-
338	3	124957749	T	C	missense_variant	MODERATE	PKHD1L1	transcript	protein_coding	c.3790T>C;c.3820T>C	p.Ser1264Pro;p.Ser1274Pro	3790/12588;3820/12681	3790/12588;3820/12681	1264/4195;1274/4226	GA	20	0	0.5	0.5		-	-	-	-	-	0.4	0.2	0.4		-	-	-	-	-	-	-	-	-	-	-	-
338	3	124957749	T	C	missense_variant	MODERATE	PKHD1L1	transcript	protein_coding	c.3790T>C;c.3820T>C	p.Ser1264Pro;p.Ser1274Pro	3790/12588;3820/12681	3790/12588;3820/12681	1264/4195;1274/4226	GB	20	0	0.7	0.3		-	-	-	-	-	0.5	0.4	0.1		-	-	-	-	-	-	-	-	-	-	-	-
339	3	124959998	T	G	missense_variant	MODERATE	PKHD1L1	transcript	protein_coding	c.4071T>G;c.4104T>G	p.Ser1357Arg;p.Ser1368Arg	4071/12588;4104/12681	4071/12588;4104/12681	1357/4195;1368/4226	GA	20	0	0.5	0.5		-	-	-	-	-	0.4	0.2	0.4		-	-	-	-	-	-	-	-	-	-	-	-
339	3	124959998	T	G	missense_variant	MODERATE	PKHD1L1	transcript	protein_coding	c.4071T>G;c.4104T>G	p.Ser1357Arg;p.Ser1368Arg	4071/12588;4104/12681	4071/12588;4104/12681	1357/4195;1368/4226	GB	20	0	0.6	0.4		-	-	-	-	-	0.4	0.4	0.2		-	-	-	-	-	-	-	-	-	-	-	-
340	3	124962162	A	G	missense_variant	MODERATE	PKHD1L1	transcript	protein_coding	c.4433A>G;c.4466A>G	p.His1478Arg;p.His1489Arg	4433/12588;4466/12681	4433/12588;4466/12681	1478/4195;1489/4226	GA	18	1	0.61	0.39		-	-	-	-	-	0.5	0.1	0.3		-	-	-	-	-	-	-	-	-	-	-	-
340	3	124962162	A	G	missense_variant	MODERATE	PKHD1L1	transcript	protein_coding	c.4433A>G;c.4466A>G	p.His1478Arg;p.His1489Arg	4433/12588;4466/12681	4433/12588;4466/12681	1478/4195;1489/4226	GB	20	0	0.6	0.4		-	-	-	-	-	0.3	0.6	0.1		-	-	-	-	-	-	-	-	-	-	-	-
341	3	124963684	A	G	missense_variant	MODERATE	PKHD1L1	transcript	protein_coding	c.5017A>G;c.5050A>G	p.Thr1673Ala;p.Thr1684Ala	5017/12588;5050/12681	5017/12588;5050/12681	1673/4195;1684/4226	GA	20	0	0.55	0.45		-	-	-	-	-	0.5	0.1	0.4		-	-	-	-	-	-	-	-	-	-	-	-
341	3	124963684	A	G	missense_variant	MODERATE	PKHD1L1	transcript	protein_coding	c.5017A>G;c.5050A>G	p.Thr1673Ala;p.Thr1684Ala	5017/12588;5050/12681	5017/12588;5050/12681	1673/4195;1684/4226	GB	20	0	0.6	0.4		-	-	-	-	-	0.4	0.4	0.2		-	-	-	-	-	-	-	-	-	-	-	-
342	3	124963741	G	A	missense_variant	MODERATE	PKHD1L1	transcript	protein_coding	c.5074G>A;c.5107G>A	p.Val1692Ile;p.Val1703Ile	5074/12588;5107/12681	5074/12588;5107/12681	1692/4195;1703/4226	GA	20	0	0.5	0.5		-	-	-	-	-	0.4	0.2	0.4		-	-	-	-	-	-	-	-	-	-	-	-
342	3	124963741	G	A	missense_variant	MODERATE	PKHD1L1	transcript	protein_coding	c.5074G>A;c.5107G>A	p.Val1692Ile;p.Val1703Ile	5074/12588;5107/12681	5074/12588;5107/12681	1692/4195;1703/4226	GB	20	0	0.7	0.3		-	-	-	-	-	0.5	0.4	0.1		-	-	-	-	-	-	-	-	-	-	-	-
343	3	124964250	G	T	missense_variant	MODERATE	PKHD1L1	transcript	protein_coding	c.5583G>T;c.5616G>T	p.Leu1861Phe;p.Leu1872Phe	5583/12588;5616/12681	5583/12588;5616/12681	1861/4195;1872/4226	GA	18	1	0.5	0.5		-	-	-	-	-	0.4	0.1	0.4		-	-	-	-	-	-	-	-	-	-	-	-
343	3	124964250	G	T	missense_variant	MODERATE	PKHD1L1	transcript	protein_coding	c.5583G>T;c.5616G>T	p.Leu1861Phe;p.Leu1872Phe	5583/12588;5616/12681	5583/12588;5616/12681	1861/4195;1872/4226	GB	18	1	0.61	0.39		-	-	-	-	-	0.3	0.5	0.1		-	-	-	-	-	-	-	-	-	-	-	-
344	3	124967967	C	A	missense_variant	MODERATE	PKHD1L1	transcript	protein_coding	c.5728C>A;c.5761C>A	p.Leu1910Ile;p.Leu1921Ile	5728/12588;5761/12681	5728/12588;5761/12681	1910/4195;1921/4226	GA	20	0	0.55	0.45		-	-	-	-	-	0.5	0.1	0.4		-	-	-	-	-	-	-	-	-	-	-	-
344	3	124967967	C	A	missense_variant	MODERATE	PKHD1L1	transcript	protein_coding	c.5728C>A;c.5761C>A	p.Leu1910Ile;p.Leu1921Ile	5728/12588;5761/12681	5728/12588;5761/12681	1910/4195;1921/4226	GB	18	1	0.56	0.44		-	-	-	-	-	0.3	0.4	0.2		-	-	-	-	-	-	-	-	-	-	-	-
345	3	124968033	A	G	missense_variant	MODERATE	PKHD1L1	transcript	protein_coding	c.5794A>G;c.5827A>G	p.Ile1932Val;p.Ile1943Val	5794/12588;5827/12681	5794/12588;5827/12681	1932/4195;1943/4226	GA	20	0	0.55	0.45		-	-	-	-	-	0.5	0.1	0.4		-	-	-	-	-	-	-	-	-	-	-	-
345	3	124968033	A	G	missense_variant	MODERATE	PKHD1L1	transcript	protein_coding	c.5794A>G;c.5827A>G	p.Ile1932Val;p.Ile1943Val	5794/12588;5827/12681	5794/12588;5827/12681	1932/4195;1943/4226	GB	20	0	0.55	0.45		-	-	-	-	-	0.3	0.5	0.2		-	-	-	-	-	-	-	-	-	-	-	-
346	3	124968076	A	G	missense_variant	MODERATE	PKHD1L1	transcript	protein_coding	c.5837A>G;c.5870A>G	p.His1946Arg;p.His1957Arg	5837/12588;5870/12681	5837/12588;5870/12681	1946/4195;1957/4226	GA	20	0	0.6	0.4		-	-	-	-	-	0.6	0	0.4		-	-	-	-	-	-	-	-	-	-	-	-
346	3	124968076	A	G	missense_variant	MODERATE	PKHD1L1	transcript	protein_coding	c.5837A>G;c.5870A>G	p.His1946Arg;p.His1957Arg	5837/12588;5870/12681	5837/12588;5870/12681	1946/4195;1957/4226	GB	20	0	0.6	0.4		-	-	-	-	-	0.3	0.6	0.1		-	-	-	-	-	-	-	-	-	-	-	-
347	3	124970311	G	A	missense_variant	MODERATE	PKHD1L1	transcript	protein_coding	c.6226G>A;c.6256G>A	p.Val2076Ile;p.Val2086Ile	6226/12588;6256/12681	6226/12588;6256/12681	2076/4195;2086/4226	GA	20	0	0.55	0.45		-	-	-	-	-	0.5	0.1	0.4		-	-	-	-	-	-	-	-	-	-	-	-
347	3	124970311	G	A	missense_variant	MODERATE	PKHD1L1	transcript	protein_coding	c.6226G>A;c.6256G>A	p.Val2076Ile;p.Val2086Ile	6226/12588;6256/12681	6226/12588;6256/12681	2076/4195;2086/4226	GB	20	0	0.65	0.35		-	-	-	-	-	0.4	0.5	0.1		-	-	-	-	-	-	-	-	-	-	-	-
348	3	124971542	A	G	missense_variant	MODERATE	PKHD1L1	transcript	protein_coding	c.6257A>G;c.6287A>G	p.Gln2086Arg;p.Gln2096Arg	6257/12588;6287/12681	6257/12588;6287/12681	2086/4195;2096/4226	GA	20	0	0.5	0.5		-	-	-	-	-	0.4	0.2	0.4		-	-	-	-	-	-	-	-	-	-	-	-
348	3	124971542	A	G	missense_variant	MODERATE	PKHD1L1	transcript	protein_coding	c.6257A>G;c.6287A>G	p.Gln2086Arg;p.Gln2096Arg	6257/12588;6287/12681	6257/12588;6287/12681	2086/4195;2096/4226	GB	20	0	0.65	0.35		-	-	-	-	-	0.4	0.5	0.1		-	-	-	-	-	-	-	-	-	-	-	-
349	3	124975759	T	A	missense_variant	MODERATE	PKHD1L1	transcript	protein_coding	c.6797T>A;c.6827T>A	p.Leu2266His;p.Leu2276His	6797/12588;6827/12681	6797/12588;6827/12681	2266/4195;2276/4226	GA	20	0	0.5	0.5		-	-	-	-	-	0.4	0.2	0.4		-	-	-	-	-	-	-	-	-	-	-	-
349	3	124975759	T	A	missense_variant	MODERATE	PKHD1L1	transcript	protein_coding	c.6797T>A;c.6827T>A	p.Leu2266His;p.Leu2276His	6797/12588;6827/12681	6797/12588;6827/12681	2266/4195;2276/4226	GB	20	0	0.6	0.4		-	-	-	-	-	0.3	0.6	0.1		-	-	-	-	-	-	-	-	-	-	-	-
350	3	124975839	G	A	missense_variant	MODERATE	PKHD1L1	transcript	protein_coding	c.6877G>A;c.6907G>A	p.Val2293Ile;p.Val2303Ile	6877/12588;6907/12681	6877/12588;6907/12681	2293/4195;2303/4226	GA	20	0	0.55	0.45		-	-	-	-	-	0.5	0.1	0.4		-	-	-	-	-	-	-	-	-	-	-	-
350	3	124975839	G	A	missense_variant	MODERATE	PKHD1L1	transcript	protein_coding	c.6877G>A;c.6907G>A	p.Val2293Ile;p.Val2303Ile	6877/12588;6907/12681	6877/12588;6907/12681	2293/4195;2303/4226	GB	20	0	0.6	0.4		-	-	-	-	-	0.3	0.6	0.1		-	-	-	-	-	-	-	-	-	-	-	-
351	3	124988139	G	C	missense_variant	MODERATE	PKHD1L1	transcript	protein_coding	c.8449G>C;c.8479G>C	p.Ala2817Pro;p.Ala2827Pro	8449/12588;8479/12681	8449/12588;8479/12681	2817/4195;2827/4226	GA	20	0	0.5	0.5		-	-	-	-	-	0.4	0.2	0.4		-	-	-	-	-	-	-	-	-	-	-	-
351	3	124988139	G	C	missense_variant	MODERATE	PKHD1L1	transcript	protein_coding	c.8449G>C;c.8479G>C	p.Ala2817Pro;p.Ala2827Pro	8449/12588;8479/12681	8449/12588;8479/12681	2817/4195;2827/4226	GB	20	0	0.7	0.3		-	-	-	-	-	0.5	0.4	0.1		-	-	-	-	-	-	-	-	-	-	-	-
352	3	124988142	G	A	missense_variant	MODERATE	PKHD1L1	transcript	protein_coding	c.8452G>A;c.8482G>A	p.Ala2818Thr;p.Ala2828Thr	8452/12588;8482/12681	8452/12588;8482/12681	2818/4195;2828/4226	GA	20	0	0.5	0.5		-	-	-	-	-	0.4	0.2	0.4		-	-	-	-	-	-	-	-	-	-	-	-
352	3	124988142	G	A	missense_variant	MODERATE	PKHD1L1	transcript	protein_coding	c.8452G>A;c.8482G>A	p.Ala2818Thr;p.Ala2828Thr	8452/12588;8482/12681	8452/12588;8482/12681	2818/4195;2828/4226	GB	20	0	0.7	0.3		-	-	-	-	-	0.5	0.4	0.1		-	-	-	-	-	-	-	-	-	-	-	-
353	3	125000233	A	G	missense_variant	MODERATE	PKHD1L1	transcript	protein_coding	c.8977A>G;c.9007A>G	p.Met2993Val;p.Met3003Val	8977/12588;9007/12681	8977/12588;9007/12681	2993/4195;3003/4226	GA	20	0	0.5	0.5		-	-	-	-	-	0.4	0.2	0.4		-	-	-	-	-	-	-	-	-	-	-	-
353	3	125000233	A	G	missense_variant	MODERATE	PKHD1L1	transcript	protein_coding	c.8977A>G;c.9007A>G	p.Met2993Val;p.Met3003Val	8977/12588;9007/12681	8977/12588;9007/12681	2993/4195;3003/4226	GB	20	0	0.65	0.35		-	-	-	-	-	0.4	0.5	0.1		-	-	-	-	-	-	-	-	-	-	-	-
354	3	125011716	G	C	missense_variant	MODERATE	PKHD1L1	transcript	protein_coding	c.9313G>C;c.9343G>C	p.Ala3105Pro;p.Ala3115Pro	9313/12588;9343/12681	9313/12588;9343/12681	3105/4195;3115/4226	GA	20	0	0.5	0.5		-	-	-	-	-	0.4	0.2	0.4		-	-	-	-	-	-	-	-	-	-	-	-
354	3	125011716	G	C	missense_variant	MODERATE	PKHD1L1	transcript	protein_coding	c.9313G>C;c.9343G>C	p.Ala3105Pro;p.Ala3115Pro	9313/12588;9343/12681	9313/12588;9343/12681	3105/4195;3115/4226	GB	20	0	0.6	0.4		-	-	-	-	-	0.3	0.6	0.1		-	-	-	-	-	-	-	-	-	-	-	-
355	3	125059435	C	A	missense_variant	MODERATE	PKHD1L1	transcript	protein_coding	c.12173C>A;c.12203C>A	p.Ala4058Glu;p.Ala4068Glu	12173/12588;12203/12681	12173/12588;12203/12681	4058/4195;4068/4226	GA	20	0	0.5	0.5		-	-	-	-	-	0.4	0.2	0.4		-	-	-	-	-	-	-	-	-	-	-	-
355	3	125059435	C	A	missense_variant	MODERATE	PKHD1L1	transcript	protein_coding	c.12173C>A;c.12203C>A	p.Ala4058Glu;p.Ala4068Glu	12173/12588;12203/12681	12173/12588;12203/12681	4058/4195;4068/4226	GB	20	0	0.55	0.45		-	-	-	-	-	0.3	0.5	0.2		-	-	-	-	-	-	-	-	-	-	-	-
356	3	125070240	G	A	missense_variant&splice_region_variant	MODERATE	PKHD1L1	transcript	protein_coding	c.12331G>A	p.Glu4111Lys	12331/12681	12331/12681	4111/4226	GA	20	0	0.55	0.45		-	-	-	-	-	0.5	0.1	0.4		-	-	-	-	-	-	-	-	-	-	-	-
356	3	125070240	G	A	missense_variant&splice_region_variant	MODERATE	PKHD1L1	transcript	protein_coding	c.12331G>A	p.Glu4111Lys	12331/12681	12331/12681	4111/4226	GB	20	0	0.65	0.35		-	-	-	-	-	0.4	0.5	0.1		-	-	-	-	-	-	-	-	-	-	-	-
357	3	125070259	CT	C	frameshift_variant	HIGH	PKHD1L1	transcript	protein_coding	c.12267delT;c.12360delT	p.Leu4090fs;p.Leu4121fs	12267/12588;12360/12681	12267/12588;12360/12681	4089/4195;4120/4226	GA	20	0	0.55	0.45		-	-	-	-	-	0.5	0.1	0.4		-	-	-	-	-	-	-	-	-	-	-	-
357	3	125070259	CT	C	frameshift_variant	HIGH	PKHD1L1	transcript	protein_coding	c.12267delT;c.12360delT	p.Leu4090fs;p.Leu4121fs	12267/12588;12360/12681	12267/12588;12360/12681	4089/4195;4120/4226	GB	20	0	0.65	0.35		-	-	-	-	-	0.4	0.5	0.1		-	-	-	-	-	-	-	-	-	-	-	-
358	3	125133197	A	AC	frameshift_variant&splice_region_variant	HIGH	SYBU	transcript	protein_coding	c.1089dupG;c.1275dupG;c.1479dupG	p.Pro364fs;p.Pro426fs;p.Pro494fs	1089/1599;1275/1785;1560/2070	1089/1599;1275/1785;1479/1989	363/532;425/594;493/662	GA	20	0	0	1		-	-	-	-	-	0	0	1		-	-	-	-	-	-	-	-	-	-	-	-
358	3	125133197	A	AC	frameshift_variant&splice_region_variant	HIGH	SYBU	transcript	protein_coding	c.1089dupG;c.1275dupG;c.1479dupG	p.Pro364fs;p.Pro426fs;p.Pro494fs	1089/1599;1275/1785;1560/2070	1089/1599;1275/1785;1479/1989	363/532;425/594;493/662	GB	20	0	0	1		-	-	-	-	-	0	0	1		-	-	-	-	-	-	-	-	-	-	-	-
359	3	125133355	C	T	missense_variant	MODERATE	SYBU	transcript	protein_coding	c.1118G>A;c.1322G>A;c.932G>A	p.Gly311Asp;p.Gly373Asp;p.Gly441Asp	1118/1785;1403/2070;932/1599	1118/1785;1322/1989;932/1599	311/532;373/594;441/662	GA	20	0	0.45	0.55		-	-	-	-	-	0.4	0.1	0.5		-	-	-	-	-	-	-	-	-	-	-	-
359	3	125133355	C	T	missense_variant	MODERATE	SYBU	transcript	protein_coding	c.1118G>A;c.1322G>A;c.932G>A	p.Gly311Asp;p.Gly373Asp;p.Gly441Asp	1118/1785;1403/2070;932/1599	1118/1785;1322/1989;932/1599	311/532;373/594;441/662	GB	20	0	0.6	0.4		-	-	-	-	-	0.3	0.6	0.1		-	-	-	-	-	-	-	-	-	-	-	-
360	3	125205078	A	T	missense_variant	MODERATE	SYBU	transcript	protein_coding	c.61T>A	p.Ser21Thr	142/2070	61/1989	21/662	GA	20	0	0.7	0.3		-	-	-	-	-	0.5	0.4	0.1		-	-	-	-	-	-	-	-	-	-	-	-
360	3	125205078	A	T	missense_variant	MODERATE	SYBU	transcript	protein_coding	c.61T>A	p.Ser21Thr	142/2070	61/1989	21/662	GB	20	0	1	0		-	-	-	-	-	1	0	0		-	-	-	-	-	-	-	-	-	-	-	-
361	3	134238828	A	AT	frameshift_variant	HIGH	SAMD12	transcript	protein_coding	c.556dupA;c.607dupA	p.Ile186fs;p.Ile203fs	556/570;607/621	556/570;607/621	186/189;203/206	GA	20	0	0.35	0.65		-	-	-	-	-	0.1	0.5	0.4		-	-	-	-	-	-	-	-	-	-	-	-
361	3	134238828	A	AT	frameshift_variant	HIGH	SAMD12	transcript	protein_coding	c.556dupA;c.607dupA	p.Ile186fs;p.Ile203fs	556/570;607/621	556/570;607/621	186/189;203/206	GB	20	0	0.4	0.6		-	-	-	-	-	0.3	0.2	0.5		-	-	-	-	-	-	-	-	-	-	-	-
362	3	134238879	C	T	missense_variant	MODERATE	SAMD12	transcript	protein_coding	c.506G>A;c.557G>A	p.Cys169Tyr;p.Cys186Tyr	506/570;557/621	506/570;557/621	169/189;186/206	GA	20	0	0.35	0.65		-	-	-	-	-	0.1	0.5	0.4		-	-	-	-	-	-	-	-	-	-	-	-
362	3	134238879	C	T	missense_variant	MODERATE	SAMD12	transcript	protein_coding	c.506G>A;c.557G>A	p.Cys169Tyr;p.Cys186Tyr	506/570;557/621	506/570;557/621	169/189;186/206	GB	20	0	0.4	0.6		-	-	-	-	-	0.3	0.2	0.5		-	-	-	-	-	-	-	-	-	-	-	-
363	3	134401269	C	A	splice_acceptor_variant&intron_variant	HIGH	SAMD12	transcript	protein_coding	c.-2-1G>T					GA	20	0	1	0		-	-	-	-	-	1	0	0		-	-	-	-	-	-	-	-	-	-	-	-
363	3	134401269	C	A	splice_acceptor_variant&intron_variant	HIGH	SAMD12	transcript	protein_coding	c.-2-1G>T					GB	20	0	0.75	0.25		-	-	-	-	-	0.5	0.5	0		-	-	-	-	-	-	-	-	-	-	-	-
364	3	134967675	A	G	missense_variant	MODERATE	COLEC10	transcript	protein_coding	c.29A>G	p.His10Arg	29/807	29/807	10/268	GA	20	0	0.6	0.4		-	-	-	-	-	0.3	0.6	0.1		-	-	-	-	-	-	-	-	-	-	-	-
364	3	134967675	A	G	missense_variant	MODERATE	COLEC10	transcript	protein_coding	c.29A>G	p.His10Arg	29/807	29/807	10/268	GB	20	0	0.45	0.55		-	-	-	-	-	0.1	0.7	0.2		-	-	-	-	-	-	-	-	-	-	-	-
365	3	134984310	G	A	missense_variant	MODERATE	COLEC10	transcript	protein_coding	c.71G>A;c.98G>A	p.Arg24His;p.Arg33His	71/807;98/780;98/834	71/807;98/780;98/834	24/268;33/259;33/277	GA	20	0	0.4	0.6		-	-	-	-	-	0.1	0.6	0.3		-	-	-	-	-	-	-	-	-	-	-	-
365	3	134984310	G	A	missense_variant	MODERATE	COLEC10	transcript	protein_coding	c.71G>A;c.98G>A	p.Arg24His;p.Arg33His	71/807;98/780;98/834	71/807;98/780;98/834	24/268;33/259;33/277	GB	20	0	0.55	0.45		-	-	-	-	-	0.2	0.7	0.1		-	-	-	-	-	-	-	-	-	-	-	-
366	3	135059923	TG	T	frameshift_variant	HIGH	ENSOCUG00000036160	transcript	protein_coding	c.652delC	p.Gln218fs	652/690	652/690	218/229	GA	20	0	0	1		-	-	-	-	-	0	0	1		-	-	-	-	-	-	-	-	-	-	-	-
366	3	135059923	TG	T	frameshift_variant	HIGH	ENSOCUG00000036160	transcript	protein_coding	c.652delC	p.Gln218fs	652/690	652/690	218/229	GB	20	0	0	1		-	-	-	-	-	0	0	1		-	-	-	-	-	-	-	-	-	-	-	-
367	3	135060175	G	C	missense_variant	MODERATE	ENSOCUG00000036160	transcript	protein_coding	c.401C>G	p.Ser134Cys	401/690	401/690	134/229	GA	20	0	0	1		-	-	-	-	-	0	0	1		-	-	-	-	-	-	-	-	-	-	-	-
367	3	135060175	G	C	missense_variant	MODERATE	ENSOCUG00000036160	transcript	protein_coding	c.401C>G	p.Ser134Cys	401/690	401/690	134/229	GB	20	0	0	1		-	-	-	-	-	0	0	1		-	-	-	-	-	-	-	-	-	-	-	-
368	3	135060182	G	T	missense_variant	MODERATE	ENSOCUG00000036160	transcript	protein_coding	c.394C>A	p.Leu132Met	394/690	394/690	132/229	GA	20	0	0	1		-	-	-	-	-	0	0	1		-	-	-	-	-	-	-	-	-	-	-	-
368	3	135060182	G	T	missense_variant	MODERATE	ENSOCUG00000036160	transcript	protein_coding	c.394C>A	p.Leu132Met	394/690	394/690	132/229	GB	20	0	0	1		-	-	-	-	-	0	0	1		-	-	-	-	-	-	-	-	-	-	-	-
369	3	135060313	C	T	missense_variant	MODERATE	ENSOCUG00000036160	transcript	protein_coding	c.263G>A	p.Gly88Asp	263/690	263/690	88/229	GA	20	0	0	1		-	-	-	-	-	0	0	1		-	-	-	-	-	-	-	-	-	-	-	-
369	3	135060313	C	T	missense_variant	MODERATE	ENSOCUG00000036160	transcript	protein_coding	c.263G>A	p.Gly88Asp	263/690	263/690	88/229	GB	18	1	0	1		-	-	-	-	-	0	0	0.9		-	-	-	-	-	-	-	-	-	-	-	-
370	3	135060374	C	G	missense_variant	MODERATE	ENSOCUG00000036160	transcript	protein_coding	c.202G>C	p.Asp68His	202/690	202/690	68/229	GA	20	0	0	1		-	-	-	-	-	0	0	1		-	-	-	-	-	-	-	-	-	-	-	-
370	3	135060374	C	G	missense_variant	MODERATE	ENSOCUG00000036160	transcript	protein_coding	c.202G>C	p.Asp68His	202/690	202/690	68/229	GB	18	1	0	1		-	-	-	-	-	0	0	0.9		-	-	-	-	-	-	-	-	-	-	-	-
371	3	135060381	A	T	missense_variant	MODERATE	ENSOCUG00000036160	transcript	protein_coding	c.195T>A	p.Asn65Lys	195/690	195/690	65/229	GA	20	0	0	1		-	-	-	-	-	0	0	1		-	-	-	-	-	-	-	-	-	-	-	-
371	3	135060381	A	T	missense_variant	MODERATE	ENSOCUG00000036160	transcript	protein_coding	c.195T>A	p.Asn65Lys	195/690	195/690	65/229	GB	18	1	0	1		-	-	-	-	-	0	0	0.9		-	-	-	-	-	-	-	-	-	-	-	-
372	3	135197315	G	A	missense_variant	MODERATE	ENSOCUG00000036160	transcript	protein_coding	c.131C>T	p.Ala44Val	131/690	131/690	44/229	GA	20	0	0	1		-	-	-	-	-	0	0	1		-	-	-	-	-	-	-	-	-	-	-	-
372	3	135197315	G	A	missense_variant	MODERATE	ENSOCUG00000036160	transcript	protein_coding	c.131C>T	p.Ala44Val	131/690	131/690	44/229	GB	20	0	0	1		-	-	-	-	-	0	0	1		-	-	-	-	-	-	-	-	-	-	-	-
373	3	135197402	T	C	missense_variant	MODERATE	ENSOCUG00000036160	transcript	protein_coding	c.44A>G	p.His15Arg	44/690	44/690	15/229	GA	20	0	0	1		-	-	-	-	-	0	0	1		-	-	-	-	-	-	-	-	-	-	-	-
373	3	135197402	T	C	missense_variant	MODERATE	ENSOCUG00000036160	transcript	protein_coding	c.44A>G	p.His15Arg	44/690	44/690	15/229	GB	18	1	0	1		-	-	-	-	-	0	0	0.9		-	-	-	-	-	-	-	-	-	-	-	-
374	3	135294714	C	T	missense_variant	MODERATE	CCN3	transcript	protein_coding	c.823C>T	p.His275Tyr	1155/1451	823/1074	275/357	GA	20	0	0.65	0.35		-	-	-	-	-	0.5	0.3	0.2		-	-	-	-	-	-	-	-	-	-	-	-
374	3	135294714	C	T	missense_variant	MODERATE	CCN3	transcript	protein_coding	c.823C>T	p.His275Tyr	1155/1451	823/1074	275/357	GB	20	0	0.45	0.55		-	-	-	-	-	0.1	0.7	0.2		-	-	-	-	-	-	-	-	-	-	-	-
375	3	138928685	TTCA	T	disruptive_inframe_deletion	MODERATE	ENSOCUG00000034321	transcript	protein_coding	c.36_38delTCA	p.His12del	36/435	36/435	12/144	GA	20	0	0.4	0.6		-	-	-	-	-	0.3	0.2	0.5		-	-	-	-	-	-	-	-	-	-	-	-
375	3	138928685	TTCA	T	disruptive_inframe_deletion	MODERATE	ENSOCUG00000034321	transcript	protein_coding	c.36_38delTCA	p.His12del	36/435	36/435	12/144	GB	20	0	0.5	0.5		-	-	-	-	-	0.3	0.4	0.3		-	-	-	-	-	-	-	-	-	-	-	-
376	3	138928891	T	C	missense_variant	MODERATE	ENSOCUG00000034321	transcript	protein_coding	c.238T>C	p.Cys80Arg	238/435	238/435	80/144	GA	20	0	1	0		-	-	-	-	-	1	0	0		-	-	-	-	-	-	-	-	-	-	-	-
376	3	138928891	T	C	missense_variant	MODERATE	ENSOCUG00000034321	transcript	protein_coding	c.238T>C	p.Cys80Arg	238/435	238/435	80/144	GB	18	1	0.89	0.11		-	-	-	-	-	0.8	0	0.1		-	-	-	-	-	-	-	-	-	-	-	-
377	3	138928892	G	A	missense_variant	MODERATE	ENSOCUG00000034321	transcript	protein_coding	c.239G>A	p.Cys80Tyr	239/435	239/435	80/144	GA	20	0	1	0		-	-	-	-	-	1	0	0		-	-	-	-	-	-	-	-	-	-	-	-
377	3	138928892	G	A	missense_variant	MODERATE	ENSOCUG00000034321	transcript	protein_coding	c.239G>A	p.Cys80Tyr	239/435	239/435	80/144	GB	18	1	0.89	0.11		-	-	-	-	-	0.8	0	0.1		-	-	-	-	-	-	-	-	-	-	-	-
378	3	138928919	G	T	missense_variant	MODERATE	ENSOCUG00000034321	transcript	protein_coding	c.266G>T	p.Arg89Leu	266/435	266/435	89/144	GA	20	0	1	0		-	-	-	-	-	1	0	0		-	-	-	-	-	-	-	-	-	-	-	-
378	3	138928919	G	T	missense_variant	MODERATE	ENSOCUG00000034321	transcript	protein_coding	c.266G>T	p.Arg89Leu	266/435	266/435	89/144	GB	20	0	0.9	0.1		-	-	-	-	-	0.9	0	0.1		-	-	-	-	-	-	-	-	-	-	-	-
379	3	138928957	A	AAAAT	frameshift_variant	HIGH	ENSOCUG00000034321	transcript	protein_coding	c.307_308insTAAA	p.Lys103fs	308/435	308/435	103/144	GA	20	0	1	0		-	-	-	-	-	1	0	0		-	-	-	-	-	-	-	-	-	-	-	-
379	3	138928957	A	AAAAT	frameshift_variant	HIGH	ENSOCUG00000034321	transcript	protein_coding	c.307_308insTAAA	p.Lys103fs	308/435	308/435	103/144	GB	20	0	0.9	0.1		-	-	-	-	-	0.9	0	0.1		-	-	-	-	-	-	-	-	-	-	-	-
380	3	138928961	A	AAAAAAAAGAAGAAGAAG	frameshift_variant	HIGH	ENSOCUG00000034321	transcript	protein_coding	c.310_311insAAAAAGAAGAAGAAGAA	p.Arg104fs	311/435	311/435	104/144	GA	18	1	0.72	0.28		-	-	-	-	-	0.6	0.1	0.2		-	-	-	-	-	-	-	-	-	-	-	-
380	3	138928961	A	AAAAAAAAGAAGAAGAAG	frameshift_variant	HIGH	ENSOCUG00000034321	transcript	protein_coding	c.310_311insAAAAAGAAGAAGAAGAA	p.Arg104fs	311/435	311/435	104/144	GB	20	0	0.65	0.35		-	-	-	-	-	0.5	0.3	0.2		-	-	-	-	-	-	-	-	-	-	-	-
381	3	138929053	G	A	missense_variant	MODERATE	ENSOCUG00000034321	transcript	protein_coding	c.400G>A	p.Ala134Thr	400/435	400/435	134/144	GA	20	0	0.3	0.7		-	-	-	-	-	0.1	0.4	0.5		-	-	-	-	-	-	-	-	-	-	-	-
381	3	138929053	G	A	missense_variant	MODERATE	ENSOCUG00000034321	transcript	protein_coding	c.400G>A	p.Ala134Thr	400/435	400/435	134/144	GB	20	0	0.55	0.45		-	-	-	-	-	0.4	0.3	0.3		-	-	-	-	-	-	-	-	-	-	-	-
382	3	138929061	T	A	missense_variant	MODERATE	ENSOCUG00000034321	transcript	protein_coding	c.408T>A	p.His136Gln	408/435	408/435	136/144	GA	20	0	1	0		-	-	-	-	-	1	0	0		-	-	-	-	-	-	-	-	-	-	-	-
382	3	138929061	T	A	missense_variant	MODERATE	ENSOCUG00000034321	transcript	protein_coding	c.408T>A	p.His136Gln	408/435	408/435	136/144	GB	20	0	0.9	0.1		-	-	-	-	-	0.9	0	0.1		-	-	-	-	-	-	-	-	-	-	-	-
383	3	138939465	G	A	missense_variant	MODERATE	TBC1D31	transcript	protein_coding	c.281G>A	p.Arg94His	281/3220;281/3415;281/3937	281/2937;281/3009;281/3204	94/1002;94/1067;94/978	GA	18	1	0.39	0.61		-	-	-	-	-	0.2	0.3	0.4		-	-	-	-	-	-	-	-	-	-	-	-
383	3	138939465	G	A	missense_variant	MODERATE	TBC1D31	transcript	protein_coding	c.281G>A	p.Arg94His	281/3220;281/3415;281/3937	281/2937;281/3009;281/3204	94/1002;94/1067;94/978	GB	20	0	0.5	0.5		-	-	-	-	-	0.3	0.4	0.3		-	-	-	-	-	-	-	-	-	-	-	-
384	3	138939510	A	G	missense_variant	MODERATE	TBC1D31	transcript	protein_coding	c.326A>G	p.Lys109Arg	326/3220;326/3415;326/3937	326/2937;326/3009;326/3204	109/1002;109/1067;109/978	GA	20	0	1	0		-	-	-	-	-	1	0	0		-	-	-	-	-	-	-	-	-	-	-	-
384	3	138939510	A	G	missense_variant	MODERATE	TBC1D31	transcript	protein_coding	c.326A>G	p.Lys109Arg	326/3220;326/3415;326/3937	326/2937;326/3009;326/3204	109/1002;109/1067;109/978	GB	20	0	0.85	0.15		-	-	-	-	-	0.8	0.1	0.1		-	-	-	-	-	-	-	-	-	-	-	-
385	3	138954491	G	A	missense_variant	MODERATE	TBC1D31	transcript	protein_coding	c.278G>A;c.311G>A;c.641G>A	p.Ser104Asn;p.Ser214Asn;p.Ser93Asn	448/3222;641/3220;641/3322;641/3415;641/3937	278/2748;311/2874;641/2937;641/3009;641/3204	104/957;214/1002;214/1067;214/978;93/915	GA	20	0	0.25	0.75		-	-	-	-	-	0	0.5	0.5		-	-	-	-	-	-	-	-	-	-	-	-
385	3	138954491	G	A	missense_variant	MODERATE	TBC1D31	transcript	protein_coding	c.278G>A;c.311G>A;c.641G>A	p.Ser104Asn;p.Ser214Asn;p.Ser93Asn	448/3222;641/3220;641/3322;641/3415;641/3937	278/2748;311/2874;641/2937;641/3009;641/3204	104/957;214/1002;214/1067;214/978;93/915	GB	20	0	0.5	0.5		-	-	-	-	-	0.3	0.4	0.3		-	-	-	-	-	-	-	-	-	-	-	-
386	3	138956445	A	G	missense_variant	MODERATE	TBC1D31	transcript	protein_coding	c.541A>G;c.574A>G;c.904A>G	p.Ile181Val;p.Ile192Val;p.Ile302Val	711/3222;904/3220;904/3322;904/3415;904/3937	541/2748;574/2874;904/2937;904/3009;904/3204	181/915;192/957;302/1002;302/1067;302/978	GA	20	0	1	0		-	-	-	-	-	1	0	0		-	-	-	-	-	-	-	-	-	-	-	-
386	3	138956445	A	G	missense_variant	MODERATE	TBC1D31	transcript	protein_coding	c.541A>G;c.574A>G;c.904A>G	p.Ile181Val;p.Ile192Val;p.Ile302Val	711/3222;904/3220;904/3322;904/3415;904/3937	541/2748;574/2874;904/2937;904/3009;904/3204	181/915;192/957;302/1002;302/1067;302/978	GB	20	0	0.85	0.15		-	-	-	-	-	0.8	0.1	0.1		-	-	-	-	-	-	-	-	-	-	-	-
387	3	138970103	G	A	missense_variant	MODERATE	TBC1D31	transcript	protein_coding	c.1325G>A;c.1358G>A;c.1688G>A;c.587G>A	p.Ser196Asn;p.Ser442Asn;p.Ser453Asn;p.Ser563Asn	1495/3222;1688/3178;1688/3220;1688/3322;1688/3415;1688/3937	1325/2748;1358/2874;1688/2937;1688/3009;1688/3204;587/1866	196/621;442/915;453/957;563/1002;563/1067;563/978	GA	20	0	0.3	0.7		-	-	-	-	-	0.1	0.4	0.5		-	-	-	-	-	-	-	-	-	-	-	-
387	3	138970103	G	A	missense_variant	MODERATE	TBC1D31	transcript	protein_coding	c.1325G>A;c.1358G>A;c.1688G>A;c.587G>A	p.Ser196Asn;p.Ser442Asn;p.Ser453Asn;p.Ser563Asn	1495/3222;1688/3178;1688/3220;1688/3322;1688/3415;1688/3937	1325/2748;1358/2874;1688/2937;1688/3009;1688/3204;587/1866	196/621;442/915;453/957;563/1002;563/1067;563/978	GB	20	0	0.4	0.6		-	-	-	-	-	0.2	0.4	0.4		-	-	-	-	-	-	-	-	-	-	-	-
388	3	138970560	G	C	missense_variant	MODERATE	TBC1D31	transcript	protein_coding	c.1481G>C;c.1514G>C;c.1844G>C;c.743G>C	p.Cys248Ser;p.Cys494Ser;p.Cys505Ser;p.Cys615Ser	1651/3222;1844/3178;1844/3220;1844/3322;1844/3415;1844/3937	1481/2748;1514/2874;1844/2937;1844/3009;1844/3204;743/1866	248/621;494/915;505/957;615/1002;615/1067;615/978	GA	20	0	1	0		-	-	-	-	-	1	0	0		-	-	-	-	-	-	-	-	-	-	-	-
388	3	138970560	G	C	missense_variant	MODERATE	TBC1D31	transcript	protein_coding	c.1481G>C;c.1514G>C;c.1844G>C;c.743G>C	p.Cys248Ser;p.Cys494Ser;p.Cys505Ser;p.Cys615Ser	1651/3222;1844/3178;1844/3220;1844/3322;1844/3415;1844/3937	1481/2748;1514/2874;1844/2937;1844/3009;1844/3204;743/1866	248/621;494/915;505/957;615/1002;615/1067;615/978	GB	18	1	0.89	0.11		-	-	-	-	-	0.8	0	0.1		-	-	-	-	-	-	-	-	-	-	-	-
389	3	138973372	G	A	missense_variant	MODERATE	TBC1D31	transcript	protein_coding	c.1862G>A;c.1895G>A;c.2225G>A;c.887G>A	p.Arg296Gln;p.Arg621Gln;p.Arg632Gln;p.Arg742Gln	1988/3178;2032/3222;2225/3220;2225/3322;2225/3415;2225/3937	1862/2748;1895/2874;2225/2937;2225/3009;2225/3204;887/1866	296/621;621/915;632/957;742/1002;742/1067;742/978	GA	20	0	0.25	0.75		-	-	-	-	-	0	0.5	0.5		-	-	-	-	-	-	-	-	-	-	-	-
389	3	138973372	G	A	missense_variant	MODERATE	TBC1D31	transcript	protein_coding	c.1862G>A;c.1895G>A;c.2225G>A;c.887G>A	p.Arg296Gln;p.Arg621Gln;p.Arg632Gln;p.Arg742Gln	1988/3178;2032/3222;2225/3220;2225/3322;2225/3415;2225/3937	1862/2748;1895/2874;2225/2937;2225/3009;2225/3204;887/1866	296/621;621/915;632/957;742/1002;742/1067;742/978	GB	20	0	0.55	0.45		-	-	-	-	-	0.4	0.3	0.3		-	-	-	-	-	-	-	-	-	-	-	-
390	3	138993380	A	G	missense_variant	MODERATE	TBC1D31	transcript	protein_coding	c.1658A>G;c.2540A>G;c.2666A>G;c.2801A>G;c.2996A>G	p.Asn553Ser;p.Asn847Ser;p.Asn889Ser;p.Asn934Ser;p.Asn999Ser	2759/3178;2801/3220;2803/3222;2903/3322;2996/3415	1658/1866;2540/2748;2666/2874;2801/3009;2996/3204	553/621;847/915;889/957;934/1002;999/1067	GA	20	0	0.25	0.75		-	-	-	-	-	0	0.5	0.5		-	-	-	-	-	-	-	-	-	-	-	-
390	3	138993380	A	G	missense_variant	MODERATE	TBC1D31	transcript	protein_coding	c.1658A>G;c.2540A>G;c.2666A>G;c.2801A>G;c.2996A>G	p.Asn553Ser;p.Asn847Ser;p.Asn889Ser;p.Asn934Ser;p.Asn999Ser	2759/3178;2801/3220;2803/3222;2903/3322;2996/3415	1658/1866;2540/2748;2666/2874;2801/3009;2996/3204	553/621;847/915;889/957;934/1002;999/1067	GB	20	0	0.35	0.65		-	-	-	-	-	0.2	0.3	0.5		-	-	-	-	-	-	-	-	-	-	-	-
391	3	138993401	G	A	missense_variant	MODERATE	TBC1D31	transcript	protein_coding	c.1679G>A;c.2561G>A;c.2687G>A;c.2822G>A;c.3017G>A	p.Arg1006His;p.Arg560His;p.Arg854His;p.Arg896His;p.Arg941His	2780/3178;2822/3220;2824/3222;2924/3322;3017/3415	1679/1866;2561/2748;2687/2874;2822/3009;3017/3204	1006/1067;560/621;854/915;896/957;941/1002	GA	20	0	0.25	0.75		-	-	-	-	-	0	0.5	0.5		-	-	-	-	-	-	-	-	-	-	-	-
391	3	138993401	G	A	missense_variant	MODERATE	TBC1D31	transcript	protein_coding	c.1679G>A;c.2561G>A;c.2687G>A;c.2822G>A;c.3017G>A	p.Arg1006His;p.Arg560His;p.Arg854His;p.Arg896His;p.Arg941His	2780/3178;2822/3220;2824/3222;2924/3322;3017/3415	1679/1866;2561/2748;2687/2874;2822/3009;3017/3204	1006/1067;560/621;854/915;896/957;941/1002	GB	20	0	0.35	0.65		-	-	-	-	-	0.2	0.3	0.5		-	-	-	-	-	-	-	-	-	-	-	-
392	3	139011397	G	A	missense_variant	MODERATE	FAM83A	transcript	protein_coding	c.202G>A	p.Ala68Thr	228/2319	202/1293	68/430	GA	20	0	0.3	0.7		-	-	-	-	-	0.1	0.4	0.5		-	-	-	-	-	-	-	-	-	-	-	-
392	3	139011397	G	A	missense_variant	MODERATE	FAM83A	transcript	protein_coding	c.202G>A	p.Ala68Thr	228/2319	202/1293	68/430	GB	20	0	0.4	0.6		-	-	-	-	-	0.2	0.4	0.4		-	-	-	-	-	-	-	-	-	-	-	-
393	3	139017674	G	A	missense_variant	MODERATE	FAM83A	transcript	protein_coding	c.556G>A	p.Gly186Arg	582/2319	556/1293	186/430	GA	20	0	0.3	0.7		-	-	-	-	-	0.1	0.4	0.5		-	-	-	-	-	-	-	-	-	-	-	-
393	3	139017674	G	A	missense_variant	MODERATE	FAM83A	transcript	protein_coding	c.556G>A	p.Gly186Arg	582/2319	556/1293	186/430	GB	20	0	0.35	0.65		-	-	-	-	-	0.1	0.5	0.4		-	-	-	-	-	-	-	-	-	-	-	-
394	3	139039346	C	G	missense_variant	MODERATE	ENSOCUG00000009772	transcript	protein_coding	c.1439G>C	p.Cys480Ser	1439/2472	1439/1443	480/480	GA	20	0	0.3	0.7		-	-	-	-	-	0.1	0.4	0.5		-	-	-	-	-	-	-	-	-	-	-	-
394	3	139039346	C	G	missense_variant	MODERATE	ENSOCUG00000009772	transcript	protein_coding	c.1439G>C	p.Cys480Ser	1439/2472	1439/1443	480/480	GB	20	0	0.55	0.45		-	-	-	-	-	0.4	0.3	0.3		-	-	-	-	-	-	-	-	-	-	-	-
395	3	139039432	T	G	missense_variant	MODERATE	ENSOCUG00000009772	transcript	protein_coding	c.1353A>C	p.Glu451Asp	1353/2472	1353/1443	451/480	GA	20	0	0.25	0.75		-	-	-	-	-	0	0.5	0.5		-	-	-	-	-	-	-	-	-	-	-	-
395	3	139039432	T	G	missense_variant	MODERATE	ENSOCUG00000009772	transcript	protein_coding	c.1353A>C	p.Glu451Asp	1353/2472	1353/1443	451/480	GB	18	1	0.28	0.72		-	-	-	-	-	0.1	0.3	0.5		-	-	-	-	-	-	-	-	-	-	-	-
396	3	139050518	C	A	missense_variant	MODERATE	ENSOCUG00000009772	transcript	protein_coding	c.967G>T	p.Val323Leu	967/2472	967/1443	323/480	GA	20	0	0.25	0.75		-	-	-	-	-	0	0.5	0.5		-	-	-	-	-	-	-	-	-	-	-	-
396	3	139050518	C	A	missense_variant	MODERATE	ENSOCUG00000009772	transcript	protein_coding	c.967G>T	p.Val323Leu	967/2472	967/1443	323/480	GB	18	1	0.56	0.44		-	-	-	-	-	0.4	0.2	0.3		-	-	-	-	-	-	-	-	-	-	-	-
397	3	139050602	G	T	missense_variant	MODERATE	ENSOCUG00000009772	transcript	protein_coding	c.883C>A	p.Pro295Thr	883/2472	883/1443	295/480	GA	20	0	1	0		-	-	-	-	-	1	0	0		-	-	-	-	-	-	-	-	-	-	-	-
397	3	139050602	G	T	missense_variant	MODERATE	ENSOCUG00000009772	transcript	protein_coding	c.883C>A	p.Pro295Thr	883/2472	883/1443	295/480	GB	20	0	0.85	0.15		-	-	-	-	-	0.8	0.1	0.1		-	-	-	-	-	-	-	-	-	-	-	-
398	3	139062790	G	A	missense_variant	MODERATE	ENSOCUG00000009772	transcript	protein_coding	c.68C>T	p.Ala23Val	68/2472	68/1443	23/480	GA	20	0	1	0		-	-	-	-	-	1	0	0		-	-	-	-	-	-	-	-	-	-	-	-
398	3	139062790	G	A	missense_variant	MODERATE	ENSOCUG00000009772	transcript	protein_coding	c.68C>T	p.Ala23Val	68/2472	68/1443	23/480	GB	20	0	0.85	0.15		-	-	-	-	-	0.8	0.1	0.1		-	-	-	-	-	-	-	-	-	-	-	-
399	3	139120521	A	G	missense_variant	MODERATE	ENSOCUG00000010614	transcript	protein_coding	c.3848T>C;c.3926T>C;c.4112T>C	p.Phe1283Ser;p.Phe1309Ser;p.Phe1371Ser	3848/3868;3926/3946;4112/4132	3848/3861;3926/3939;4112/4125	1283/1286;1309/1312;1371/1374	GA	20	0	0.25	0.75		-	-	-	-	-	0	0.5	0.5		-	-	-	-	-	-	-	-	-	-	-	-
399	3	139120521	A	G	missense_variant	MODERATE	ENSOCUG00000010614	transcript	protein_coding	c.3848T>C;c.3926T>C;c.4112T>C	p.Phe1283Ser;p.Phe1309Ser;p.Phe1371Ser	3848/3868;3926/3946;4112/4132	3848/3861;3926/3939;4112/4125	1283/1286;1309/1312;1371/1374	GB	20	0	0.35	0.65		-	-	-	-	-	0.1	0.5	0.4		-	-	-	-	-	-	-	-	-	-	-	-
400	3	139122826	G	C	missense_variant	MODERATE	ENSOCUG00000010614	transcript	protein_coding	c.3617C>G;c.3695C>G;c.3881C>G	p.Thr1206Ser;p.Thr1232Ser;p.Thr1294Ser	3617/3868;3695/3946;3881/4132	3617/3861;3695/3939;3881/4125	1206/1286;1232/1312;1294/1374	GA	20	0	0.3	0.7		-	-	-	-	-	0.1	0.4	0.5		-	-	-	-	-	-	-	-	-	-	-	-
400	3	139122826	G	C	missense_variant	MODERATE	ENSOCUG00000010614	transcript	protein_coding	c.3617C>G;c.3695C>G;c.3881C>G	p.Thr1206Ser;p.Thr1232Ser;p.Thr1294Ser	3617/3868;3695/3946;3881/4132	3617/3861;3695/3939;3881/4125	1206/1286;1232/1312;1294/1374	GB	20	0	0.35	0.65		-	-	-	-	-	0.2	0.3	0.5		-	-	-	-	-	-	-	-	-	-	-	-
401	3	139177650	G	A	missense_variant	MODERATE	ENSOCUG00000010614	transcript	protein_coding	c.191C>T	p.Ala64Val	191/3868;191/3946;191/4132	191/3861;191/3939;191/4125	64/1286;64/1312;64/1374	GA	20	0	0.3	0.7		-	-	-	-	-	0.1	0.4	0.5		-	-	-	-	-	-	-	-	-	-	-	-
401	3	139177650	G	A	missense_variant	MODERATE	ENSOCUG00000010614	transcript	protein_coding	c.191C>T	p.Ala64Val	191/3868;191/3946;191/4132	191/3861;191/3939;191/4125	64/1286;64/1312;64/1374	GB	20	0	0.35	0.65		-	-	-	-	-	0.1	0.5	0.4		-	-	-	-	-	-	-	-	-	-	-	-
402	3	139451139	C	G	missense_variant	MODERATE	KLHL38	transcript	protein_coding	c.1214G>C	p.Gly405Ala	1214/2027	1214/1854	405/617	GA	20	0	0.15	0.85		-	-	-	-	-	0	0.3	0.7		-	-	-	-	-	-	-	-	-	-	-	-
402	3	139451139	C	G	missense_variant	MODERATE	KLHL38	transcript	protein_coding	c.1214G>C	p.Gly405Ala	1214/2027	1214/1854	405/617	GB	20	0	0.25	0.75		-	-	-	-	-	0.2	0.1	0.7		-	-	-	-	-	-	-	-	-	-	-	-
403	3	139452126	T	C	missense_variant	MODERATE	KLHL38	transcript	protein_coding	c.227A>G	p.Gln76Arg	227/2027	227/1854	76/617	GA	20	0	0.25	0.75		-	-	-	-	-	0.2	0.1	0.7		-	-	-	-	-	-	-	-	-	-	-	-
403	3	139452126	T	C	missense_variant	MODERATE	KLHL38	transcript	protein_coding	c.227A>G	p.Gln76Arg	227/2027	227/1854	76/617	GB	18	1	0.28	0.72		-	-	-	-	-	0.2	0.1	0.6		-	-	-	-	-	-	-	-	-	-	-	-
404	3	139452291	G	A	missense_variant	MODERATE	KLHL38	transcript	protein_coding	c.62C>T	p.Ser21Leu	62/2027	62/1854	21/617	GA	20	0	0.95	0.05		-	-	-	-	-	0.9	0.1	0		-	-	-	-	-	-	-	-	-	-	-	-
404	3	139452291	G	A	missense_variant	MODERATE	KLHL38	transcript	protein_coding	c.62C>T	p.Ser21Leu	62/2027	62/1854	21/617	GB	20	0	0.75	0.25		-	-	-	-	-	0.6	0.3	0.1		-	-	-	-	-	-	-	-	-	-	-	-
405	3	139614187	T	C	missense_variant	MODERATE	FAM91A1	transcript	protein_coding	c.2120T>C	p.Val707Ala	2161/2558	2120/2517	707/838	GA	20	0	0	1		-	-	-	-	-	0	0	1		-	-	-	-	-	-	-	-	-	-	-	-
405	3	139614187	T	C	missense_variant	MODERATE	FAM91A1	transcript	protein_coding	c.2120T>C	p.Val707Ala	2161/2558	2120/2517	707/838	GB	20	0	0.15	0.85		-	-	-	-	-	0.1	0.1	0.8		-	-	-	-	-	-	-	-	-	-	-	-
406	3	139720910	T	C	missense_variant	MODERATE	ENSOCUG00000029848	transcript	protein_coding	c.46T>C	p.Tyr16His	46/558	46/558	16/185	GA	20	0	0.95	0.05		-	-	-	-	-	0.9	0.1	0		-	-	-	-	-	-	-	-	-	-	-	-
406	3	139720910	T	C	missense_variant	MODERATE	ENSOCUG00000029848	transcript	protein_coding	c.46T>C	p.Tyr16His	46/558	46/558	16/185	GB	20	0	1	0		-	-	-	-	-	1	0	0		-	-	-	-	-	-	-	-	-	-	-	-
407	3	139765915	T	C	missense_variant	MODERATE	FER1L6	transcript	protein_coding	c.101T>C	p.Leu34Pro	525/6007	101/5583	34/1860	GA	20	0	0.15	0.85		-	-	-	-	-	0	0.3	0.7		-	-	-	-	-	-	-	-	-	-	-	-
407	3	139765915	T	C	missense_variant	MODERATE	FER1L6	transcript	protein_coding	c.101T>C	p.Leu34Pro	525/6007	101/5583	34/1860	GB	20	0	0.25	0.75		-	-	-	-	-	0.2	0.1	0.7		-	-	-	-	-	-	-	-	-	-	-	-
408	3	139765962	A	G	missense_variant	MODERATE	FER1L6	transcript	protein_coding	c.148A>G	p.Asn50Asp	572/6007	148/5583	50/1860	GA	20	0	0.2	0.8		-	-	-	-	-	0.1	0.2	0.7		-	-	-	-	-	-	-	-	-	-	-	-
408	3	139765962	A	G	missense_variant	MODERATE	FER1L6	transcript	protein_coding	c.148A>G	p.Asn50Asp	572/6007	148/5583	50/1860	GB	20	0	0.25	0.75		-	-	-	-	-	0.2	0.1	0.7		-	-	-	-	-	-	-	-	-	-	-	-
409	3	139778768	G	A	missense_variant	MODERATE	FER1L6	transcript	protein_coding	c.664G>A	p.Ala222Thr	1088/6007	664/5583	222/1860	GA	20	0	0.15	0.85		-	-	-	-	-	0	0.3	0.7		-	-	-	-	-	-	-	-	-	-	-	-
409	3	139778768	G	A	missense_variant	MODERATE	FER1L6	transcript	protein_coding	c.664G>A	p.Ala222Thr	1088/6007	664/5583	222/1860	GB	20	0	0.25	0.75		-	-	-	-	-	0.2	0.1	0.7		-	-	-	-	-	-	-	-	-	-	-	-
410	3	139788780	G	A	missense_variant	MODERATE	FER1L6	transcript	protein_coding	c.1504G>A	p.Val502Ile	1928/6007	1504/5583	502/1860	GA	20	0	0.15	0.85		-	-	-	-	-	0	0.3	0.7		-	-	-	-	-	-	-	-	-	-	-	-
410	3	139788780	G	A	missense_variant	MODERATE	FER1L6	transcript	protein_coding	c.1504G>A	p.Val502Ile	1928/6007	1504/5583	502/1860	GB	20	0	0.2	0.8		-	-	-	-	-	0.1	0.2	0.7		-	-	-	-	-	-	-	-	-	-	-	-
411	3	139810065	T	C	missense_variant	MODERATE	FER1L6	transcript	protein_coding	c.2027T>C	p.Val676Ala	2451/6007	2027/5583	676/1860	GA	20	0	0	1		-	-	-	-	-	0	0	1		-	-	-	-	-	-	-	-	-	-	-	-
411	3	139810065	T	C	missense_variant	MODERATE	FER1L6	transcript	protein_coding	c.2027T>C	p.Val676Ala	2451/6007	2027/5583	676/1860	GB	16	2	0.12	0.88		-	-	-	-	-	0.1	0	0.7		-	-	-	-	-	-	-	-	-	-	-	-
412	3	139810139	G	A	missense_variant	MODERATE	FER1L6	transcript	protein_coding	c.2101G>A	p.Ala701Thr	2525/6007	2101/5583	701/1860	GA	18	1	0.11	0.89		-	-	-	-	-	0	0.2	0.7		-	-	-	-	-	-	-	-	-	-	-	-
412	3	139810139	G	A	missense_variant	MODERATE	FER1L6	transcript	protein_coding	c.2101G>A	p.Ala701Thr	2525/6007	2101/5583	701/1860	GB	18	1	0.17	0.83		-	-	-	-	-	0.1	0.1	0.7		-	-	-	-	-	-	-	-	-	-	-	-
413	3	139848802	G	A	missense_variant	MODERATE	FER1L6	transcript	protein_coding	c.3131G>A	p.Ser1044Asn	3555/6007	3131/5583	1044/1860	GA	20	0	0.15	0.85		-	-	-	-	-	0	0.3	0.7		-	-	-	-	-	-	-	-	-	-	-	-
413	3	139848802	G	A	missense_variant	MODERATE	FER1L6	transcript	protein_coding	c.3131G>A	p.Ser1044Asn	3555/6007	3131/5583	1044/1860	GB	20	0	0.25	0.75		-	-	-	-	-	0.2	0.1	0.7		-	-	-	-	-	-	-	-	-	-	-	-
414	3	139850116	G	A	missense_variant	MODERATE	FER1L6	transcript	protein_coding	c.3304G>A	p.Val1102Ile	3728/6007	3304/5583	1102/1860	GA	20	0	0.1	0.9		-	-	-	-	-	0	0.2	0.8		-	-	-	-	-	-	-	-	-	-	-	-
414	3	139850116	G	A	missense_variant	MODERATE	FER1L6	transcript	protein_coding	c.3304G>A	p.Val1102Ile	3728/6007	3304/5583	1102/1860	GB	18	1	0.22	0.78		-	-	-	-	-	0.1	0.2	0.6		-	-	-	-	-	-	-	-	-	-	-	-
415	3	139853275	C	G	missense_variant	MODERATE	FER1L6	transcript	protein_coding	c.3445C>G	p.Leu1149Val	3869/6007	3445/5583	1149/1860	GA	20	0	0.85	0.15		-	-	-	-	-	0.7	0.3	0		-	-	-	-	-	-	-	-	-	-	-	-
415	3	139853275	C	G	missense_variant	MODERATE	FER1L6	transcript	protein_coding	c.3445C>G	p.Leu1149Val	3869/6007	3445/5583	1149/1860	GB	20	0	0.95	0.05		-	-	-	-	-	0.9	0.1	0		-	-	-	-	-	-	-	-	-	-	-	-
416	3	139853360	C	A	missense_variant	MODERATE	FER1L6	transcript	protein_coding	c.3530C>A	p.Ala1177Glu	3954/6007	3530/5583	1177/1860	GA	20	0	0.85	0.15		-	-	-	-	-	0.7	0.3	0		-	-	-	-	-	-	-	-	-	-	-	-
416	3	139853360	C	A	missense_variant	MODERATE	FER1L6	transcript	protein_coding	c.3530C>A	p.Ala1177Glu	3954/6007	3530/5583	1177/1860	GB	20	0	0.95	0.05		-	-	-	-	-	0.9	0.1	0		-	-	-	-	-	-	-	-	-	-	-	-
417	3	139854983	G	T	missense_variant	MODERATE	FER1L6	transcript	protein_coding	c.3671G>T	p.Arg1224Leu	4095/6007	3671/5583	1224/1860	GA	20	0	0.15	0.85		-	-	-	-	-	0	0.3	0.7		-	-	-	-	-	-	-	-	-	-	-	-
417	3	139854983	G	T	missense_variant	MODERATE	FER1L6	transcript	protein_coding	c.3671G>T	p.Arg1224Leu	4095/6007	3671/5583	1224/1860	GB	18	1	0.28	0.72		-	-	-	-	-	0.2	0.1	0.6		-	-	-	-	-	-	-	-	-	-	-	-
418	3	139870819	G	A	missense_variant	MODERATE	FER1L6	transcript	protein_coding	c.4516G>A	p.Gly1506Ser	4940/6007	4516/5583	1506/1860	GA	20	0	0	1		-	-	-	-	-	0	0	1		-	-	-	-	-	-	-	-	-	-	-	-
418	3	139870819	G	A	missense_variant	MODERATE	FER1L6	transcript	protein_coding	c.4516G>A	p.Gly1506Ser	4940/6007	4516/5583	1506/1860	GB	20	0	0.2	0.8		-	-	-	-	-	0.2	0	0.8		-	-	-	-	-	-	-	-	-	-	-	-
419	3	139875169	T	C	missense_variant	MODERATE	FER1L6	transcript	protein_coding	c.4690T>C	p.Ser1564Pro	5114/6007	4690/5583	1564/1860	GA	20	0	0	1		-	-	-	-	-	0	0	1		-	-	-	-	-	-	-	-	-	-	-	-
419	3	139875169	T	C	missense_variant	MODERATE	FER1L6	transcript	protein_coding	c.4690T>C	p.Ser1564Pro	5114/6007	4690/5583	1564/1860	GB	20	0	0	1		-	-	-	-	-	0	0	1		-	-	-	-	-	-	-	-	-	-	-	-
420	3	140197712	A	G	missense_variant	MODERATE	TRMT12	transcript	protein_coding	c.1166A>G	p.Tyr389Cys	1166/2179	1166/1179	389/392	GA	20	0	0.85	0.15		-	-	-	-	-	0.7	0.3	0		-	-	-	-	-	-	-	-	-	-	-	-
420	3	140197712	A	G	missense_variant	MODERATE	TRMT12	transcript	protein_coding	c.1166A>G	p.Tyr389Cys	1166/2179	1166/1179	389/392	GB	20	0	0.95	0.05		-	-	-	-	-	0.9	0.1	0		-	-	-	-	-	-	-	-	-	-	-	-
421	3	140244201	A	G	missense_variant&splice_region_variant	MODERATE	TATDN1	transcript	protein_coding	c.605T>C	p.Leu202Ser	899/918	605/624	202/207	GA	20	0	0.8	0.2		-	-	-	-	-	0.7	0.2	0.1		-	-	-	-	-	-	-	-	-	-	-	-
421	3	140244201	A	G	missense_variant&splice_region_variant	MODERATE	TATDN1	transcript	protein_coding	c.605T>C	p.Leu202Ser	899/918	605/624	202/207	GB	18	1	0.78	0.22		-	-	-	-	-	0.5	0.4	0		-	-	-	-	-	-	-	-	-	-	-	-
422	3	140247670	C	T	missense_variant	MODERATE	TATDN1	transcript	protein_coding	c.260G>A;c.422G>A;c.716G>A	p.Arg141Gln;p.Arg239Gln;p.Arg87Gln	260/834;716/1290;716/918	260/732;422/624;716/1188	141/207;239/395;87/243	GA	20	0	0.75	0.25		-	-	-	-	-	0.6	0.3	0.1		-	-	-	-	-	-	-	-	-	-	-	-
422	3	140247670	C	T	missense_variant	MODERATE	TATDN1	transcript	protein_coding	c.260G>A;c.422G>A;c.716G>A	p.Arg141Gln;p.Arg239Gln;p.Arg87Gln	260/834;716/1290;716/918	260/732;422/624;716/1188	141/207;239/395;87/243	GB	20	0	0.8	0.2		-	-	-	-	-	0.6	0.4	0		-	-	-	-	-	-	-	-	-	-	-	-
423	3	140264607	T	C	missense_variant	MODERATE	TATDN1	transcript	protein_coding	c.343A>G;c.49A>G	p.Met115Val;p.Met17Val	343/1290;343/918	343/1188;49/624	115/395;17/207	GA	20	0	0.9	0.1		-	-	-	-	-	0.8	0.2	0		-	-	-	-	-	-	-	-	-	-	-	-
423	3	140264607	T	C	missense_variant	MODERATE	TATDN1	transcript	protein_coding	c.343A>G;c.49A>G	p.Met115Val;p.Met17Val	343/1290;343/918	343/1188;49/624	115/395;17/207	GB	20	0	0.95	0.05		-	-	-	-	-	0.9	0.1	0		-	-	-	-	-	-	-	-	-	-	-	-
424	3	140264607	T	C	start_lost	HIGH	TATDN1	transcript	protein_coding	c.1A>G	p.Met1?	1/834	1/732	1/243	GA	20	0	0.9	0.1		-	-	-	-	-	0.8	0.2	0		-	-	-	-	-	-	-	-	-	-	-	-
424	3	140264607	T	C	start_lost	HIGH	TATDN1	transcript	protein_coding	c.1A>G	p.Met1?	1/834	1/732	1/243	GB	20	0	0.95	0.05		-	-	-	-	-	0.9	0.1	0		-	-	-	-	-	-	-	-	-	-	-	-
425	3	140273524	G	C	missense_variant	MODERATE	TATDN1	transcript	protein_coding	c.213C>G	p.Cys71Trp	213/1290	213/1188	71/395	GA	20	0	0.85	0.15		-	-	-	-	-	0.7	0.3	0		-	-	-	-	-	-	-	-	-	-	-	-
425	3	140273524	G	C	missense_variant	MODERATE	TATDN1	transcript	protein_coding	c.213C>G	p.Cys71Trp	213/1290	213/1188	71/395	GB	20	0	0.95	0.05		-	-	-	-	-	0.9	0.1	0		-	-	-	-	-	-	-	-	-	-	-	-
426	3	140273532	C	T	missense_variant	MODERATE	TATDN1	transcript	protein_coding	c.205G>A	p.Gly69Ser	205/1290	205/1188	69/395	GA	20	0	0.85	0.15		-	-	-	-	-	0.7	0.3	0		-	-	-	-	-	-	-	-	-	-	-	-
426	3	140273532	C	T	missense_variant	MODERATE	TATDN1	transcript	protein_coding	c.205G>A	p.Gly69Ser	205/1290	205/1188	69/395	GB	20	0	0.95	0.05		-	-	-	-	-	0.9	0.1	0		-	-	-	-	-	-	-	-	-	-	-	-
427	3	148792671	T	C	missense_variant	MODERATE	SLA	transcript	protein_coding	c.264A>G;c.342A>G	p.Ile114Met;p.Ile88Met	264/738;264/870;342/948	264/738;264/870;342/948	114/315;88/245;88/289	GA	20	0	0.55	0.45		-	-	-	-	-	0.3	0.5	0.2		-	-	-	-	-	-	-	-	-	-	-	-
427	3	148792671	T	C	missense_variant	MODERATE	SLA	transcript	protein_coding	c.264A>G;c.342A>G	p.Ile114Met;p.Ile88Met	264/738;264/870;342/948	264/738;264/870;342/948	114/315;88/245;88/289	GB	20	0	0.4	0.6		-	-	-	-	-	0.2	0.4	0.4		-	-	-	-	-	-	-	-	-	-	-	-
428	3	148801392	G	C	missense_variant	MODERATE	SLA	transcript	protein_coding	c.115C>G;c.37C>G	p.Gln13Glu;p.Gln39Glu	115/948;37/738;37/870	115/948;37/738;37/870	13/245;13/289;39/315	GA	20	0	0.4	0.6		-	-	-	-	-	0.1	0.6	0.3		-	-	-	-	-	-	-	-	-	-	-	-
428	3	148801392	G	C	missense_variant	MODERATE	SLA	transcript	protein_coding	c.115C>G;c.37C>G	p.Gln13Glu;p.Gln39Glu	115/948;37/738;37/870	115/948;37/738;37/870	13/245;13/289;39/315	GB	20	0	0.4	0.6		-	-	-	-	-	0.2	0.4	0.4		-	-	-	-	-	-	-	-	-	-	-	-
429	3	148801466	A	G	missense_variant	MODERATE	SLA	transcript	protein_coding	c.41T>C	p.Val14Ala	41/948	41/948	14/315	GA	20	0	0.4	0.6		-	-	-	-	-	0.1	0.6	0.3		-	-	-	-	-	-	-	-	-	-	-	-
429	3	148801466	A	G	missense_variant	MODERATE	SLA	transcript	protein_coding	c.41T>C	p.Val14Ala	41/948	41/948	14/315	GB	20	0	0.4	0.6		-	-	-	-	-	0.2	0.4	0.4		-	-	-	-	-	-	-	-	-	-	-	-
430	3	148836129	G	A	missense_variant	MODERATE	ENSOCUG00000002999	transcript	protein_coding	c.1853G>A	p.Arg618Gln	1853/2697	1853/2697	618/898	GA	20	0	0.75	0.25		-	-	-	-	-	0.5	0.5	0		-	-	-	-	-	-	-	-	-	-	-	-
430	3	148836129	G	A	missense_variant	MODERATE	ENSOCUG00000002999	transcript	protein_coding	c.1853G>A	p.Arg618Gln	1853/2697	1853/2697	618/898	GB	20	0	1	0		-	-	-	-	-	1	0	0		-	-	-	-	-	-	-	-	-	-	-	-
431	3	148867040	A	G	missense_variant	MODERATE	ENSOCUG00000002999	transcript	protein_coding	c.2581A>G	p.Thr861Ala	2581/2697	2581/2697	861/898	GA	20	0	0.4	0.6		-	-	-	-	-	0.1	0.6	0.3		-	-	-	-	-	-	-	-	-	-	-	-
431	3	148867040	A	G	missense_variant	MODERATE	ENSOCUG00000002999	transcript	protein_coding	c.2581A>G	p.Thr861Ala	2581/2697	2581/2697	861/898	GB	20	0	0.45	0.55		-	-	-	-	-	0.3	0.3	0.4		-	-	-	-	-	-	-	-	-	-	-	-
432	3	148923217	G	A	missense_variant	MODERATE	CCN4	transcript	protein_coding	c.11G>A	p.Arg4His	11/1444	11/924	4/307	GA	20	0	0.35	0.65		-	-	-	-	-	0.1	0.5	0.4		-	-	-	-	-	-	-	-	-	-	-	-
432	3	148923217	G	A	missense_variant	MODERATE	CCN4	transcript	protein_coding	c.11G>A	p.Arg4His	11/1444	11/924	4/307	GB	20	0	0.2	0.8		-	-	-	-	-	0	0.4	0.6		-	-	-	-	-	-	-	-	-	-	-	-
433	3	148923487	G	A	missense_variant	MODERATE	CCN4	transcript	protein_coding	c.281G>A	p.Arg94His	281/1444	281/924	94/307	GA	20	0	0.4	0.6		-	-	-	-	-	0.2	0.4	0.4		-	-	-	-	-	-	-	-	-	-	-	-
433	3	148923487	G	A	missense_variant	MODERATE	CCN4	transcript	protein_coding	c.281G>A	p.Arg94His	281/1444	281/924	94/307	GB	20	0	0.2	0.8		-	-	-	-	-	0	0.4	0.6		-	-	-	-	-	-	-	-	-	-	-	-
434	3	148961825	T	TC	frameshift_variant	HIGH	NDRG1	transcript	protein_coding	c.548dupG	p.Thr184fs	799/1894	548/1260	183/419	GA	20	0	0.45	0.55		-	-	-	-	-	0.3	0.3	0.4		-	-	-	-	-	-	-	-	-	-	-	-
434	3	148961825	T	TC	frameshift_variant	HIGH	NDRG1	transcript	protein_coding	c.548dupG	p.Thr184fs	799/1894	548/1260	183/419	GB	20	0	0.2	0.8		-	-	-	-	-	0	0.4	0.6		-	-	-	-	-	-	-	-	-	-	-	-
435	3	149182305	C	T	missense_variant	MODERATE	ENSOCUG00000000157	transcript	protein_coding	c.1132G>A	p.Ala378Thr	1132/2764	1132/1998	378/665	GA	20	0	0.75	0.25		-	-	-	-	-	0.5	0.5	0		-	-	-	-	-	-	-	-	-	-	-	-
435	3	149182305	C	T	missense_variant	MODERATE	ENSOCUG00000000157	transcript	protein_coding	c.1132G>A	p.Ala378Thr	1132/2764	1132/1998	378/665	GB	20	0	0.35	0.65		-	-	-	-	-	0.1	0.5	0.4		-	-	-	-	-	-	-	-	-	-	-	-
436	3	149182643	G	GGCCCTCCCCGCCTCCGCCCCGCGCCCCC	frameshift_variant	HIGH	ENSOCUG00000000157	transcript	protein_coding	c.766_793dupGGGGGCGCGGGGCGGAGGCGGGGAGGGC	p.Pro265fs	793/2764	793/1998	265/665	GA	20	0	0.1	0.9		-	-	-	-	-	0.1	0	0.9		-	-	-	-	-	-	-	-	-	-	-	-
436	3	149182643	G	GGCCCTCCCCGCCTCCGCCCCGCGCCCCC	frameshift_variant	HIGH	ENSOCUG00000000157	transcript	protein_coding	c.766_793dupGGGGGCGCGGGGCGGAGGCGGGGAGGGC	p.Pro265fs	793/2764	793/1998	265/665	GB	16	2	0	1		-	-	-	-	-	0	0	0.8		-	-	-	-	-	-	-	-	-	-	-	-
437	3	149182754	G	A	missense_variant	MODERATE	ENSOCUG00000000157	transcript	protein_coding	c.683C>T	p.Ala228Val	683/2764	683/1998	228/665	GA	20	0	0.35	0.65		-	-	-	-	-	0.1	0.5	0.4		-	-	-	-	-	-	-	-	-	-	-	-
437	3	149182754	G	A	missense_variant	MODERATE	ENSOCUG00000000157	transcript	protein_coding	c.683C>T	p.Ala228Val	683/2764	683/1998	228/665	GB	20	0	0.75	0.25		-	-	-	-	-	0.6	0.3	0.1		-	-	-	-	-	-	-	-	-	-	-	-
438	3	149183205	A	G	missense_variant	MODERATE	ENSOCUG00000000157	transcript	protein_coding	c.232T>C	p.Cys78Arg	232/2764	232/1998	78/665	GA	20	0	0.35	0.65		-	-	-	-	-	0.1	0.5	0.4		-	-	-	-	-	-	-	-	-	-	-	-
438	3	149183205	A	G	missense_variant	MODERATE	ENSOCUG00000000157	transcript	protein_coding	c.232T>C	p.Cys78Arg	232/2764	232/1998	78/665	GB	20	0	0.65	0.35		-	-	-	-	-	0.4	0.5	0.1		-	-	-	-	-	-	-	-	-	-	-	-
439	3	149183217	T	C	missense_variant	MODERATE	ENSOCUG00000000157	transcript	protein_coding	c.220A>G	p.Thr74Ala	220/2764	220/1998	74/665	GA	20	0	0.35	0.65		-	-	-	-	-	0.1	0.5	0.4		-	-	-	-	-	-	-	-	-	-	-	-
439	3	149183217	T	C	missense_variant	MODERATE	ENSOCUG00000000157	transcript	protein_coding	c.220A>G	p.Thr74Ala	220/2764	220/1998	74/665	GB	20	0	0.65	0.35		-	-	-	-	-	0.4	0.5	0.1		-	-	-	-	-	-	-	-	-	-	-	-
440	3	149183228	C	T	missense_variant	MODERATE	ENSOCUG00000000157	transcript	protein_coding	c.209G>A	p.Arg70Lys	209/2764	209/1998	70/665	GA	20	0	0.75	0.25		-	-	-	-	-	0.5	0.5	0		-	-	-	-	-	-	-	-	-	-	-	-
440	3	149183228	C	T	missense_variant	MODERATE	ENSOCUG00000000157	transcript	protein_coding	c.209G>A	p.Arg70Lys	209/2764	209/1998	70/665	GB	20	0	0.4	0.6		-	-	-	-	-	0.2	0.4	0.4		-	-	-	-	-	-	-	-	-	-	-	-
441	3	149183370	C	G	missense_variant	MODERATE	ENSOCUG00000000157	transcript	protein_coding	c.67G>C	p.Gly23Arg	67/2764	67/1998	23/665	GA	20	0	0.75	0.25		-	-	-	-	-	0.5	0.5	0		-	-	-	-	-	-	-	-	-	-	-	-
441	3	149183370	C	G	missense_variant	MODERATE	ENSOCUG00000000157	transcript	protein_coding	c.67G>C	p.Gly23Arg	67/2764	67/1998	23/665	GB	20	0	0.35	0.65		-	-	-	-	-	0.1	0.5	0.4		-	-	-	-	-	-	-	-	-	-	-	-
442	3	149183396	C	T	missense_variant	MODERATE	ENSOCUG00000000157	transcript	protein_coding	c.41G>A	p.Arg14Lys	41/2764	41/1998	14/665	GA	20	0	0.75	0.25		-	-	-	-	-	0.5	0.5	0		-	-	-	-	-	-	-	-	-	-	-	-
442	3	149183396	C	T	missense_variant	MODERATE	ENSOCUG00000000157	transcript	protein_coding	c.41G>A	p.Arg14Lys	41/2764	41/1998	14/665	GB	20	0	0.35	0.65		-	-	-	-	-	0.1	0.5	0.4		-	-	-	-	-	-	-	-	-	-	-	-
443	3	149183426	C	T	missense_variant	MODERATE	ENSOCUG00000000157	transcript	protein_coding	c.11G>A	p.Arg4His	11/2764	11/1998	4/665	GA	20	0	0.95	0.05		-	-	-	-	-	0.9	0.1	0		-	-	-	-	-	-	-	-	-	-	-	-
443	3	149183426	C	T	missense_variant	MODERATE	ENSOCUG00000000157	transcript	protein_coding	c.11G>A	p.Arg4His	11/2764	11/1998	4/665	GB	20	0	1	0		-	-	-	-	-	1	0	0		-	-	-	-	-	-	-	-	-	-	-	-
444	3	149606565	C	T	missense_variant	MODERATE	ENSOCUG00000031605	transcript	protein_coding	c.338C>T	p.Ala113Val	448/2709	338/906	113/301	GA	20	0	0	1		-	-	-	-	-	0	0	1		-	-	-	-	-	-	-	-	-	-	-	-
444	3	149606565	C	T	missense_variant	MODERATE	ENSOCUG00000031605	transcript	protein_coding	c.338C>T	p.Ala113Val	448/2709	338/906	113/301	GB	18	1	0	1		-	-	-	-	-	0	0	0.9		-	-	-	-	-	-	-	-	-	-	-	-
445	3	149971877	T	A	missense_variant	MODERATE	ENSOCUG00000035655	transcript	protein_coding	c.782T>A	p.Ile261Lys	782/1251	782/1251	261/416	GA	18	1	0.61	0.39		-	-	-	-	-	0.3	0.5	0.1		-	-	-	-	-	-	-	-	-	-	-	-
445	3	149971877	T	A	missense_variant	MODERATE	ENSOCUG00000035655	transcript	protein_coding	c.782T>A	p.Ile261Lys	782/1251	782/1251	261/416	GB	20	0	0.95	0.05		-	-	-	-	-	0.9	0.1	0		-	-	-	-	-	-	-	-	-	-	-	-
446	3	149971906	T	C	missense_variant	MODERATE	ENSOCUG00000035655	transcript	protein_coding	c.811T>C	p.Ser271Pro	811/1251	811/1251	271/416	GA	18	1	0.67	0.33		-	-	-	-	-	0.4	0.4	0.1		-	-	-	-	-	-	-	-	-	-	-	-
446	3	149971906	T	C	missense_variant	MODERATE	ENSOCUG00000035655	transcript	protein_coding	c.811T>C	p.Ser271Pro	811/1251	811/1251	271/416	GB	20	0	0.95	0.05		-	-	-	-	-	0.9	0.1	0		-	-	-	-	-	-	-	-	-	-	-	-
447	3	149971916	A	C	missense_variant	MODERATE	ENSOCUG00000035655	transcript	protein_coding	c.821A>C	p.Lys274Thr	821/1251	821/1251	274/416	GA	18	1	0.67	0.33		-	-	-	-	-	0.4	0.4	0.1		-	-	-	-	-	-	-	-	-	-	-	-
447	3	149971916	A	C	missense_variant	MODERATE	ENSOCUG00000035655	transcript	protein_coding	c.821A>C	p.Lys274Thr	821/1251	821/1251	274/416	GB	16	2	0.94	0.06		-	-	-	-	-	0.7	0.1	0		-	-	-	-	-	-	-	-	-	-	-	-
448	3	149972043	C	CG	frameshift_variant	HIGH	ENSOCUG00000035655	transcript	protein_coding	c.951dupG	p.Arg318fs	952/1251	952/1251	318/416	GA	14	3	0	1		-	-	-	-	-	0	0	0.7		-	-	-	-	-	-	-	-	-	-	-	-
448	3	149972043	C	CG	frameshift_variant	HIGH	ENSOCUG00000035655	transcript	protein_coding	c.951dupG	p.Arg318fs	952/1251	952/1251	318/416	GB	20	0	0	1		-	-	-	-	-	0	0	1		-	-	-	-	-	-	-	-	-	-	-	-
449	3	149972307	CAA	CAAAA,CA,C	frameshift_variant	HIGH	ENSOCUG00000035655	transcript	protein_coding	c.1230_1231delAA;c.1230_1231dupAA;c.1231delA	p.Arg411fs;p.Asp412fs	1230/1251;1231/1251;1232/1251	1230/1251;1231/1251;1232/1251	410/416;411/416	GA	14	3	0.71	0.14		0.07	0.07	-	-	-	0.5	0	0.1		-	-	-	-	-	0.1	-	-	-	-	-	-
449	3	149972307	CAA	CAAAA,CA,C	frameshift_variant	HIGH	ENSOCUG00000035655	transcript	protein_coding	c.1230_1231delAA;c.1230_1231dupAA;c.1231delA	p.Arg411fs;p.Asp412fs	1230/1251;1231/1251;1232/1251	1230/1251;1231/1251;1232/1251	410/416;411/416	GB	18	1	0.22	0.61		0.11	0.06	-	-	-	0.1	0.1	0.5		-	-	0.1	0.1	-	-	-	-	-	-	-	-
450	3	150129493	G	A	missense_variant	MODERATE	ZFAT	transcript	protein_coding	c.3310C>T	p.Arg1104Cys	3310/3501	3310/3501	1104/1166	GA	20	0	0.8	0.2		-	-	-	-	-	0.6	0.4	0		-	-	-	-	-	-	-	-	-	-	-	-
450	3	150129493	G	A	missense_variant	MODERATE	ZFAT	transcript	protein_coding	c.3310C>T	p.Arg1104Cys	3310/3501	3310/3501	1104/1166	GB	20	0	0.85	0.15		-	-	-	-	-	0.8	0.1	0.1		-	-	-	-	-	-	-	-	-	-	-	-
451	3	150150911	T	C	missense_variant	MODERATE	ZFAT	transcript	protein_coding	c.3277A>G	p.Met1093Val	3277/3558	3277/3558	1093/1185	GA	20	0	0.3	0.7		-	-	-	-	-	0.1	0.4	0.5		-	-	-	-	-	-	-	-	-	-	-	-
451	3	150150911	T	C	missense_variant	MODERATE	ZFAT	transcript	protein_coding	c.3277A>G	p.Met1093Val	3277/3558	3277/3558	1093/1185	GB	20	0	0.2	0.8		-	-	-	-	-	0	0.4	0.6		-	-	-	-	-	-	-	-	-	-	-	-
452	3	150173927	CAGCGGAACGGCTGCGGGGCG	C	frameshift_variant	HIGH	ZFAT	transcript	protein_coding	c.2748_2767delCGCCCCGCAGCCGTTCCGCT;c.2799_2818delCGCCCCGCAGCCGTTCCGCT	p.Ala917fs;p.Ala934fs	2767/3255;2767/3501;2818/3558	2748/3255;2748/3501;2799/3558	916/1084;916/1166;933/1185	GA	20	0	0.85	0.15		-	-	-	-	-	0.7	0.3	0		-	-	-	-	-	-	-	-	-	-	-	-
452	3	150173927	CAGCGGAACGGCTGCGGGGCG	C	frameshift_variant	HIGH	ZFAT	transcript	protein_coding	c.2748_2767delCGCCCCGCAGCCGTTCCGCT;c.2799_2818delCGCCCCGCAGCCGTTCCGCT	p.Ala917fs;p.Ala934fs	2767/3255;2767/3501;2818/3558	2748/3255;2748/3501;2799/3558	916/1084;916/1166;933/1185	GB	20	0	0.5	0.5		-	-	-	-	-	0.4	0.2	0.4		-	-	-	-	-	-	-	-	-	-	-	-
453	3	150245638	T	C	missense_variant	MODERATE	ZFAT	transcript	protein_coding	c.1588A>G;c.1639A>G	p.Thr530Ala;p.Thr547Ala	1588/3255;1588/3501;1639/2808;1639/3558	1588/3255;1588/3501;1639/2808;1639/3558	530/1084;530/1166;547/1185;547/935	GA	20	0	0.45	0.55		-	-	-	-	-	0.2	0.5	0.3		-	-	-	-	-	-	-	-	-	-	-	-
453	3	150245638	T	C	missense_variant	MODERATE	ZFAT	transcript	protein_coding	c.1588A>G;c.1639A>G	p.Thr530Ala;p.Thr547Ala	1588/3255;1588/3501;1639/2808;1639/3558	1588/3255;1588/3501;1639/2808;1639/3558	530/1084;530/1166;547/1185;547/935	GB	20	0	0.8	0.2		-	-	-	-	-	0.7	0.2	0.1		-	-	-	-	-	-	-	-	-	-	-	-
454	3	150269280	ATC	ATCTCTC,A	frameshift_variant	HIGH	ZFAT	transcript	protein_coding	c.343_346dupGAGA;c.347_348delGA;c.394_397dupGAGA;c.398_399delGA	p.Arg116fs;p.Arg133fs;p.Ser117fs;p.Ser134fs	346/3255;346/3501;348/3255;348/3501;397/2808;397/3558;399/2808;399/3558	346/3255;346/3501;347/3255;347/3501;397/2808;397/3558;398/2808;398/3558	116/1084;116/1166;133/1185;133/935	GA	20	0	0.65	0.2		0.15	-	-	-	-	0.5	0.2	0.1		0.1	-	0.1	-	-	-	-	-	-	-	-	-
454	3	150269280	ATC	ATCTCTC,A	frameshift_variant	HIGH	ZFAT	transcript	protein_coding	c.343_346dupGAGA;c.347_348delGA;c.394_397dupGAGA;c.398_399delGA	p.Arg116fs;p.Arg133fs;p.Ser117fs;p.Ser134fs	346/3255;346/3501;348/3255;348/3501;397/2808;397/3558;399/2808;399/3558	346/3255;346/3501;347/3255;347/3501;397/2808;397/3558;398/2808;398/3558	116/1084;116/1166;133/1185;133/935	GB	20	0	0.85	0.15		-	-	-	-	-	0.8	0.1	0.1		-	-	-	-	-	-	-	-	-	-	-	-
455	3	150386606	C	CCTGA	frameshift_variant	HIGH	ENSOCUG00000034283	transcript	protein_coding	c.463_464insTCAG	p.Gly155fs	1201/1209	463/471	155/156	GA	16	2	0.81	0.19		-	-	-	-	-	0.6	0.1	0.1		-	-	-	-	-	-	-	-	-	-	-	-
455	3	150386606	C	CCTGA	frameshift_variant	HIGH	ENSOCUG00000034283	transcript	protein_coding	c.463_464insTCAG	p.Gly155fs	1201/1209	463/471	155/156	GB	18	1	1	0		-	-	-	-	-	0.9	0	0		-	-	-	-	-	-	-	-	-	-	-	-
456	3	150386795	G	A	missense_variant	MODERATE	ENSOCUG00000034283	transcript	protein_coding	c.275C>T	p.Thr92Ile	1013/1209	275/471	92/156	GA	20	0	0.6	0.4		-	-	-	-	-	0.3	0.6	0.1		-	-	-	-	-	-	-	-	-	-	-	-
456	3	150386795	G	A	missense_variant	MODERATE	ENSOCUG00000034283	transcript	protein_coding	c.275C>T	p.Thr92Ile	1013/1209	275/471	92/156	GB	20	0	0.95	0.05		-	-	-	-	-	0.9	0.1	0		-	-	-	-	-	-	-	-	-	-	-	-
457	3	150386852	G	A	missense_variant	MODERATE	ENSOCUG00000034283	transcript	protein_coding	c.218C>T	p.Thr73Met	956/1209	218/471	73/156	GA	20	0	0.9	0.1		-	-	-	-	-	0.8	0.2	0		-	-	-	-	-	-	-	-	-	-	-	-
457	3	150386852	G	A	missense_variant	MODERATE	ENSOCUG00000034283	transcript	protein_coding	c.218C>T	p.Thr73Met	956/1209	218/471	73/156	GB	20	0	0.95	0.05		-	-	-	-	-	0.9	0.1	0		-	-	-	-	-	-	-	-	-	-	-	-
458	3	150417952	G	A	missense_variant	MODERATE	ENSOCUG00000034283	transcript	protein_coding	c.16C>T	p.His6Tyr	754/1209	16/471	6/156	GA	20	0	0.9	0.1		-	-	-	-	-	0.8	0.2	0		-	-	-	-	-	-	-	-	-	-	-	-
458	3	150417952	G	A	missense_variant	MODERATE	ENSOCUG00000034283	transcript	protein_coding	c.16C>T	p.His6Tyr	754/1209	16/471	6/156	GB	20	0	1	0		-	-	-	-	-	1	0	0		-	-	-	-	-	-	-	-	-	-	-	-
459	3	150818286	C	T	splice_donor_variant&intron_variant	HIGH	ENSOCUG00000032543	transcript	pseudogene	n.807+1G>A					GA	20	0	0.95	0.05		-	-	-	-	-	0.9	0.1	0		-	-	-	-	-	-	-	-	-	-	-	-
459	3	150818286	C	T	splice_donor_variant&intron_variant	HIGH	ENSOCUG00000032543	transcript	pseudogene	n.807+1G>A					GB	20	0	0.85	0.15		-	-	-	-	-	0.7	0.3	0		-	-	-	-	-	-	-	-	-	-	-	-
460	3	151405482	G	T	stop_gained	HIGH	ENSOCUG00000035921	transcript	protein_coding	c.173C>A	p.Ser58*	173/213	173/213	58/70	GA	20	0	0.6	0.4		-	-	-	-	-	0.3	0.6	0.1		-	-	-	-	-	-	-	-	-	-	-	-
460	3	151405482	G	T	stop_gained	HIGH	ENSOCUG00000035921	transcript	protein_coding	c.173C>A	p.Ser58*	173/213	173/213	58/70	GB	20	0	0.9	0.1		-	-	-	-	-	0.8	0.2	0		-	-	-	-	-	-	-	-	-	-	-	-
461	3	151405560	A	G	missense_variant	MODERATE	ENSOCUG00000035921	transcript	protein_coding	c.95T>C	p.Leu32Pro	95/213	95/213	32/70	GA	20	0	0.7	0.3		-	-	-	-	-	0.5	0.4	0.1		-	-	-	-	-	-	-	-	-	-	-	-
461	3	151405560	A	G	missense_variant	MODERATE	ENSOCUG00000035921	transcript	protein_coding	c.95T>C	p.Leu32Pro	95/213	95/213	32/70	GB	20	0	0.9	0.1		-	-	-	-	-	0.8	0.2	0		-	-	-	-	-	-	-	-	-	-	-	-
462	3	151405608	A	C	missense_variant	MODERATE	ENSOCUG00000035921	transcript	protein_coding	c.47T>G	p.Phe16Cys	47/213	47/213	16/70	GA	20	0	0.7	0.3		-	-	-	-	-	0.5	0.4	0.1		-	-	-	-	-	-	-	-	-	-	-	-
462	3	151405608	A	C	missense_variant	MODERATE	ENSOCUG00000035921	transcript	protein_coding	c.47T>G	p.Phe16Cys	47/213	47/213	16/70	GB	20	0	0.9	0.1		-	-	-	-	-	0.8	0.2	0		-	-	-	-	-	-	-	-	-	-	-	-
463	3	151405614	T	A	missense_variant	MODERATE	ENSOCUG00000035921	transcript	protein_coding	c.41A>T	p.Glu14Val	41/213	41/213	14/70	GA	20	0	0.7	0.3		-	-	-	-	-	0.5	0.4	0.1		-	-	-	-	-	-	-	-	-	-	-	-
463	3	151405614	T	A	missense_variant	MODERATE	ENSOCUG00000035921	transcript	protein_coding	c.41A>T	p.Glu14Val	41/213	41/213	14/70	GB	20	0	0.9	0.1		-	-	-	-	-	0.8	0.2	0		-	-	-	-	-	-	-	-	-	-	-	-
464	3	151405639	T	G	missense_variant	MODERATE	ENSOCUG00000035921	transcript	protein_coding	c.16A>C	p.Met6Leu	16/213	16/213	6/70	GA	20	0	0.7	0.3		-	-	-	-	-	0.5	0.4	0.1		-	-	-	-	-	-	-	-	-	-	-	-
464	3	151405639	T	G	missense_variant	MODERATE	ENSOCUG00000035921	transcript	protein_coding	c.16A>C	p.Met6Leu	16/213	16/213	6/70	GB	20	0	0.9	0.1		-	-	-	-	-	0.8	0.2	0		-	-	-	-	-	-	-	-	-	-	-	-
465	4	71970591	G	A	missense_variant	MODERATE	ENSOCUG00000009290	transcript	protein_coding	c.40G>A	p.Glu14Lys	100/2348	40/2256	14/751	GA	20	0	0.85	0.15		-	-	-	-	-	0.8	0.1	0.1		-	-	-	-	-	-	-	-	-	-	-	-
465	4	71970591	G	A	missense_variant	MODERATE	ENSOCUG00000009290	transcript	protein_coding	c.40G>A	p.Glu14Lys	100/2348	40/2256	14/751	GB	20	0	0.85	0.15		-	-	-	-	-	0.7	0.3	0		-	-	-	-	-	-	-	-	-	-	-	-
466	4	71970598	C	T	missense_variant	MODERATE	ENSOCUG00000009290	transcript	protein_coding	c.47C>T	p.Thr16Met	107/2348	47/2256	16/751	GA	20	0	0.35	0.65		-	-	-	-	-	0.2	0.3	0.5		-	-	-	-	-	-	-	-	-	-	-	-
466	4	71970598	C	T	missense_variant	MODERATE	ENSOCUG00000009290	transcript	protein_coding	c.47C>T	p.Thr16Met	107/2348	47/2256	16/751	GB	20	0	0.9	0.1		-	-	-	-	-	0.8	0.2	0		-	-	-	-	-	-	-	-	-	-	-	-
467	4	71970633	G	GAGCACACCC	disruptive_inframe_insertion	MODERATE	ENSOCUG00000009290	transcript	protein_coding	c.86_87insCACCCAGCA	p.His29_Glu30insThrGlnHis	147/2348	87/2256	29/751	GA	20	0	0.1	0.9		-	-	-	-	-	0	0.2	0.8		-	-	-	-	-	-	-	-	-	-	-	-
467	4	71970633	G	GAGCACACCC	disruptive_inframe_insertion	MODERATE	ENSOCUG00000009290	transcript	protein_coding	c.86_87insCACCCAGCA	p.His29_Glu30insThrGlnHis	147/2348	87/2256	29/751	GB	20	0	0.4	0.6		-	-	-	-	-	0.2	0.4	0.4		-	-	-	-	-	-	-	-	-	-	-	-
468	4	71970660	G	A	missense_variant	MODERATE	ENSOCUG00000009290	transcript	protein_coding	c.109G>A	p.Asp37Asn	169/2348	109/2256	37/751	GA	20	0	0.85	0.15		-	-	-	-	-	0.8	0.1	0.1		-	-	-	-	-	-	-	-	-	-	-	-
468	4	71970660	G	A	missense_variant	MODERATE	ENSOCUG00000009290	transcript	protein_coding	c.109G>A	p.Asp37Asn	169/2348	109/2256	37/751	GB	20	0	0.85	0.15		-	-	-	-	-	0.7	0.3	0		-	-	-	-	-	-	-	-	-	-	-	-
469	4	71970677	GCTT	G	disruptive_inframe_deletion	MODERATE	ENSOCUG00000009290	transcript	protein_coding	c.128_130delTTC	p.Leu43del	188/2348	128/2256	43/751	GA	20	0	0.35	0.65		-	-	-	-	-	0.2	0.3	0.5		-	-	-	-	-	-	-	-	-	-	-	-
469	4	71970677	GCTT	G	disruptive_inframe_deletion	MODERATE	ENSOCUG00000009290	transcript	protein_coding	c.128_130delTTC	p.Leu43del	188/2348	128/2256	43/751	GB	20	0	0.9	0.1		-	-	-	-	-	0.8	0.2	0		-	-	-	-	-	-	-	-	-	-	-	-
470	4	71970769	T	A	missense_variant	MODERATE	ENSOCUG00000009290	transcript	protein_coding	c.218T>A	p.Leu73His	278/2348	218/2256	73/751	GA	20	0	0.3	0.7		-	-	-	-	-	0.1	0.4	0.5		-	-	-	-	-	-	-	-	-	-	-	-
470	4	71970769	T	A	missense_variant	MODERATE	ENSOCUG00000009290	transcript	protein_coding	c.218T>A	p.Leu73His	278/2348	218/2256	73/751	GB	20	0	0.5	0.5		-	-	-	-	-	0.3	0.4	0.3		-	-	-	-	-	-	-	-	-	-	-	-
471	4	71970771	T	C	missense_variant	MODERATE	ENSOCUG00000009290	transcript	protein_coding	c.220T>C	p.Ser74Pro	280/2348	220/2256	74/751	GA	20	0	0.3	0.7		-	-	-	-	-	0.1	0.4	0.5		-	-	-	-	-	-	-	-	-	-	-	-
471	4	71970771	T	C	missense_variant	MODERATE	ENSOCUG00000009290	transcript	protein_coding	c.220T>C	p.Ser74Pro	280/2348	220/2256	74/751	GB	20	0	0.5	0.5		-	-	-	-	-	0.3	0.4	0.3		-	-	-	-	-	-	-	-	-	-	-	-
472	4	71970934	C	T	missense_variant	MODERATE	ENSOCUG00000009290	transcript	protein_coding	c.383C>T	p.Thr128Ile	443/2348	383/2256	128/751	GA	20	0	0.85	0.15		-	-	-	-	-	0.8	0.1	0.1		-	-	-	-	-	-	-	-	-	-	-	-
472	4	71970934	C	T	missense_variant	MODERATE	ENSOCUG00000009290	transcript	protein_coding	c.383C>T	p.Thr128Ile	443/2348	383/2256	128/751	GB	20	0	0.85	0.15		-	-	-	-	-	0.7	0.3	0		-	-	-	-	-	-	-	-	-	-	-	-
473	4	71970997	C	G	missense_variant	MODERATE	ENSOCUG00000009290	transcript	protein_coding	c.446C>G	p.Pro149Arg	506/2348	446/2256	149/751	GA	20	0	0.9	0.1		-	-	-	-	-	0.9	0	0.1		-	-	-	-	-	-	-	-	-	-	-	-
473	4	71970997	C	G	missense_variant	MODERATE	ENSOCUG00000009290	transcript	protein_coding	c.446C>G	p.Pro149Arg	506/2348	446/2256	149/751	GB	20	0	0.6	0.4		-	-	-	-	-	0.4	0.4	0.2		-	-	-	-	-	-	-	-	-	-	-	-
474	4	71971098	A	G	missense_variant	MODERATE	ENSOCUG00000009290	transcript	protein_coding	c.547A>G	p.Lys183Glu	607/2348	547/2256	183/751	GA	18	1	0.11	0.89		-	-	-	-	-	0	0.2	0.7		-	-	-	-	-	-	-	-	-	-	-	-
474	4	71971098	A	G	missense_variant	MODERATE	ENSOCUG00000009290	transcript	protein_coding	c.547A>G	p.Lys183Glu	607/2348	547/2256	183/751	GB	20	0	0.35	0.65		-	-	-	-	-	0.1	0.5	0.4		-	-	-	-	-	-	-	-	-	-	-	-
475	4	71971111	A	G	missense_variant	MODERATE	ENSOCUG00000009290	transcript	protein_coding	c.560A>G	p.Lys187Arg	620/2348	560/2256	187/751	GA	20	0	0.35	0.65		-	-	-	-	-	0.2	0.3	0.5		-	-	-	-	-	-	-	-	-	-	-	-
475	4	71971111	A	G	missense_variant	MODERATE	ENSOCUG00000009290	transcript	protein_coding	c.560A>G	p.Lys187Arg	620/2348	560/2256	187/751	GB	20	0	0.9	0.1		-	-	-	-	-	0.8	0.2	0		-	-	-	-	-	-	-	-	-	-	-	-
476	4	71971120	T	A	missense_variant	MODERATE	ENSOCUG00000009290	transcript	protein_coding	c.569T>A	p.Val190Glu	629/2348	569/2256	190/751	GA	18	1	0.11	0.89		-	-	-	-	-	0	0.2	0.7		-	-	-	-	-	-	-	-	-	-	-	-
476	4	71971120	T	A	missense_variant	MODERATE	ENSOCUG00000009290	transcript	protein_coding	c.569T>A	p.Val190Glu	629/2348	569/2256	190/751	GB	20	0	0.35	0.65		-	-	-	-	-	0.1	0.5	0.4		-	-	-	-	-	-	-	-	-	-	-	-
477	4	71971123	G	A	missense_variant	MODERATE	ENSOCUG00000009290	transcript	protein_coding	c.572G>A	p.Gly191Glu	632/2348	572/2256	191/751	GA	18	1	1	0		-	-	-	-	-	0.9	0	0		-	-	-	-	-	-	-	-	-	-	-	-
477	4	71971123	G	A	missense_variant	MODERATE	ENSOCUG00000009290	transcript	protein_coding	c.572G>A	p.Gly191Glu	632/2348	572/2256	191/751	GB	20	0	0.6	0.4		-	-	-	-	-	0.4	0.4	0.2		-	-	-	-	-	-	-	-	-	-	-	-
478	4	71971125	C	T	missense_variant	MODERATE	ENSOCUG00000009290	transcript	protein_coding	c.574C>T	p.Arg192Cys	634/2348	574/2256	192/751	GA	18	1	1	0		-	-	-	-	-	0.9	0	0		-	-	-	-	-	-	-	-	-	-	-	-
478	4	71971125	C	T	missense_variant	MODERATE	ENSOCUG00000009290	transcript	protein_coding	c.574C>T	p.Arg192Cys	634/2348	574/2256	192/751	GB	20	0	0.6	0.4		-	-	-	-	-	0.4	0.4	0.2		-	-	-	-	-	-	-	-	-	-	-	-
479	4	71971155	G	A	missense_variant	MODERATE	ENSOCUG00000009290	transcript	protein_coding	c.604G>A	p.Glu202Lys	664/2348	604/2256	202/751	GA	18	1	0.83	0.17		-	-	-	-	-	0.7	0.1	0.1		-	-	-	-	-	-	-	-	-	-	-	-
479	4	71971155	G	A	missense_variant	MODERATE	ENSOCUG00000009290	transcript	protein_coding	c.604G>A	p.Glu202Lys	664/2348	604/2256	202/751	GB	20	0	0.85	0.15		-	-	-	-	-	0.7	0.3	0		-	-	-	-	-	-	-	-	-	-	-	-
480	4	71998050	G	A	missense_variant	MODERATE	ENSOCUG00000009290	transcript	protein_coding	c.1000G>A;c.424G>A	p.Glu142Lys;p.Glu334Lys	1060/2348;424/1712	1000/2256;424/1680	142/559;334/751	GA	20	0	0.8	0.2		-	-	-	-	-	0.7	0.2	0.1		-	-	-	-	-	-	-	-	-	-	-	-
480	4	71998050	G	A	missense_variant	MODERATE	ENSOCUG00000009290	transcript	protein_coding	c.1000G>A;c.424G>A	p.Glu142Lys;p.Glu334Lys	1060/2348;424/1712	1000/2256;424/1680	142/559;334/751	GB	20	0	0.85	0.15		-	-	-	-	-	0.7	0.3	0		-	-	-	-	-	-	-	-	-	-	-	-
481	4	71998087	C	T	missense_variant	MODERATE	ENSOCUG00000009290	transcript	protein_coding	c.1037C>T;c.461C>T	p.Pro154Leu;p.Pro346Leu	1097/2348;461/1712	1037/2256;461/1680	154/559;346/751	GA	20	0	0.8	0.2		-	-	-	-	-	0.7	0.2	0.1		-	-	-	-	-	-	-	-	-	-	-	-
481	4	71998087	C	T	missense_variant	MODERATE	ENSOCUG00000009290	transcript	protein_coding	c.1037C>T;c.461C>T	p.Pro154Leu;p.Pro346Leu	1097/2348;461/1712	1037/2256;461/1680	154/559;346/751	GB	20	0	0.9	0.1		-	-	-	-	-	0.8	0.2	0		-	-	-	-	-	-	-	-	-	-	-	-
482	4	72005745	G	A	missense_variant	MODERATE	ENSOCUG00000009290	transcript	protein_coding	c.1372G>A;c.796G>A	p.Ala266Thr;p.Ala458Thr	1432/2348;796/1712	1372/2256;796/1680	266/559;458/751	GA	20	0	0.8	0.2		-	-	-	-	-	0.7	0.2	0.1		-	-	-	-	-	-	-	-	-	-	-	-
482	4	72005745	G	A	missense_variant	MODERATE	ENSOCUG00000009290	transcript	protein_coding	c.1372G>A;c.796G>A	p.Ala266Thr;p.Ala458Thr	1432/2348;796/1712	1372/2256;796/1680	266/559;458/751	GB	20	0	0.85	0.15		-	-	-	-	-	0.7	0.3	0		-	-	-	-	-	-	-	-	-	-	-	-
483	4	72012783	C	T	missense_variant&splice_region_variant	MODERATE	ENSOCUG00000009290	transcript	protein_coding	c.1030C>T;c.1606C>T	p.Arg344Trp;p.Arg536Trp	1030/1712;1666/2348	1030/1680;1606/2256	344/559;536/751	GA	18	1	0.78	0.22		-	-	-	-	-	0.6	0.2	0.1		-	-	-	-	-	-	-	-	-	-	-	-
483	4	72012783	C	T	missense_variant&splice_region_variant	MODERATE	ENSOCUG00000009290	transcript	protein_coding	c.1030C>T;c.1606C>T	p.Arg344Trp;p.Arg536Trp	1030/1712;1666/2348	1030/1680;1606/2256	344/559;536/751	GB	20	0	0.85	0.15		-	-	-	-	-	0.7	0.3	0		-	-	-	-	-	-	-	-	-	-	-	-
484	4	72014920	G	T	missense_variant	MODERATE	ENSOCUG00000009290	transcript	protein_coding	c.1056G>T;c.1632G>T	p.Trp352Cys;p.Trp544Cys	1056/1712;1692/2348	1056/1680;1632/2256	352/559;544/751	GA	20	0	0.35	0.65		-	-	-	-	-	0.2	0.3	0.5		-	-	-	-	-	-	-	-	-	-	-	-
484	4	72014920	G	T	missense_variant	MODERATE	ENSOCUG00000009290	transcript	protein_coding	c.1056G>T;c.1632G>T	p.Trp352Cys;p.Trp544Cys	1056/1712;1692/2348	1056/1680;1632/2256	352/559;544/751	GB	20	0	0.9	0.1		-	-	-	-	-	0.8	0.2	0		-	-	-	-	-	-	-	-	-	-	-	-
485	4	72043266	G	A	missense_variant	MODERATE	EEA1	transcript	protein_coding	c.3047C>T	p.Ala1016Val	3079/4179	3047/3972	1016/1323	GA	20	0	0.8	0.2		-	-	-	-	-	0.7	0.2	0.1		-	-	-	-	-	-	-	-	-	-	-	-
485	4	72043266	G	A	missense_variant	MODERATE	EEA1	transcript	protein_coding	c.3047C>T	p.Ala1016Val	3079/4179	3047/3972	1016/1323	GB	20	0	0.9	0.1		-	-	-	-	-	0.8	0.2	0		-	-	-	-	-	-	-	-	-	-	-	-
486	4	72057769	A	G	missense_variant	MODERATE	EEA1	transcript	protein_coding	c.2696T>C	p.Leu899Ser	2728/4179	2696/3972	899/1323	GA	20	0	0.1	0.9		-	-	-	-	-	0	0.2	0.8		-	-	-	-	-	-	-	-	-	-	-	-
486	4	72057769	A	G	missense_variant	MODERATE	EEA1	transcript	protein_coding	c.2696T>C	p.Leu899Ser	2728/4179	2696/3972	899/1323	GB	20	0	0.45	0.55		-	-	-	-	-	0.3	0.3	0.4		-	-	-	-	-	-	-	-	-	-	-	-
487	5	7568529	T	C	missense_variant	MODERATE	ENSOCUG00000004364	transcript	protein_coding	c.1672A>G	p.Asn558Asp	1672/3705	1672/3705	558/1234	GA	20	0	0.5	0.5		-	-	-	-	-	0.4	0.2	0.4		-	-	-	-	-	-	-	-	-	-	-	-
487	5	7568529	T	C	missense_variant	MODERATE	ENSOCUG00000004364	transcript	protein_coding	c.1672A>G	p.Asn558Asp	1672/3705	1672/3705	558/1234	GB	20	0	0.6	0.4		-	-	-	-	-	0.4	0.4	0.2		-	-	-	-	-	-	-	-	-	-	-	-
488	5	8843381	G	A	missense_variant	MODERATE	ENSOCUG00000024882	transcript	protein_coding	c.572C>T	p.Thr191Met	572/2573	572/1161	191/386	GA	20	0	0.85	0.15		-	-	-	-	-	0.7	0.3	0		-	-	-	-	-	-	-	-	-	-	-	-
488	5	8843381	G	A	missense_variant	MODERATE	ENSOCUG00000024882	transcript	protein_coding	c.572C>T	p.Thr191Met	572/2573	572/1161	191/386	GB	20	0	0.85	0.15		-	-	-	-	-	0.7	0.3	0		-	-	-	-	-	-	-	-	-	-	-	-
489	5	8843459	AG	A	frameshift_variant	HIGH	ENSOCUG00000024882	transcript	protein_coding	c.493delC	p.Leu165fs	493/2573	493/1161	165/386	GA	20	0	0.95	0.05		-	-	-	-	-	0.9	0.1	0		-	-	-	-	-	-	-	-	-	-	-	-
489	5	8843459	AG	A	frameshift_variant	HIGH	ENSOCUG00000024882	transcript	protein_coding	c.493delC	p.Leu165fs	493/2573	493/1161	165/386	GB	20	0	0.95	0.05		-	-	-	-	-	0.9	0.1	0		-	-	-	-	-	-	-	-	-	-	-	-
490	5	9967722	G	A	missense_variant	MODERATE	RPGRIP1L	transcript	protein_coding	c.2807C>T	p.Thr936Ile	2807/3810	2807/3810	936/1269	GA	20	0	0.45	0.55		-	-	-	-	-	0.2	0.5	0.3		-	-	-	-	-	-	-	-	-	-	-	-
490	5	9967722	G	A	missense_variant	MODERATE	RPGRIP1L	transcript	protein_coding	c.2807C>T	p.Thr936Ile	2807/3810	2807/3810	936/1269	GB	20	0	0.7	0.3		-	-	-	-	-	0.5	0.4	0.1		-	-	-	-	-	-	-	-	-	-	-	-
491	5	10154156	G	A	missense_variant	MODERATE	FTO	transcript	protein_coding	c.401G>A;c.455G>A;c.461G>A;c.479G>A	p.Arg134Lys;p.Arg152Lys;p.Arg154Lys;p.Arg160Lys	401/2053;455/2107;461/2113;499/1463;499/2151	401/1437;455/1491;461/1497;479/1443;479/1515	134/478;152/496;154/498;160/480;160/504	GA	20	0	0.45	0.55		-	-	-	-	-	0.2	0.5	0.3		-	-	-	-	-	-	-	-	-	-	-	-
491	5	10154156	G	A	missense_variant	MODERATE	FTO	transcript	protein_coding	c.401G>A;c.455G>A;c.461G>A;c.479G>A	p.Arg134Lys;p.Arg152Lys;p.Arg154Lys;p.Arg160Lys	401/2053;455/2107;461/2113;499/1463;499/2151	401/1437;455/1491;461/1497;479/1443;479/1515	134/478;152/496;154/498;160/480;160/504	GB	20	0	0.65	0.35		-	-	-	-	-	0.4	0.5	0.1		-	-	-	-	-	-	-	-	-	-	-	-
492	5	11157252	A	T	splice_acceptor_variant&intron_variant	HIGH	ENSOCUG00000037726	transcript	pseudogene	n.378-2T>A;n.441-2T>A					GA	20	0	1	0		-	-	-	-	-	1	0	0		-	-	-	-	-	-	-	-	-	-	-	-
492	5	11157252	A	T	splice_acceptor_variant&intron_variant	HIGH	ENSOCUG00000037726	transcript	pseudogene	n.378-2T>A;n.441-2T>A					GB	20	0	0.7	0.3		-	-	-	-	-	0.5	0.4	0.1		-	-	-	-	-	-	-	-	-	-	-	-
493	5	11194937	A	G	missense_variant	MODERATE	IRX5	transcript	protein_coding	c.52A>G	p.Ser18Gly	52/1874	52/1320	18/439	GA	20	0	0	1		-	-	-	-	-	0	0	1		-	-	-	-	-	-	-	-	-	-	-	-
493	5	11194937	A	G	missense_variant	MODERATE	IRX5	transcript	protein_coding	c.52A>G	p.Ser18Gly	52/1874	52/1320	18/439	GB	20	0	0	1		-	-	-	-	-	0	0	1		-	-	-	-	-	-	-	-	-	-	-	-
494	5	11213729	G	C	missense_variant	MODERATE	IRX5	transcript	protein_coding	c.951G>C	p.Trp317Cys	951/1874	951/1320	317/439	GA	20	0	0	1		-	-	-	-	-	0	0	1		-	-	-	-	-	-	-	-	-	-	-	-
494	5	11213729	G	C	missense_variant	MODERATE	IRX5	transcript	protein_coding	c.951G>C	p.Trp317Cys	951/1874	951/1320	317/439	GB	20	0	0	1		-	-	-	-	-	0	0	1		-	-	-	-	-	-	-	-	-	-	-	-
495	5	18411970	A	T	missense_variant	MODERATE	NPM1	transcript	protein_coding	c.922T>A	p.Phe308Ile	922/942	922/942	308/313	GA	18	1	0.5	0.5		-	-	-	-	-	0	0.9	0		-	-	-	-	-	-	-	-	-	-	-	-
495	5	18411970	A	T	missense_variant	MODERATE	NPM1	transcript	protein_coding	c.922T>A	p.Phe308Ile	922/942	922/942	308/313	GB	20	0	0.6	0.4		-	-	-	-	-	0.2	0.8	0		-	-	-	-	-	-	-	-	-	-	-	-
496	5	18412007	TTC	T	frameshift_variant	HIGH	NPM1	transcript	protein_coding	c.883_884delGA	p.Glu295fs	884/942	883/942	295/313	GA	20	0	0.65	0.35		-	-	-	-	-	0.3	0.7	0		-	-	-	-	-	-	-	-	-	-	-	-
496	5	18412007	TTC	T	frameshift_variant	HIGH	NPM1	transcript	protein_coding	c.883_884delGA	p.Glu295fs	884/942	883/942	295/313	GB	20	0	0.65	0.35		-	-	-	-	-	0.3	0.7	0		-	-	-	-	-	-	-	-	-	-	-	-
497	5	18412012	T	TAA	frameshift_variant	HIGH	NPM1	transcript	protein_coding	c.878_879dupTT	p.Lys294fs	879/942	879/942	293/313	GA	20	0	0.6	0.4		-	-	-	-	-	0.3	0.6	0.1		-	-	-	-	-	-	-	-	-	-	-	-
497	5	18412012	T	TAA	frameshift_variant	HIGH	NPM1	transcript	protein_coding	c.878_879dupTT	p.Lys294fs	879/942	879/942	293/313	GB	18	1	0.67	0.33		-	-	-	-	-	0.3	0.6	0		-	-	-	-	-	-	-	-	-	-	-	-
498	5	18412017	G	T	missense_variant	MODERATE	NPM1	transcript	protein_coding	c.875C>A	p.Ser292Tyr	875/942	875/942	292/313	GA	20	0	0.6	0.4		-	-	-	-	-	0.3	0.6	0.1		-	-	-	-	-	-	-	-	-	-	-	-
498	5	18412017	G	T	missense_variant	MODERATE	NPM1	transcript	protein_coding	c.875C>A	p.Ser292Tyr	875/942	875/942	292/313	GB	18	1	0.67	0.33		-	-	-	-	-	0.3	0.6	0		-	-	-	-	-	-	-	-	-	-	-	-
499	5	18412031	C	T	stop_gained	HIGH	NPM1	transcript	protein_coding	c.861G>A	p.Trp287*	861/942	861/942	287/313	GA	20	0	0.65	0.35		-	-	-	-	-	0.4	0.5	0.1		-	-	-	-	-	-	-	-	-	-	-	-
499	5	18412031	C	T	stop_gained	HIGH	NPM1	transcript	protein_coding	c.861G>A	p.Trp287*	861/942	861/942	287/313	GB	18	1	0.72	0.28		-	-	-	-	-	0.4	0.5	0		-	-	-	-	-	-	-	-	-	-	-	-
500	5	18412051	C	T	missense_variant	MODERATE	NPM1	transcript	protein_coding	c.841G>A	p.Glu281Lys	841/942	841/942	281/313	GA	18	1	0.78	0.22		-	-	-	-	-	0.5	0.4	0		-	-	-	-	-	-	-	-	-	-	-	-
500	5	18412051	C	T	missense_variant	MODERATE	NPM1	transcript	protein_coding	c.841G>A	p.Glu281Lys	841/942	841/942	281/313	GB	18	1	0.89	0.11		-	-	-	-	-	0.7	0.2	0		-	-	-	-	-	-	-	-	-	-	-	-
501	5	18412060	T	A	missense_variant	MODERATE	NPM1	transcript	protein_coding	c.832A>T	p.Thr278Ser	832/942	832/942	278/313	GA	18	1	0.83	0.17		-	-	-	-	-	0.6	0.3	0		-	-	-	-	-	-	-	-	-	-	-	-
501	5	18412060	T	A	missense_variant	MODERATE	NPM1	transcript	protein_coding	c.832A>T	p.Thr278Ser	832/942	832/942	278/313	GB	18	1	0.94	0.06		-	-	-	-	-	0.8	0.1	0		-	-	-	-	-	-	-	-	-	-	-	-
502	5	18412065	C	T	missense_variant	MODERATE	NPM1	transcript	protein_coding	c.827G>A	p.Arg276Gln	827/942	827/942	276/313	GA	18	1	0.83	0.17		-	-	-	-	-	0.6	0.3	0		-	-	-	-	-	-	-	-	-	-	-	-
502	5	18412065	C	T	missense_variant	MODERATE	NPM1	transcript	protein_coding	c.827G>A	p.Arg276Gln	827/942	827/942	276/313	GB	18	1	0.94	0.06		-	-	-	-	-	0.8	0.1	0		-	-	-	-	-	-	-	-	-	-	-	-
503	5	18412071	C	A,*	missense_variant	MODERATE	NPM1	transcript	protein_coding	c.821G>T	p.Cys274Phe	821/942	821/942	274/313	GA	18	1	0.83	0		0.17	-	-	-	-	0.6	0	0		0.3	-	-	-	-	-	-	-	-	-	-	-
503	5	18412071	C	A,*	missense_variant	MODERATE	NPM1	transcript	protein_coding	c.821G>T	p.Cys274Phe	821/942	821/942	274/313	GB	20	0	0.95	0.05		-	-	-	-	-	0.9	0.1	0		-	-	-	-	-	-	-	-	-	-	-	-
504	5	21422303	C	T	splice_donor_variant&intron_variant	HIGH	ENSOCUG00000033610	transcript	pseudogene	n.365+1G>A					GA	20	0	1	0		-	-	-	-	-	1	0	0		-	-	-	-	-	-	-	-	-	-	-	-
504	5	21422303	C	T	splice_donor_variant&intron_variant	HIGH	ENSOCUG00000033610	transcript	pseudogene	n.365+1G>A					GB	20	0	0.9	0.1		-	-	-	-	-	0.8	0.2	0		-	-	-	-	-	-	-	-	-	-	-	-
505	5	21567214	C	T	splice_donor_variant&intron_variant	HIGH	ENSOCUG00000033610	transcript	pseudogene	n.63+1G>A					GA	20	0	0	1		-	-	-	-	-	0	0	1		-	-	-	-	-	-	-	-	-	-	-	-
505	5	21567214	C	T	splice_donor_variant&intron_variant	HIGH	ENSOCUG00000033610	transcript	pseudogene	n.63+1G>A					GB	20	0	0.15	0.85		-	-	-	-	-	0.1	0.1	0.8		-	-	-	-	-	-	-	-	-	-	-	-
506	5	21872917	T	C	missense_variant	MODERATE	CDH5	transcript	protein_coding	c.8T>C	p.Leu3Pro	8/3015	8/2925	3/974	GA	20	0	0	1		-	-	-	-	-	0	0	1		-	-	-	-	-	-	-	-	-	-	-	-
506	5	21872917	T	C	missense_variant	MODERATE	CDH5	transcript	protein_coding	c.8T>C	p.Leu3Pro	8/3015	8/2925	3/974	GB	20	0	0.1	0.9		-	-	-	-	-	0	0.2	0.8		-	-	-	-	-	-	-	-	-	-	-	-
507	5	21872946	G	A	missense_variant	MODERATE	CDH5	transcript	protein_coding	c.37G>A	p.Gly13Arg	37/3015	37/2925	13/974	GA	20	0	0.9	0.1		-	-	-	-	-	0.8	0.2	0		-	-	-	-	-	-	-	-	-	-	-	-
507	5	21872946	G	A	missense_variant	MODERATE	CDH5	transcript	protein_coding	c.37G>A	p.Gly13Arg	37/3015	37/2925	13/974	GB	20	0	1	0		-	-	-	-	-	1	0	0		-	-	-	-	-	-	-	-	-	-	-	-
508	5	21872973	T	G	missense_variant	MODERATE	CDH5	transcript	protein_coding	c.64T>G	p.Ser22Ala	64/3015	64/2925	22/974	GA	20	0	0.9	0.1		-	-	-	-	-	0.8	0.2	0		-	-	-	-	-	-	-	-	-	-	-	-
508	5	21872973	T	G	missense_variant	MODERATE	CDH5	transcript	protein_coding	c.64T>G	p.Ser22Ala	64/3015	64/2925	22/974	GB	20	0	1	0		-	-	-	-	-	1	0	0		-	-	-	-	-	-	-	-	-	-	-	-
509	5	21872998	T	C	missense_variant	MODERATE	CDH5	transcript	protein_coding	c.89T>C	p.Val30Ala	89/3015	89/2925	30/974	GA	20	0	0	1		-	-	-	-	-	0	0	1		-	-	-	-	-	-	-	-	-	-	-	-
509	5	21872998	T	C	missense_variant	MODERATE	CDH5	transcript	protein_coding	c.89T>C	p.Val30Ala	89/3015	89/2925	30/974	GB	20	0	0.1	0.9		-	-	-	-	-	0	0.2	0.8		-	-	-	-	-	-	-	-	-	-	-	-
510	5	21873018	G	A	missense_variant	MODERATE	CDH5	transcript	protein_coding	c.109G>A	p.Gly37Ser	109/3015	109/2925	37/974	GA	20	0	0	1		-	-	-	-	-	0	0	1		-	-	-	-	-	-	-	-	-	-	-	-
510	5	21873018	G	A	missense_variant	MODERATE	CDH5	transcript	protein_coding	c.109G>A	p.Gly37Ser	109/3015	109/2925	37/974	GB	20	0	0.1	0.9		-	-	-	-	-	0	0.2	0.8		-	-	-	-	-	-	-	-	-	-	-	-
511	5	21873033	T	C	missense_variant	MODERATE	CDH5	transcript	protein_coding	c.124T>C	p.Ser42Pro	124/3015	124/2925	42/974	GA	20	0	0.1	0.9		-	-	-	-	-	0	0.2	0.8		-	-	-	-	-	-	-	-	-	-	-	-
511	5	21873033	T	C	missense_variant	MODERATE	CDH5	transcript	protein_coding	c.124T>C	p.Ser42Pro	124/3015	124/2925	42/974	GB	20	0	0.1	0.9		-	-	-	-	-	0	0.2	0.8		-	-	-	-	-	-	-	-	-	-	-	-
512	5	21873114	G	A	missense_variant	MODERATE	CDH5	transcript	protein_coding	c.205G>A	p.Glu69Lys	205/3015	205/2925	69/974	GA	20	0	0.15	0.85		-	-	-	-	-	0	0.3	0.7		-	-	-	-	-	-	-	-	-	-	-	-
512	5	21873114	G	A	missense_variant	MODERATE	CDH5	transcript	protein_coding	c.205G>A	p.Glu69Lys	205/3015	205/2925	69/974	GB	20	0	0.1	0.9		-	-	-	-	-	0	0.2	0.8		-	-	-	-	-	-	-	-	-	-	-	-
513	5	21873141	C	T	missense_variant	MODERATE	CDH5	transcript	protein_coding	c.232C>T	p.Pro78Ser	232/3015	232/2925	78/974	GA	20	0	0.15	0.85		-	-	-	-	-	0	0.3	0.7		-	-	-	-	-	-	-	-	-	-	-	-
513	5	21873141	C	T	missense_variant	MODERATE	CDH5	transcript	protein_coding	c.232C>T	p.Pro78Ser	232/3015	232/2925	78/974	GB	20	0	0.1	0.9		-	-	-	-	-	0	0.2	0.8		-	-	-	-	-	-	-	-	-	-	-	-
514	5	21873367	G	A	missense_variant	MODERATE	CDH5	transcript	protein_coding	c.458G>A	p.Arg153Lys	458/3015	458/2925	153/974	GA	20	0	0.85	0.15		-	-	-	-	-	0.7	0.3	0		-	-	-	-	-	-	-	-	-	-	-	-
514	5	21873367	G	A	missense_variant	MODERATE	CDH5	transcript	protein_coding	c.458G>A	p.Arg153Lys	458/3015	458/2925	153/974	GB	20	0	1	0		-	-	-	-	-	1	0	0		-	-	-	-	-	-	-	-	-	-	-	-
515	5	21873449	A	C	missense_variant	MODERATE	CDH5	transcript	protein_coding	c.540A>C	p.Leu180Phe	540/3015	540/2925	180/974	GA	20	0	0	1		-	-	-	-	-	0	0	1		-	-	-	-	-	-	-	-	-	-	-	-
515	5	21873449	A	C	missense_variant	MODERATE	CDH5	transcript	protein_coding	c.540A>C	p.Leu180Phe	540/3015	540/2925	180/974	GB	20	0	0.1	0.9		-	-	-	-	-	0	0.2	0.8		-	-	-	-	-	-	-	-	-	-	-	-
516	5	21888011	A	G	missense_variant	MODERATE	CDH5	transcript	protein_coding	c.1574A>G	p.Gln525Arg	1574/3015	1574/2925	525/974	GA	20	0	0	1		-	-	-	-	-	0	0	1		-	-	-	-	-	-	-	-	-	-	-	-
516	5	21888011	A	G	missense_variant	MODERATE	CDH5	transcript	protein_coding	c.1574A>G	p.Gln525Arg	1574/3015	1574/2925	525/974	GB	18	1	0.17	0.83		-	-	-	-	-	0.1	0.1	0.7		-	-	-	-	-	-	-	-	-	-	-	-
517	5	21900524	G	C	missense_variant	MODERATE	CDH5	transcript	protein_coding	c.2605G>C	p.Ala869Pro	2605/3015	2605/2925	869/974	GA	18	1	0	1		-	-	-	-	-	0	0	0.9		-	-	-	-	-	-	-	-	-	-	-	-
517	5	21900524	G	C	missense_variant	MODERATE	CDH5	transcript	protein_coding	c.2605G>C	p.Ala869Pro	2605/3015	2605/2925	869/974	GB	20	0	0.1	0.9		-	-	-	-	-	0	0.2	0.8		-	-	-	-	-	-	-	-	-	-	-	-
518	5	21928284	C	T	missense_variant	MODERATE	ENSOCUG00000039132	transcript	protein_coding	c.148C>T	p.Arg50Cys	148/1514	148/819	50/272	GA	20	0	0	1		-	-	-	-	-	0	0	1		-	-	-	-	-	-	-	-	-	-	-	-
518	5	21928284	C	T	missense_variant	MODERATE	ENSOCUG00000039132	transcript	protein_coding	c.148C>T	p.Arg50Cys	148/1514	148/819	50/272	GB	20	0	0	1		-	-	-	-	-	0	0	1		-	-	-	-	-	-	-	-	-	-	-	-
519	5	21943543	A	G	missense_variant	MODERATE	ENSOCUG00000021527	transcript	protein_coding	c.28A>G	p.Thr10Ala	28/504	28/504	10/167	GA	20	0	0	1		-	-	-	-	-	0	0	1		-	-	-	-	-	-	-	-	-	-	-	-
519	5	21943543	A	G	missense_variant	MODERATE	ENSOCUG00000021527	transcript	protein_coding	c.28A>G	p.Thr10Ala	28/504	28/504	10/167	GB	20	0	0	1		-	-	-	-	-	0	0	1		-	-	-	-	-	-	-	-	-	-	-	-
520	5	21945731	G	A	missense_variant	MODERATE	ENSOCUG00000021527	transcript	protein_coding	c.346G>A	p.Ala116Thr	346/504	346/504	116/167	GA	20	0	0.85	0.15		-	-	-	-	-	0.7	0.3	0		-	-	-	-	-	-	-	-	-	-	-	-
520	5	21945731	G	A	missense_variant	MODERATE	ENSOCUG00000021527	transcript	protein_coding	c.346G>A	p.Ala116Thr	346/504	346/504	116/167	GB	20	0	0.9	0.1		-	-	-	-	-	0.8	0.2	0		-	-	-	-	-	-	-	-	-	-	-	-
521	5	21945813	G	A	missense_variant	MODERATE	ENSOCUG00000021527	transcript	protein_coding	c.428G>A	p.Gly143Glu	428/504	428/504	143/167	GA	20	0	0.15	0.85		-	-	-	-	-	0	0.3	0.7		-	-	-	-	-	-	-	-	-	-	-	-
521	5	21945813	G	A	missense_variant	MODERATE	ENSOCUG00000021527	transcript	protein_coding	c.428G>A	p.Gly143Glu	428/504	428/504	143/167	GB	20	0	0.1	0.9		-	-	-	-	-	0	0.2	0.8		-	-	-	-	-	-	-	-	-	-	-	-
522	5	21945816	T	C	missense_variant	MODERATE	ENSOCUG00000021527	transcript	protein_coding	c.431T>C	p.Leu144Pro	431/504	431/504	144/167	GA	20	0	0.15	0.85		-	-	-	-	-	0	0.3	0.7		-	-	-	-	-	-	-	-	-	-	-	-
522	5	21945816	T	C	missense_variant	MODERATE	ENSOCUG00000021527	transcript	protein_coding	c.431T>C	p.Leu144Pro	431/504	431/504	144/167	GB	20	0	0.1	0.9		-	-	-	-	-	0	0.2	0.8		-	-	-	-	-	-	-	-	-	-	-	-
523	5	21964665	T	C	start_lost	HIGH	ENSOCUG00000039132	transcript	protein_coding	c.2T>C	p.Met1?	2/1199	2/504	1/167	GA	18	1	0.17	0.83		-	-	-	-	-	0	0.3	0.6		-	-	-	-	-	-	-	-	-	-	-	-
523	5	21964665	T	C	start_lost	HIGH	ENSOCUG00000039132	transcript	protein_coding	c.2T>C	p.Met1?	2/1199	2/504	1/167	GB	20	0	0.15	0.85		-	-	-	-	-	0.1	0.1	0.8		-	-	-	-	-	-	-	-	-	-	-	-
524	5	21964667	GC	G	frameshift_variant&splice_region_variant	HIGH	ENSOCUG00000039132	transcript	protein_coding	c.10delC	p.Leu4fs	10/1199	10/504	4/167	GA	18	1	0.17	0.83		-	-	-	-	-	0	0.3	0.6		-	-	-	-	-	-	-	-	-	-	-	-
524	5	21964667	GC	G	frameshift_variant&splice_region_variant	HIGH	ENSOCUG00000039132	transcript	protein_coding	c.10delC	p.Leu4fs	10/1199	10/504	4/167	GB	20	0	0.15	0.85		-	-	-	-	-	0.1	0.1	0.8		-	-	-	-	-	-	-	-	-	-	-	-
525	5	21964812	G	GAA	frameshift_variant	HIGH	ENSOCUG00000039132	transcript	protein_coding	c.104_105insAA	p.Val36fs	105/1355	105/660	35/219	GA	20	0	0.15	0.85		-	-	-	-	-	0	0.3	0.7		-	-	-	-	-	-	-	-	-	-	-	-
525	5	21964812	G	GAA	frameshift_variant	HIGH	ENSOCUG00000039132	transcript	protein_coding	c.104_105insAA	p.Val36fs	105/1355	105/660	35/219	GB	20	0	0.15	0.85		-	-	-	-	-	0.1	0.1	0.8		-	-	-	-	-	-	-	-	-	-	-	-
526	5	21964813	GGT	G	frameshift_variant	HIGH	ENSOCUG00000039132	transcript	protein_coding	c.106_107delGT	p.Val36fs	106/1355	106/660	36/219	GA	20	0	0.15	0.85		-	-	-	-	-	0	0.3	0.7		-	-	-	-	-	-	-	-	-	-	-	-
526	5	21964813	GGT	G	frameshift_variant	HIGH	ENSOCUG00000039132	transcript	protein_coding	c.106_107delGT	p.Val36fs	106/1355	106/660	36/219	GB	20	0	0.15	0.85		-	-	-	-	-	0.1	0.1	0.8		-	-	-	-	-	-	-	-	-	-	-	-
527	5	21964835	G	A	missense_variant	MODERATE	ENSOCUG00000039132	transcript	protein_coding	c.127G>A	p.Gly43Arg	127/1355	127/660	43/219	GA	20	0	0.15	0.85		-	-	-	-	-	0	0.3	0.7		-	-	-	-	-	-	-	-	-	-	-	-
527	5	21964835	G	A	missense_variant	MODERATE	ENSOCUG00000039132	transcript	protein_coding	c.127G>A	p.Gly43Arg	127/1355	127/660	43/219	GB	20	0	0.15	0.85		-	-	-	-	-	0.1	0.1	0.8		-	-	-	-	-	-	-	-	-	-	-	-
528	5	21964856	A	G	missense_variant	MODERATE	ENSOCUG00000039132	transcript	protein_coding	c.148A>G	p.Thr50Ala	148/1355	148/660	50/219	GA	20	0	0.05	0.95		-	-	-	-	-	0	0.1	0.9		-	-	-	-	-	-	-	-	-	-	-	-
528	5	21964856	A	G	missense_variant	MODERATE	ENSOCUG00000039132	transcript	protein_coding	c.148A>G	p.Thr50Ala	148/1355	148/660	50/219	GB	20	0	0	1		-	-	-	-	-	0	0	1		-	-	-	-	-	-	-	-	-	-	-	-
529	5	21965235	A	AC	frameshift_variant	HIGH	ENSOCUG00000039132	transcript	protein_coding	c.292dupC;c.415dupC;c.448dupC;c.607dupC	p.Gln139fs;p.Gln150fs;p.Gln203fs;p.Gln98fs	293/1199;416/1322;449/1355;608/1514	293/504;416/627;449/660;608/819	139/208;150/219;203/272;98/167	GA	20	0	0.2	0.8		-	-	-	-	-	0.1	0.2	0.7		-	-	-	-	-	-	-	-	-	-	-	-
529	5	21965235	A	AC	frameshift_variant	HIGH	ENSOCUG00000039132	transcript	protein_coding	c.292dupC;c.415dupC;c.448dupC;c.607dupC	p.Gln139fs;p.Gln150fs;p.Gln203fs;p.Gln98fs	293/1199;416/1322;449/1355;608/1514	293/504;416/627;449/660;608/819	139/208;150/219;203/272;98/167	GB	20	0	0.1	0.9		-	-	-	-	-	0	0.2	0.8		-	-	-	-	-	-	-	-	-	-	-	-
530	5	21965322	C	T	missense_variant	MODERATE	ENSOCUG00000039132	transcript	protein_coding	c.376C>T;c.499C>T;c.532C>T;c.691C>T	p.Arg126Trp;p.Arg167Trp;p.Arg178Trp;p.Arg231Trp	376/1199;499/1322;532/1355;691/1514	376/504;499/627;532/660;691/819	126/167;167/208;178/219;231/272	GA	20	0	0.15	0.85		-	-	-	-	-	0	0.3	0.7		-	-	-	-	-	-	-	-	-	-	-	-
530	5	21965322	C	T	missense_variant	MODERATE	ENSOCUG00000039132	transcript	protein_coding	c.376C>T;c.499C>T;c.532C>T;c.691C>T	p.Arg126Trp;p.Arg167Trp;p.Arg178Trp;p.Arg231Trp	376/1199;499/1322;532/1355;691/1514	376/504;499/627;532/660;691/819	126/167;167/208;178/219;231/272	GB	20	0	0.1	0.9		-	-	-	-	-	0	0.2	0.8		-	-	-	-	-	-	-	-	-	-	-	-
531	5	21965366	T	G	missense_variant	MODERATE	ENSOCUG00000039132	transcript	protein_coding	c.420T>G;c.543T>G;c.576T>G;c.735T>G	p.Asp140Glu;p.Asp181Glu;p.Asp192Glu;p.Asp245Glu	420/1199;543/1322;576/1355;735/1514	420/504;543/627;576/660;735/819	140/167;181/208;192/219;245/272	GA	20	0	0	1		-	-	-	-	-	0	0	1		-	-	-	-	-	-	-	-	-	-	-	-
531	5	21965366	T	G	missense_variant	MODERATE	ENSOCUG00000039132	transcript	protein_coding	c.420T>G;c.543T>G;c.576T>G;c.735T>G	p.Asp140Glu;p.Asp181Glu;p.Asp192Glu;p.Asp245Glu	420/1199;543/1322;576/1355;735/1514	420/504;543/627;576/660;735/819	140/167;181/208;192/219;245/272	GB	20	0	0	1		-	-	-	-	-	0	0	1		-	-	-	-	-	-	-	-	-	-	-	-
532	5	21973205	C	T	missense_variant	MODERATE	ENSOCUG00000014873	transcript	protein_coding	c.502G>A;c.526G>A;c.556G>A;c.745G>A	p.Val168Ile;p.Val176Ile;p.Val186Ile;p.Val249Ile	1273/2551;556/1834;610/1888;853/2131	502/780;526/804;556/834;745/1023	168/259;176/267;186/277;249/340	GA	18	1	0.89	0.11		-	-	-	-	-	0.7	0.2	0		-	-	-	-	-	-	-	-	-	-	-	-
532	5	21973205	C	T	missense_variant	MODERATE	ENSOCUG00000014873	transcript	protein_coding	c.502G>A;c.526G>A;c.556G>A;c.745G>A	p.Val168Ile;p.Val176Ile;p.Val186Ile;p.Val249Ile	1273/2551;556/1834;610/1888;853/2131	502/780;526/804;556/834;745/1023	168/259;176/267;186/277;249/340	GB	20	0	0.9	0.1		-	-	-	-	-	0.8	0.2	0		-	-	-	-	-	-	-	-	-	-	-	-
533	5	21985150	T	C	missense_variant	MODERATE	ENSOCUG00000014873	transcript	protein_coding	c.133A>G	p.Met45Val	133/1834	133/834	45/277	GA	20	0	0.2	0.8		-	-	-	-	-	0.1	0.2	0.7		-	-	-	-	-	-	-	-	-	-	-	-
533	5	21985150	T	C	missense_variant	MODERATE	ENSOCUG00000014873	transcript	protein_coding	c.133A>G	p.Met45Val	133/1834	133/834	45/277	GB	20	0	0.1	0.9		-	-	-	-	-	0	0.2	0.8		-	-	-	-	-	-	-	-	-	-	-	-
534	5	21986046	A	G	missense_variant	MODERATE	ENSOCUG00000014873	transcript	protein_coding	c.43T>C	p.Trp15Arg	151/1888;151/2131	43/1023;43/780	15/259;15/340	GA	18	1	0.17	0.83		-	-	-	-	-	0	0.3	0.6		-	-	-	-	-	-	-	-	-	-	-	-
534	5	21986046	A	G	missense_variant	MODERATE	ENSOCUG00000014873	transcript	protein_coding	c.43T>C	p.Trp15Arg	151/1888;151/2131	43/1023;43/780	15/259;15/340	GB	20	0	0.1	0.9		-	-	-	-	-	0	0.2	0.8		-	-	-	-	-	-	-	-	-	-	-	-
535	5	22014003	G	A	missense_variant	MODERATE	ENSOCUG00000026523	transcript	protein_coding	c.50G>A	p.Arg17Gln	905/1988	50/1122	17/373	GA	20	0	0.1	0.9		-	-	-	-	-	0	0.2	0.8		-	-	-	-	-	-	-	-	-	-	-	-
535	5	22014003	G	A	missense_variant	MODERATE	ENSOCUG00000026523	transcript	protein_coding	c.50G>A	p.Arg17Gln	905/1988	50/1122	17/373	GB	20	0	0.05	0.95		-	-	-	-	-	0	0.1	0.9		-	-	-	-	-	-	-	-	-	-	-	-
536	5	22014149	T	G	missense_variant	MODERATE	ENSOCUG00000026523	transcript	protein_coding	c.196T>G	p.Ser66Ala	1051/1988	196/1122	66/373	GA	20	0	0.15	0.85		-	-	-	-	-	0	0.3	0.7		-	-	-	-	-	-	-	-	-	-	-	-
536	5	22014149	T	G	missense_variant	MODERATE	ENSOCUG00000026523	transcript	protein_coding	c.196T>G	p.Ser66Ala	1051/1988	196/1122	66/373	GB	20	0	0.1	0.9		-	-	-	-	-	0	0.2	0.8		-	-	-	-	-	-	-	-	-	-	-	-
537	5	22014155	G	C	missense_variant	MODERATE	ENSOCUG00000026523	transcript	protein_coding	c.202G>C	p.Val68Leu	1057/1988	202/1122	68/373	GA	20	0	0.15	0.85		-	-	-	-	-	0	0.3	0.7		-	-	-	-	-	-	-	-	-	-	-	-
537	5	22014155	G	C	missense_variant	MODERATE	ENSOCUG00000026523	transcript	protein_coding	c.202G>C	p.Val68Leu	1057/1988	202/1122	68/373	GB	20	0	0.1	0.9		-	-	-	-	-	0	0.2	0.8		-	-	-	-	-	-	-	-	-	-	-	-
538	5	22017634	A	G	missense_variant	MODERATE	ENSOCUG00000026523	transcript	protein_coding	c.562A>G	p.Ile188Val	1417/1988	562/1122	188/373	GA	20	0	0.2	0.8		-	-	-	-	-	0.1	0.2	0.7		-	-	-	-	-	-	-	-	-	-	-	-
538	5	22017634	A	G	missense_variant	MODERATE	ENSOCUG00000026523	transcript	protein_coding	c.562A>G	p.Ile188Val	1417/1988	562/1122	188/373	GB	20	0	0.15	0.85		-	-	-	-	-	0.1	0.1	0.8		-	-	-	-	-	-	-	-	-	-	-	-
539	5	22042435	C	T	missense_variant	MODERATE	CMTM3	transcript	protein_coding	c.65C>T	p.Ala22Val	115/920;144/1071;144/782;144/878	65/459;65/555;65/609;65/759	22/152;22/184;22/202;22/252	GA	20	0	0.15	0.85		-	-	-	-	-	0	0.3	0.7		-	-	-	-	-	-	-	-	-	-	-	-
539	5	22042435	C	T	missense_variant	MODERATE	CMTM3	transcript	protein_coding	c.65C>T	p.Ala22Val	115/920;144/1071;144/782;144/878	65/459;65/555;65/609;65/759	22/152;22/184;22/202;22/252	GB	20	0	0.1	0.9		-	-	-	-	-	0	0.2	0.8		-	-	-	-	-	-	-	-	-	-	-	-
540	5	22047020	G	A	missense_variant	MODERATE	CMTM3	transcript	protein_coding	c.544G>A	p.Val182Ile	623/1071	544/609	182/202	GA	20	0	0.85	0.15		-	-	-	-	-	0.7	0.3	0		-	-	-	-	-	-	-	-	-	-	-	-
540	5	22047020	G	A	missense_variant	MODERATE	CMTM3	transcript	protein_coding	c.544G>A	p.Val182Ile	623/1071	544/609	182/202	GB	20	0	0.95	0.05		-	-	-	-	-	0.9	0.1	0		-	-	-	-	-	-	-	-	-	-	-	-
541	5	22047199	C	T	stop_gained	HIGH	CMTM3	transcript	protein_coding	c.601C>T	p.Gln201*	651/920	601/759	201/252	GA	20	0	0.85	0.15		-	-	-	-	-	0.7	0.3	0		-	-	-	-	-	-	-	-	-	-	-	-
541	5	22047199	C	T	stop_gained	HIGH	CMTM3	transcript	protein_coding	c.601C>T	p.Gln201*	651/920	601/759	201/252	GB	20	0	0.9	0.1		-	-	-	-	-	0.8	0.2	0		-	-	-	-	-	-	-	-	-	-	-	-
542	5	22047200	A	G	missense_variant	MODERATE	CMTM3	transcript	protein_coding	c.602A>G	p.Gln201Arg	652/920	602/759	201/252	GA	20	0	0.85	0.15		-	-	-	-	-	0.7	0.3	0		-	-	-	-	-	-	-	-	-	-	-	-
542	5	22047200	A	G	missense_variant	MODERATE	CMTM3	transcript	protein_coding	c.602A>G	p.Gln201Arg	652/920	602/759	201/252	GB	20	0	0.9	0.1		-	-	-	-	-	0.8	0.2	0		-	-	-	-	-	-	-	-	-	-	-	-
543	5	22047204	C	A	stop_gained	HIGH	CMTM3	transcript	protein_coding	c.606C>A	p.Cys202*	656/920	606/759	202/252	GA	20	0	0.15	0.85		-	-	-	-	-	0	0.3	0.7		-	-	-	-	-	-	-	-	-	-	-	-
543	5	22047204	C	A	stop_gained	HIGH	CMTM3	transcript	protein_coding	c.606C>A	p.Cys202*	656/920	606/759	202/252	GB	20	0	0.1	0.9		-	-	-	-	-	0	0.2	0.8		-	-	-	-	-	-	-	-	-	-	-	-
544	5	29861556	G	A	missense_variant	MODERATE	LDHD	transcript	protein_coding	c.323C>T	p.Thr108Ile	323/1455	323/1455	108/484	GA	20	0	0.85	0.15		-	-	-	-	-	0.7	0.3	0		-	-	-	-	-	-	-	-	-	-	-	-
544	5	29861556	G	A	missense_variant	MODERATE	LDHD	transcript	protein_coding	c.323C>T	p.Thr108Ile	323/1455	323/1455	108/484	GB	20	0	0.8	0.2		-	-	-	-	-	0.6	0.4	0		-	-	-	-	-	-	-	-	-	-	-	-
545	5	29861583	T	G	missense_variant	MODERATE	LDHD	transcript	protein_coding	c.296A>C	p.Asn99Thr	296/1455	296/1455	99/484	GA	20	0	0	1		-	-	-	-	-	0	0	1		-	-	-	-	-	-	-	-	-	-	-	-
545	5	29861583	T	G	missense_variant	MODERATE	LDHD	transcript	protein_coding	c.296A>C	p.Asn99Thr	296/1455	296/1455	99/484	GB	20	0	0	1		-	-	-	-	-	0	0	1		-	-	-	-	-	-	-	-	-	-	-	-
546	5	29861596	T	A	missense_variant	MODERATE	LDHD	transcript	protein_coding	c.283A>T	p.Ile95Phe	283/1455	283/1455	95/484	GA	20	0	0	1		-	-	-	-	-	0	0	1		-	-	-	-	-	-	-	-	-	-	-	-
546	5	29861596	T	A	missense_variant	MODERATE	LDHD	transcript	protein_coding	c.283A>T	p.Ile95Phe	283/1455	283/1455	95/484	GB	20	0	0	1		-	-	-	-	-	0	0	1		-	-	-	-	-	-	-	-	-	-	-	-
547	5	29861614	T	C	missense_variant	MODERATE	LDHD	transcript	protein_coding	c.265A>G	p.Arg89Gly	265/1455	265/1455	89/484	GA	20	0	0	1		-	-	-	-	-	0	0	1		-	-	-	-	-	-	-	-	-	-	-	-
547	5	29861614	T	C	missense_variant	MODERATE	LDHD	transcript	protein_coding	c.265A>G	p.Arg89Gly	265/1455	265/1455	89/484	GB	20	0	0	1		-	-	-	-	-	0	0	1		-	-	-	-	-	-	-	-	-	-	-	-
548	5	29861622	T	TAG	frameshift_variant	HIGH	LDHD	transcript	protein_coding	c.256_257insCT	p.Asn86fs	256/1455	256/1455	86/484	GA	20	0	0	1		-	-	-	-	-	0	0	1		-	-	-	-	-	-	-	-	-	-	-	-
548	5	29861622	T	TAG	frameshift_variant	HIGH	LDHD	transcript	protein_coding	c.256_257insCT	p.Asn86fs	256/1455	256/1455	86/484	GB	20	0	0	1		-	-	-	-	-	0	0	1		-	-	-	-	-	-	-	-	-	-	-	-
549	5	29861623	T	C	missense_variant	MODERATE	LDHD	transcript	protein_coding	c.256A>G	p.Asn86Asp	256/1455	256/1455	86/484	GA	20	0	0	1		-	-	-	-	-	0	0	1		-	-	-	-	-	-	-	-	-	-	-	-
549	5	29861623	T	C	missense_variant	MODERATE	LDHD	transcript	protein_coding	c.256A>G	p.Asn86Asp	256/1455	256/1455	86/484	GB	20	0	0	1		-	-	-	-	-	0	0	1		-	-	-	-	-	-	-	-	-	-	-	-
550	5	29861638	CG	C	frameshift_variant	HIGH	LDHD	transcript	protein_coding	c.240delC	p.Gly81fs	240/1455	240/1455	80/484	GA	20	0	0	1		-	-	-	-	-	0	0	1		-	-	-	-	-	-	-	-	-	-	-	-
550	5	29861638	CG	C	frameshift_variant	HIGH	LDHD	transcript	protein_coding	c.240delC	p.Gly81fs	240/1455	240/1455	80/484	GB	20	0	0	1		-	-	-	-	-	0	0	1		-	-	-	-	-	-	-	-	-	-	-	-
551	5	29861653	T	C	missense_variant	MODERATE	LDHD	transcript	protein_coding	c.226A>G	p.Arg76Gly	226/1455	226/1455	76/484	GA	20	0	0	1		-	-	-	-	-	0	0	1		-	-	-	-	-	-	-	-	-	-	-	-
551	5	29861653	T	C	missense_variant	MODERATE	LDHD	transcript	protein_coding	c.226A>G	p.Arg76Gly	226/1455	226/1455	76/484	GB	20	0	0	1		-	-	-	-	-	0	0	1		-	-	-	-	-	-	-	-	-	-	-	-
552	5	29861670	CT	C	frameshift_variant	HIGH	LDHD	transcript	protein_coding	c.208delA	p.Ser70fs	208/1455	208/1455	70/484	GA	20	0	0	1		-	-	-	-	-	0	0	1		-	-	-	-	-	-	-	-	-	-	-	-
552	5	29861670	CT	C	frameshift_variant	HIGH	LDHD	transcript	protein_coding	c.208delA	p.Ser70fs	208/1455	208/1455	70/484	GB	20	0	0	1		-	-	-	-	-	0	0	1		-	-	-	-	-	-	-	-	-	-	-	-
553	5	29894326	G	C	missense_variant	MODERATE	ZFP1	transcript	protein_coding	c.67G>C	p.Glu23Gln	67/1215	67/1215	23/404	GA	20	0	0.6	0.4		-	-	-	-	-	0.2	0.8	0		-	-	-	-	-	-	-	-	-	-	-	-
553	5	29894326	G	C	missense_variant	MODERATE	ZFP1	transcript	protein_coding	c.67G>C	p.Glu23Gln	67/1215	67/1215	23/404	GB	20	0	0.55	0.45		-	-	-	-	-	0.1	0.9	0		-	-	-	-	-	-	-	-	-	-	-	-
554	5	29925112	T	C	missense_variant	MODERATE	ENSOCUG00000024901	transcript	protein_coding	c.428A>G	p.Asn143Ser	428/792	428/792	143/263	GA	20	0	0.9	0.1		-	-	-	-	-	0.8	0.2	0		-	-	-	-	-	-	-	-	-	-	-	-
554	5	29925112	T	C	missense_variant	MODERATE	ENSOCUG00000024901	transcript	protein_coding	c.428A>G	p.Asn143Ser	428/792	428/792	143/263	GB	20	0	0.8	0.2		-	-	-	-	-	0.6	0.4	0		-	-	-	-	-	-	-	-	-	-	-	-
555	5	29925464	T	C	missense_variant	MODERATE	ENSOCUG00000024901	transcript	protein_coding	c.272A>G	p.Gln91Arg	272/792	272/792	91/263	GA	20	0	0.65	0.35		-	-	-	-	-	0.3	0.7	0		-	-	-	-	-	-	-	-	-	-	-	-
555	5	29925464	T	C	missense_variant	MODERATE	ENSOCUG00000024901	transcript	protein_coding	c.272A>G	p.Gln91Arg	272/792	272/792	91/263	GB	20	0	0.75	0.25		-	-	-	-	-	0.5	0.5	0		-	-	-	-	-	-	-	-	-	-	-	-
556	5	29926092	A	C	missense_variant	MODERATE	ENSOCUG00000024901	transcript	protein_coding	c.94T>G	p.Ser32Ala	94/792	94/792	32/263	GA	20	0	0.85	0.15		-	-	-	-	-	0.7	0.3	0		-	-	-	-	-	-	-	-	-	-	-	-
556	5	29926092	A	C	missense_variant	MODERATE	ENSOCUG00000024901	transcript	protein_coding	c.94T>G	p.Ser32Ala	94/792	94/792	32/263	GB	20	0	0.85	0.15		-	-	-	-	-	0.7	0.3	0		-	-	-	-	-	-	-	-	-	-	-	-
557	5	29928271	T	C	missense_variant	MODERATE	ENSOCUG00000024901	transcript	protein_coding	c.31A>G	p.Thr11Ala	31/792	31/792	11/263	GA	20	0	0.85	0.15		-	-	-	-	-	0.8	0.1	0.1		-	-	-	-	-	-	-	-	-	-	-	-
557	5	29928271	T	C	missense_variant	MODERATE	ENSOCUG00000024901	transcript	protein_coding	c.31A>G	p.Thr11Ala	31/792	31/792	11/263	GB	20	0	0.8	0.2		-	-	-	-	-	0.6	0.4	0		-	-	-	-	-	-	-	-	-	-	-	-
558	5	29928297	A	G	missense_variant	MODERATE	ENSOCUG00000024901	transcript	protein_coding	c.5T>C	p.Val2Ala	5/792	5/792	2/263	GA	20	0	0.8	0.2		-	-	-	-	-	0.7	0.2	0.1		-	-	-	-	-	-	-	-	-	-	-	-
558	5	29928297	A	G	missense_variant	MODERATE	ENSOCUG00000024901	transcript	protein_coding	c.5T>C	p.Val2Ala	5/792	5/792	2/263	GB	20	0	0.85	0.15		-	-	-	-	-	0.7	0.3	0		-	-	-	-	-	-	-	-	-	-	-	-
559	5	29938686	T	G	missense_variant	MODERATE	ENSOCUG00000011106	transcript	protein_coding	c.94T>G	p.Ser32Ala	94/774	94/774	32/257	GA	20	0	0.85	0.15		-	-	-	-	-	0.7	0.3	0		-	-	-	-	-	-	-	-	-	-	-	-
559	5	29938686	T	G	missense_variant	MODERATE	ENSOCUG00000011106	transcript	protein_coding	c.94T>G	p.Ser32Ala	94/774	94/774	32/257	GB	20	0	0.8	0.2		-	-	-	-	-	0.6	0.4	0		-	-	-	-	-	-	-	-	-	-	-	-
560	5	29940944	A	G	missense_variant	MODERATE	ENSOCUG00000011106	transcript	protein_coding	c.739A>G	p.Ile247Val	739/774	739/774	247/257	GA	20	0	0.85	0.15		-	-	-	-	-	0.7	0.3	0		-	-	-	-	-	-	-	-	-	-	-	-
560	5	29940944	A	G	missense_variant	MODERATE	ENSOCUG00000011106	transcript	protein_coding	c.739A>G	p.Ile247Val	739/774	739/774	247/257	GB	20	0	0.8	0.2		-	-	-	-	-	0.6	0.4	0		-	-	-	-	-	-	-	-	-	-	-	-
561	5	29948241	C	T	missense_variant	MODERATE	BCAR1	transcript	protein_coding	c.1396G>A;c.1402G>A	p.Gly466Ser;p.Gly468Ser	1396/2604;1402/2610;1633/2841	1396/2604;1402/2610	466/867;468/869	GA	20	0	0.85	0.15		-	-	-	-	-	0.7	0.3	0		-	-	-	-	-	-	-	-	-	-	-	-
561	5	29948241	C	T	missense_variant	MODERATE	BCAR1	transcript	protein_coding	c.1396G>A;c.1402G>A	p.Gly466Ser;p.Gly468Ser	1396/2604;1402/2610;1633/2841	1396/2604;1402/2610	466/867;468/869	GB	20	0	0.8	0.2		-	-	-	-	-	0.6	0.4	0		-	-	-	-	-	-	-	-	-	-	-	-
562	5	29955157	CG	TG,C	frameshift_variant	HIGH	BCAR1	transcript	protein_coding	c.50delC;c.56delC	p.Pro17fs;p.Pro19fs	287/2841;50/2604;56/2610	50/2604;56/2610	17/867;19/869	GA	20	0	0.9	0.1		-	-	-	-	-	0.8	0.2	0		-	-	-	-	-	-	-	-	-	-	-	-
562	5	29955157	CG	TG,C	frameshift_variant	HIGH	BCAR1	transcript	protein_coding	c.50delC;c.56delC	p.Pro17fs;p.Pro19fs	287/2841;50/2604;56/2610	50/2604;56/2610	17/867;19/869	GB	20	0	0.8	0.15		0.05	-	-	-	-	0.6	0.3	0		0.1	-	-	-	-	-	-	-	-	-	-	-
563	5	29976037	A	G	splice_donor_variant&intron_variant	HIGH	ENSOCUG00000038112	transcript	pseudogene	n.111+1T>C					GA	20	0	0.85	0.15		-	-	-	-	-	0.7	0.3	0		-	-	-	-	-	-	-	-	-	-	-	-
563	5	29976037	A	G	splice_donor_variant&intron_variant	HIGH	ENSOCUG00000038112	transcript	pseudogene	n.111+1T>C					GB	20	0	0.85	0.15		-	-	-	-	-	0.7	0.3	0		-	-	-	-	-	-	-	-	-	-	-	-
564	5	30125910	G	A	missense_variant	MODERATE	TMEM170A	transcript	protein_coding	c.272C>T	p.Ser91Phe	272/300	272/300	91/99	GA	20	0	0.75	0.25		-	-	-	-	-	0.5	0.5	0		-	-	-	-	-	-	-	-	-	-	-	-
564	5	30125910	G	A	missense_variant	MODERATE	TMEM170A	transcript	protein_coding	c.272C>T	p.Ser91Phe	272/300	272/300	91/99	GB	18	1	0.89	0.11		-	-	-	-	-	0.7	0.2	0		-	-	-	-	-	-	-	-	-	-	-	-
565	5	30125920	C	T	missense_variant	MODERATE	TMEM170A	transcript	protein_coding	c.262G>A	p.Val88Met	262/300	262/300	88/99	GA	20	0	0.75	0.25		-	-	-	-	-	0.5	0.5	0		-	-	-	-	-	-	-	-	-	-	-	-
565	5	30125920	C	T	missense_variant	MODERATE	TMEM170A	transcript	protein_coding	c.262G>A	p.Val88Met	262/300	262/300	88/99	GB	20	0	0.9	0.1		-	-	-	-	-	0.8	0.2	0		-	-	-	-	-	-	-	-	-	-	-	-
566	5	30128453	C	T	missense_variant	MODERATE	TMEM170A	transcript	protein_coding	c.10G>A	p.Gly4Arg	10/300	10/300	4/99	GA	20	0	0.8	0.2		-	-	-	-	-	0.6	0.4	0		-	-	-	-	-	-	-	-	-	-	-	-
566	5	30128453	C	T	missense_variant	MODERATE	TMEM170A	transcript	protein_coding	c.10G>A	p.Gly4Arg	10/300	10/300	4/99	GB	18	1	0.78	0.22		-	-	-	-	-	0.5	0.4	0		-	-	-	-	-	-	-	-	-	-	-	-
567	5	30257533	T	C	missense_variant	MODERATE	ADAT1	transcript	protein_coding	c.358A>G	p.Thr120Ala	358/1500	358/1500	120/499	GA	20	0	0.85	0.15		-	-	-	-	-	0.7	0.3	0		-	-	-	-	-	-	-	-	-	-	-	-
567	5	30257533	T	C	missense_variant	MODERATE	ADAT1	transcript	protein_coding	c.358A>G	p.Thr120Ala	358/1500	358/1500	120/499	GB	20	0	0.85	0.15		-	-	-	-	-	0.7	0.3	0		-	-	-	-	-	-	-	-	-	-	-	-
568	5	30279048	A	G	missense_variant	MODERATE	KARS1	transcript	protein_coding	c.97T>C	p.Trp33Arg	131/2083	97/1875	33/624	GA	20	0	0.9	0.1		-	-	-	-	-	0.8	0.2	0		-	-	-	-	-	-	-	-	-	-	-	-
568	5	30279048	A	G	missense_variant	MODERATE	KARS1	transcript	protein_coding	c.97T>C	p.Trp33Arg	131/2083	97/1875	33/624	GB	20	0	0.85	0.15		-	-	-	-	-	0.7	0.3	0		-	-	-	-	-	-	-	-	-	-	-	-
569	5	30288743	C	T	missense_variant	MODERATE	TERF2IP	transcript	protein_coding	c.949C>T	p.Arg317Trp	949/1518	949/1194	317/397	GA	20	0	0.55	0.45		-	-	-	-	-	0.1	0.9	0		-	-	-	-	-	-	-	-	-	-	-	-
569	5	30288743	C	T	missense_variant	MODERATE	TERF2IP	transcript	protein_coding	c.949C>T	p.Arg317Trp	949/1518	949/1194	317/397	GB	20	0	0.55	0.45		-	-	-	-	-	0.1	0.9	0		-	-	-	-	-	-	-	-	-	-	-	-
570	5	30288878	C	T	stop_gained	HIGH	TERF2IP	transcript	protein_coding	c.1084C>T	p.Arg362*	1084/1518	1084/1194	362/397	GA	20	0	0.5	0.5		-	-	-	-	-	0	1	0		-	-	-	-	-	-	-	-	-	-	-	-
570	5	30288878	C	T	stop_gained	HIGH	TERF2IP	transcript	protein_coding	c.1084C>T	p.Arg362*	1084/1518	1084/1194	362/397	GB	20	0	0.55	0.45		-	-	-	-	-	0.1	0.9	0		-	-	-	-	-	-	-	-	-	-	-	-
571	5	30288897	T	G	missense_variant	MODERATE	TERF2IP	transcript	protein_coding	c.1103T>G	p.Leu368Trp	1103/1518	1103/1194	368/397	GA	20	0	0.5	0.5		-	-	-	-	-	0	1	0		-	-	-	-	-	-	-	-	-	-	-	-
571	5	30288897	T	G	missense_variant	MODERATE	TERF2IP	transcript	protein_coding	c.1103T>G	p.Leu368Trp	1103/1518	1103/1194	368/397	GB	20	0	0.55	0.45		-	-	-	-	-	0.1	0.9	0		-	-	-	-	-	-	-	-	-	-	-	-
572	5	30288963	G	A	missense_variant	MODERATE	TERF2IP	transcript	protein_coding	c.1169G>A	p.Arg390Gln	1169/1518	1169/1194	390/397	GA	20	0	0.5	0.5		-	-	-	-	-	0	1	0		-	-	-	-	-	-	-	-	-	-	-	-
572	5	30288963	G	A	missense_variant	MODERATE	TERF2IP	transcript	protein_coding	c.1169G>A	p.Arg390Gln	1169/1518	1169/1194	390/397	GB	20	0	0.5	0.5		-	-	-	-	-	0	1	0		-	-	-	-	-	-	-	-	-	-	-	-
573	5	30288978	G	A	missense_variant	MODERATE	TERF2IP	transcript	protein_coding	c.1184G>A	p.Arg395Gln	1184/1518	1184/1194	395/397	GA	20	0	0.5	0.5		-	-	-	-	-	0	1	0		-	-	-	-	-	-	-	-	-	-	-	-
573	5	30288978	G	A	missense_variant	MODERATE	TERF2IP	transcript	protein_coding	c.1184G>A	p.Arg395Gln	1184/1518	1184/1194	395/397	GB	20	0	0.5	0.5		-	-	-	-	-	0	1	0		-	-	-	-	-	-	-	-	-	-	-	-
574	5	30440951	C	A	missense_variant	MODERATE	ENSOCUG00000030510	transcript	protein_coding	c.1862C>A	p.Ala621Glu	1862/1950	1862/1950	621/649	GA	20	0	0.95	0.05		-	-	-	-	-	0.9	0.1	0		-	-	-	-	-	-	-	-	-	-	-	-
574	5	30440951	C	A	missense_variant	MODERATE	ENSOCUG00000030510	transcript	protein_coding	c.1862C>A	p.Ala621Glu	1862/1950	1862/1950	621/649	GB	20	0	0.85	0.15		-	-	-	-	-	0.7	0.3	0		-	-	-	-	-	-	-	-	-	-	-	-
575	5	30467801	A	AG	frameshift_variant	HIGH	ENSOCUG00000026220	transcript	protein_coding	c.559_560insC	p.Val187fs	559/648	559/648	187/215	GA	18	1	0	1		-	-	-	-	-	0	0	0.9		-	-	-	-	-	-	-	-	-	-	-	-
575	5	30467801	A	AG	frameshift_variant	HIGH	ENSOCUG00000026220	transcript	protein_coding	c.559_560insC	p.Val187fs	559/648	559/648	187/215	GB	20	0	0	1		-	-	-	-	-	0	0	1		-	-	-	-	-	-	-	-	-	-	-	-
576	5	30468014	TC	T	frameshift_variant	HIGH	ENSOCUG00000026220	transcript	protein_coding	c.346delG	p.Glu116fs	346/648	346/648	116/215	GA	20	0	0.9	0.1		-	-	-	-	-	0.8	0.2	0		-	-	-	-	-	-	-	-	-	-	-	-
576	5	30468014	TC	T	frameshift_variant	HIGH	ENSOCUG00000026220	transcript	protein_coding	c.346delG	p.Glu116fs	346/648	346/648	116/215	GB	20	0	0.5	0.5		-	-	-	-	-	0	1	0		-	-	-	-	-	-	-	-	-	-	-	-
577	5	30468038	T	TTGGG	frameshift_variant	HIGH	ENSOCUG00000026220	transcript	protein_coding	c.319_322dupCCCA	p.Asn108fs	322/648	322/648	108/215	GA	20	0	0.85	0.15		-	-	-	-	-	0.7	0.3	0		-	-	-	-	-	-	-	-	-	-	-	-
577	5	30468038	T	TTGGG	frameshift_variant	HIGH	ENSOCUG00000026220	transcript	protein_coding	c.319_322dupCCCA	p.Asn108fs	322/648	322/648	108/215	GB	20	0	0.5	0.5		-	-	-	-	-	0	1	0		-	-	-	-	-	-	-	-	-	-	-	-
578	5	30886957	G	A	missense_variant	MODERATE	ENSOCUG00000002907	transcript	protein_coding	c.38G>A	p.Arg13Lys	38/4896	38/4113	13/1370	GA	20	0	0.9	0.1		-	-	-	-	-	0.8	0.2	0		-	-	-	-	-	-	-	-	-	-	-	-
578	5	30886957	G	A	missense_variant	MODERATE	ENSOCUG00000002907	transcript	protein_coding	c.38G>A	p.Arg13Lys	38/4896	38/4113	13/1370	GB	20	0	0.7	0.3		-	-	-	-	-	0.6	0.2	0.2		-	-	-	-	-	-	-	-	-	-	-	-
579	5	31071229	A	T	missense_variant	MODERATE	ENSOCUG00000002907	transcript	protein_coding	c.1030A>T;c.922A>T	p.Asn308Tyr;p.Asn344Tyr	1022/4597;1022/4816;1030/3891;1030/4896	1030/4113;922/3714;922/3783;922/3933	308/1237;308/1260;308/1310;344/1370	GA	20	0	0.9	0.1		-	-	-	-	-	0.8	0.2	0		-	-	-	-	-	-	-	-	-	-	-	-
579	5	31071229	A	T	missense_variant	MODERATE	ENSOCUG00000002907	transcript	protein_coding	c.1030A>T;c.922A>T	p.Asn308Tyr;p.Asn344Tyr	1022/4597;1022/4816;1030/3891;1030/4896	1030/4113;922/3714;922/3783;922/3933	308/1237;308/1260;308/1310;344/1370	GB	20	0	0.85	0.15		-	-	-	-	-	0.7	0.3	0		-	-	-	-	-	-	-	-	-	-	-	-
580	5	31116543	A	G	missense_variant	MODERATE	ENSOCUG00000002907	transcript	protein_coding	c.2041A>G;c.2185A>G;c.2293A>G	p.Thr681Ala;p.Thr729Ala;p.Thr765Ala	2149/3891;2285/4597;2285/4816;2293/4896	2041/3783;2185/3714;2185/3933;2293/4113	681/1260;729/1237;729/1310;765/1370	GA	18	1	0.89	0.11		-	-	-	-	-	0.7	0.2	0		-	-	-	-	-	-	-	-	-	-	-	-
580	5	31116543	A	G	missense_variant	MODERATE	ENSOCUG00000002907	transcript	protein_coding	c.2041A>G;c.2185A>G;c.2293A>G	p.Thr681Ala;p.Thr729Ala;p.Thr765Ala	2149/3891;2285/4597;2285/4816;2293/4896	2041/3783;2185/3714;2185/3933;2293/4113	681/1260;729/1237;729/1310;765/1370	GB	18	1	0.89	0.11		-	-	-	-	-	0.7	0.2	0		-	-	-	-	-	-	-	-	-	-	-	-
581	5	31185859	T	C	missense_variant	MODERATE	ENSOCUG00000002907	transcript	protein_coding	c.3560T>C;c.3779T>C;c.3959T>C	p.Phe1187Ser;p.Phe1260Ser;p.Phe1320Ser	3660/4597;3879/4816;3959/4896	3560/3714;3779/3933;3959/4113	1187/1237;1260/1310;1320/1370	GA	20	0	0.85	0.15		-	-	-	-	-	0.7	0.3	0		-	-	-	-	-	-	-	-	-	-	-	-
581	5	31185859	T	C	missense_variant	MODERATE	ENSOCUG00000002907	transcript	protein_coding	c.3560T>C;c.3779T>C;c.3959T>C	p.Phe1187Ser;p.Phe1260Ser;p.Phe1320Ser	3660/4597;3879/4816;3959/4896	3560/3714;3779/3933;3959/4113	1187/1237;1260/1310;1320/1370	GB	20	0	0.85	0.15		-	-	-	-	-	0.7	0.3	0		-	-	-	-	-	-	-	-	-	-	-	-
582	5	31809487	C	G	missense_variant	MODERATE	ENSOCUG00000029408	transcript	protein_coding	c.7C>G	p.Pro3Ala	76/747	7/678	3/225	GA	20	0	0	1		-	-	-	-	-	0	0	1		-	-	-	-	-	-	-	-	-	-	-	-
582	5	31809487	C	G	missense_variant	MODERATE	ENSOCUG00000029408	transcript	protein_coding	c.7C>G	p.Pro3Ala	76/747	7/678	3/225	GB	20	0	0	1		-	-	-	-	-	0	0	1		-	-	-	-	-	-	-	-	-	-	-	-
583	5	31810652	C	T	missense_variant	MODERATE	ENSOCUG00000029408	transcript	protein_coding	c.476C>T	p.Thr159Ile	545/747	476/678	159/225	GA	20	0	0.85	0.15		-	-	-	-	-	0.7	0.3	0		-	-	-	-	-	-	-	-	-	-	-	-
583	5	31810652	C	T	missense_variant	MODERATE	ENSOCUG00000029408	transcript	protein_coding	c.476C>T	p.Thr159Ile	545/747	476/678	159/225	GB	18	1	0.78	0.22		-	-	-	-	-	0.5	0.4	0		-	-	-	-	-	-	-	-	-	-	-	-
584	5	31810697	C	T	missense_variant	MODERATE	ENSOCUG00000029408	transcript	protein_coding	c.521C>T	p.Thr174Met	590/747	521/678	174/225	GA	20	0	0.85	0.15		-	-	-	-	-	0.7	0.3	0		-	-	-	-	-	-	-	-	-	-	-	-
584	5	31810697	C	T	missense_variant	MODERATE	ENSOCUG00000029408	transcript	protein_coding	c.521C>T	p.Thr174Met	590/747	521/678	174/225	GB	18	1	0.78	0.22		-	-	-	-	-	0.5	0.4	0		-	-	-	-	-	-	-	-	-	-	-	-
585	5	31810736	T	C	missense_variant	MODERATE	ENSOCUG00000029408	transcript	protein_coding	c.560T>C	p.Val187Ala	629/747	560/678	187/225	GA	20	0	0.9	0.1		-	-	-	-	-	0.8	0.2	0		-	-	-	-	-	-	-	-	-	-	-	-
585	5	31810736	T	C	missense_variant	MODERATE	ENSOCUG00000029408	transcript	protein_coding	c.560T>C	p.Val187Ala	629/747	560/678	187/225	GB	20	0	0.75	0.25		-	-	-	-	-	0.6	0.3	0.1		-	-	-	-	-	-	-	-	-	-	-	-
586	6	4199209	A	T	missense_variant	MODERATE	ATF7IP2	transcript	protein_coding	c.94A>T	p.Thr32Ser	811/2772	94/2055	32/684	GA	20	0	0	1		-	-	-	-	-	0	0	1		-	-	-	-	-	-	-	-	-	-	-	-
586	6	4199209	A	T	missense_variant	MODERATE	ATF7IP2	transcript	protein_coding	c.94A>T	p.Thr32Ser	811/2772	94/2055	32/684	GB	20	0	0.1	0.9		-	-	-	-	-	0	0.2	0.8		-	-	-	-	-	-	-	-	-	-	-	-
587	6	4199488	G	C	missense_variant	MODERATE	ATF7IP2	transcript	protein_coding	c.373G>C	p.Asp125His	1090/2772	373/2055	125/684	GA	20	0	0.05	0.95		-	-	-	-	-	0	0.1	0.9		-	-	-	-	-	-	-	-	-	-	-	-
587	6	4199488	G	C	missense_variant	MODERATE	ATF7IP2	transcript	protein_coding	c.373G>C	p.Asp125His	1090/2772	373/2055	125/684	GB	20	0	0.15	0.85		-	-	-	-	-	0.1	0.1	0.8		-	-	-	-	-	-	-	-	-	-	-	-
588	6	4199495	C	T	missense_variant	MODERATE	ATF7IP2	transcript	protein_coding	c.380C>T	p.Pro127Leu	1097/2772	380/2055	127/684	GA	20	0	0.75	0.25		-	-	-	-	-	0.5	0.5	0		-	-	-	-	-	-	-	-	-	-	-	-
588	6	4199495	C	T	missense_variant	MODERATE	ATF7IP2	transcript	protein_coding	c.380C>T	p.Pro127Leu	1097/2772	380/2055	127/684	GB	20	0	1	0		-	-	-	-	-	1	0	0		-	-	-	-	-	-	-	-	-	-	-	-
589	6	4199821	T	C	missense_variant	MODERATE	ATF7IP2	transcript	protein_coding	c.706T>C	p.Ser236Pro	1423/2772	706/2055	236/684	GA	20	0	0	1		-	-	-	-	-	0	0	1		-	-	-	-	-	-	-	-	-	-	-	-
589	6	4199821	T	C	missense_variant	MODERATE	ATF7IP2	transcript	protein_coding	c.706T>C	p.Ser236Pro	1423/2772	706/2055	236/684	GB	18	1	0.11	0.89		-	-	-	-	-	0	0.2	0.7		-	-	-	-	-	-	-	-	-	-	-	-
590	6	4199848	G	A	missense_variant	MODERATE	ATF7IP2	transcript	protein_coding	c.733G>A	p.Glu245Lys	1450/2772	733/2055	245/684	GA	20	0	0	1		-	-	-	-	-	0	0	1		-	-	-	-	-	-	-	-	-	-	-	-
590	6	4199848	G	A	missense_variant	MODERATE	ATF7IP2	transcript	protein_coding	c.733G>A	p.Glu245Lys	1450/2772	733/2055	245/684	GB	20	0	0.1	0.9		-	-	-	-	-	0	0.2	0.8		-	-	-	-	-	-	-	-	-	-	-	-
591	6	4199950	A	G	missense_variant	MODERATE	ATF7IP2	transcript	protein_coding	c.835A>G	p.Asn279Asp	1552/2772	835/2055	279/684	GA	20	0	1	0		-	-	-	-	-	1	0	0		-	-	-	-	-	-	-	-	-	-	-	-
591	6	4199950	A	G	missense_variant	MODERATE	ATF7IP2	transcript	protein_coding	c.835A>G	p.Asn279Asp	1552/2772	835/2055	279/684	GB	20	0	0.9	0.1		-	-	-	-	-	0.8	0.2	0		-	-	-	-	-	-	-	-	-	-	-	-
592	6	4206286	T	C	missense_variant	MODERATE	ATF7IP2	transcript	protein_coding	c.1001T>C	p.Ile334Thr	1718/2772	1001/2055	334/684	GA	20	0	0	1		-	-	-	-	-	0	0	1		-	-	-	-	-	-	-	-	-	-	-	-
592	6	4206286	T	C	missense_variant	MODERATE	ATF7IP2	transcript	protein_coding	c.1001T>C	p.Ile334Thr	1718/2772	1001/2055	334/684	GB	20	0	0.1	0.9		-	-	-	-	-	0	0.2	0.8		-	-	-	-	-	-	-	-	-	-	-	-
593	6	4241277	G	A	missense_variant	MODERATE	ATF7IP2	transcript	protein_coding	c.1636G>A	p.Ala546Thr	2353/2772	1636/2055	546/684	GA	20	0	0.05	0.95		-	-	-	-	-	0	0.1	0.9		-	-	-	-	-	-	-	-	-	-	-	-
593	6	4241277	G	A	missense_variant	MODERATE	ATF7IP2	transcript	protein_coding	c.1636G>A	p.Ala546Thr	2353/2772	1636/2055	546/684	GB	20	0	0.15	0.85		-	-	-	-	-	0.1	0.1	0.8		-	-	-	-	-	-	-	-	-	-	-	-
594	6	4242221	A	T	missense_variant	MODERATE	ATF7IP2	transcript	protein_coding	c.1694A>T	p.Gln565Leu	2411/2772	1694/2055	565/684	GA	20	0	0	1		-	-	-	-	-	0	0	1		-	-	-	-	-	-	-	-	-	-	-	-
594	6	4242221	A	T	missense_variant	MODERATE	ATF7IP2	transcript	protein_coding	c.1694A>T	p.Gln565Leu	2411/2772	1694/2055	565/684	GB	20	0	0.15	0.85		-	-	-	-	-	0.1	0.1	0.8		-	-	-	-	-	-	-	-	-	-	-	-
595	6	4242580	T	TA	splice_acceptor_variant&splice_donor_variant&intron_variant	HIGH	ATF7IP2	transcript	protein_coding	c.2052+1_2052+2insA					GA	20	0	0	1		-	-	-	-	-	0	0	1		-	-	-	-	-	-	-	-	-	-	-	-
595	6	4242580	T	TA	splice_acceptor_variant&splice_donor_variant&intron_variant	HIGH	ATF7IP2	transcript	protein_coding	c.2052+1_2052+2insA					GB	20	0	0.15	0.85		-	-	-	-	-	0.1	0.1	0.8		-	-	-	-	-	-	-	-	-	-	-	-
596	6	4267622	G	A	missense_variant	MODERATE	ENSOCUG00000033636	transcript	protein_coding	c.559C>T	p.Pro187Ser	559/1380	559/1380	187/459	GA	20	0	0.8	0.2		-	-	-	-	-	0.6	0.4	0		-	-	-	-	-	-	-	-	-	-	-	-
596	6	4267622	G	A	missense_variant	MODERATE	ENSOCUG00000033636	transcript	protein_coding	c.559C>T	p.Pro187Ser	559/1380	559/1380	187/459	GB	20	0	0.75	0.25		-	-	-	-	-	0.5	0.5	0		-	-	-	-	-	-	-	-	-	-	-	-
597	6	4267644	AT	A	frameshift_variant	HIGH	ENSOCUG00000033636	transcript	protein_coding	c.536delA	p.Asn179fs	536/1380	536/1380	179/459	GA	20	0	0.75	0.25		-	-	-	-	-	0.5	0.5	0		-	-	-	-	-	-	-	-	-	-	-	-
597	6	4267644	AT	A	frameshift_variant	HIGH	ENSOCUG00000033636	transcript	protein_coding	c.536delA	p.Asn179fs	536/1380	536/1380	179/459	GB	20	0	0.75	0.25		-	-	-	-	-	0.5	0.5	0		-	-	-	-	-	-	-	-	-	-	-	-
598	6	4267729	C	T	missense_variant	MODERATE	ENSOCUG00000033636	transcript	protein_coding	c.452G>A	p.Arg151Gln	452/1380	452/1380	151/459	GA	20	0	0.8	0.2		-	-	-	-	-	0.6	0.4	0		-	-	-	-	-	-	-	-	-	-	-	-
598	6	4267729	C	T	missense_variant	MODERATE	ENSOCUG00000033636	transcript	protein_coding	c.452G>A	p.Arg151Gln	452/1380	452/1380	151/459	GB	20	0	1	0		-	-	-	-	-	1	0	0		-	-	-	-	-	-	-	-	-	-	-	-
599	6	4293242	T	A	splice_acceptor_variant&intron_variant	HIGH	ENSOCUG00000039404	transcript	pseudogene	n.726-2A>T					GA	20	0	0.95	0.05		-	-	-	-	-	0.9	0.1	0		-	-	-	-	-	-	-	-	-	-	-	-
599	6	4293242	T	A	splice_acceptor_variant&intron_variant	HIGH	ENSOCUG00000039404	transcript	pseudogene	n.726-2A>T					GB	20	0	1	0		-	-	-	-	-	1	0	0		-	-	-	-	-	-	-	-	-	-	-	-
600	6	4300962	T	G	missense_variant	MODERATE	ENSOCUG00000022309	transcript	protein_coding	c.397A>C;c.673A>C	p.Met133Leu;p.Met225Leu	1300/2407;458/1565	397/504;673/780	133/167;225/259	GA	20	0	0.95	0.05		-	-	-	-	-	0.9	0.1	0		-	-	-	-	-	-	-	-	-	-	-	-
600	6	4300962	T	G	missense_variant	MODERATE	ENSOCUG00000022309	transcript	protein_coding	c.397A>C;c.673A>C	p.Met133Leu;p.Met225Leu	1300/2407;458/1565	397/504;673/780	133/167;225/259	GB	20	0	1	0		-	-	-	-	-	1	0	0		-	-	-	-	-	-	-	-	-	-	-	-
601	6	4305639	G	T	missense_variant	MODERATE	ENSOCUG00000022309	transcript	protein_coding	c.161C>A;c.437C>A	p.Thr146Asn;p.Thr54Asn	1064/2407;222/1565	161/504;437/780	146/259;54/167	GA	20	0	0.3	0.7		-	-	-	-	-	0	0.6	0.4		-	-	-	-	-	-	-	-	-	-	-	-
601	6	4305639	G	T	missense_variant	MODERATE	ENSOCUG00000022309	transcript	protein_coding	c.161C>A;c.437C>A	p.Thr146Asn;p.Thr54Asn	1064/2407;222/1565	161/504;437/780	146/259;54/167	GB	20	0	0	1		-	-	-	-	-	0	0	1		-	-	-	-	-	-	-	-	-	-	-	-
602	6	4305760	T	C	missense_variant	MODERATE	ENSOCUG00000022309	transcript	protein_coding	c.316A>G	p.Ile106Val	943/2407	316/780	106/259	GA	20	0	0.3	0.7		-	-	-	-	-	0.1	0.4	0.5		-	-	-	-	-	-	-	-	-	-	-	-
602	6	4305760	T	C	missense_variant	MODERATE	ENSOCUG00000022309	transcript	protein_coding	c.316A>G	p.Ile106Val	943/2407	316/780	106/259	GB	20	0	0	1		-	-	-	-	-	0	0	1		-	-	-	-	-	-	-	-	-	-	-	-
603	6	4305877	G	A	missense_variant	MODERATE	ENSOCUG00000022309	transcript	protein_coding	c.199C>T	p.Pro67Ser	826/2407	199/780	67/259	GA	20	0	0.4	0.6		-	-	-	-	-	0.2	0.4	0.4		-	-	-	-	-	-	-	-	-	-	-	-
603	6	4305877	G	A	missense_variant	MODERATE	ENSOCUG00000022309	transcript	protein_coding	c.199C>T	p.Pro67Ser	826/2407	199/780	67/259	GB	20	0	0	1		-	-	-	-	-	0	0	1		-	-	-	-	-	-	-	-	-	-	-	-
604	6	4305880	C	G	missense_variant	MODERATE	ENSOCUG00000022309	transcript	protein_coding	c.196G>C	p.Ala66Pro	823/2407	196/780	66/259	GA	20	0	0.4	0.6		-	-	-	-	-	0.2	0.4	0.4		-	-	-	-	-	-	-	-	-	-	-	-
604	6	4305880	C	G	missense_variant	MODERATE	ENSOCUG00000022309	transcript	protein_coding	c.196G>C	p.Ala66Pro	823/2407	196/780	66/259	GB	20	0	0	1		-	-	-	-	-	0	0	1		-	-	-	-	-	-	-	-	-	-	-	-
605	6	4305885	A	G	missense_variant	MODERATE	ENSOCUG00000022309	transcript	protein_coding	c.191T>C	p.Leu64Ser	818/2407	191/780	64/259	GA	20	0	0.4	0.6		-	-	-	-	-	0.2	0.4	0.4		-	-	-	-	-	-	-	-	-	-	-	-
605	6	4305885	A	G	missense_variant	MODERATE	ENSOCUG00000022309	transcript	protein_coding	c.191T>C	p.Leu64Ser	818/2407	191/780	64/259	GB	20	0	0	1		-	-	-	-	-	0	0	1		-	-	-	-	-	-	-	-	-	-	-	-
606	6	4305909	A	G	missense_variant	MODERATE	ENSOCUG00000022309	transcript	protein_coding	c.167T>C	p.Leu56Pro	794/2407	167/780	56/259	GA	20	0	0.35	0.65		-	-	-	-	-	0.2	0.3	0.5		-	-	-	-	-	-	-	-	-	-	-	-
606	6	4305909	A	G	missense_variant	MODERATE	ENSOCUG00000022309	transcript	protein_coding	c.167T>C	p.Leu56Pro	794/2407	167/780	56/259	GB	20	0	0	1		-	-	-	-	-	0	0	1		-	-	-	-	-	-	-	-	-	-	-	-
607	6	4305912	G	A	missense_variant	MODERATE	ENSOCUG00000022309	transcript	protein_coding	c.164C>T	p.Ala55Val	791/2407	164/780	55/259	GA	20	0	0.4	0.6		-	-	-	-	-	0.2	0.4	0.4		-	-	-	-	-	-	-	-	-	-	-	-
607	6	4305912	G	A	missense_variant	MODERATE	ENSOCUG00000022309	transcript	protein_coding	c.164C>T	p.Ala55Val	791/2407	164/780	55/259	GB	20	0	0	1		-	-	-	-	-	0	0	1		-	-	-	-	-	-	-	-	-	-	-	-
608	6	4305913	C	T	missense_variant	MODERATE	ENSOCUG00000022309	transcript	protein_coding	c.163G>A	p.Ala55Thr	790/2407	163/780	55/259	GA	20	0	0.4	0.6		-	-	-	-	-	0.2	0.4	0.4		-	-	-	-	-	-	-	-	-	-	-	-
608	6	4305913	C	T	missense_variant	MODERATE	ENSOCUG00000022309	transcript	protein_coding	c.163G>A	p.Ala55Thr	790/2407	163/780	55/259	GB	20	0	0	1		-	-	-	-	-	0	0	1		-	-	-	-	-	-	-	-	-	-	-	-
609	6	4305937	TGGGAGAC	T	frameshift_variant	HIGH	ENSOCUG00000022309	transcript	protein_coding	c.132_138delGTCTCCC	p.Ser45fs	765/2407	132/780	44/259	GA	20	0	0.4	0.6		-	-	-	-	-	0.2	0.4	0.4		-	-	-	-	-	-	-	-	-	-	-	-
609	6	4305937	TGGGAGAC	T	frameshift_variant	HIGH	ENSOCUG00000022309	transcript	protein_coding	c.132_138delGTCTCCC	p.Ser45fs	765/2407	132/780	44/259	GB	20	0	0	1		-	-	-	-	-	0	0	1		-	-	-	-	-	-	-	-	-	-	-	-
610	6	4305940	G	*,A	missense_variant	MODERATE	ENSOCUG00000022309	transcript	protein_coding	c.136C>T	p.Pro46Ser	763/2407	136/780	46/259	GA	20	0	0.35	0.6		0.05	-	-	-	-	0.2	0.3	0.4		-	0.1	-	-	-	-	-	-	-	-	-	-
610	6	4305940	G	*,A	missense_variant	MODERATE	ENSOCUG00000022309	transcript	protein_coding	c.136C>T	p.Pro46Ser	763/2407	136/780	46/259	GB	20	0	0	1		-	-	-	-	-	0	0	1		-	-	-	-	-	-	-	-	-	-	-	-
611	6	4305957	T	C	missense_variant	MODERATE	ENSOCUG00000022309	transcript	protein_coding	c.119A>G	p.Asp40Gly	746/2407	119/780	40/259	GA	20	0	0.35	0.65		-	-	-	-	-	0.2	0.3	0.5		-	-	-	-	-	-	-	-	-	-	-	-
611	6	4305957	T	C	missense_variant	MODERATE	ENSOCUG00000022309	transcript	protein_coding	c.119A>G	p.Asp40Gly	746/2407	119/780	40/259	GB	20	0	0	1		-	-	-	-	-	0	0	1		-	-	-	-	-	-	-	-	-	-	-	-
612	6	4306018	C	T	missense_variant	MODERATE	ENSOCUG00000022309	transcript	protein_coding	c.58G>A	p.Gly20Arg	685/2407	58/780	20/259	GA	18	1	0.28	0.72		-	-	-	-	-	0	0.5	0.4		-	-	-	-	-	-	-	-	-	-	-	-
612	6	4306018	C	T	missense_variant	MODERATE	ENSOCUG00000022309	transcript	protein_coding	c.58G>A	p.Gly20Arg	685/2407	58/780	20/259	GB	20	0	0	1		-	-	-	-	-	0	0	1		-	-	-	-	-	-	-	-	-	-	-	-
613	6	4306036	A	G	missense_variant	MODERATE	ENSOCUG00000022309	transcript	protein_coding	c.40T>C	p.Trp14Arg	667/2407	40/780	14/259	GA	18	1	0.28	0.72		-	-	-	-	-	0	0.5	0.4		-	-	-	-	-	-	-	-	-	-	-	-
613	6	4306036	A	G	missense_variant	MODERATE	ENSOCUG00000022309	transcript	protein_coding	c.40T>C	p.Trp14Arg	667/2407	40/780	14/259	GB	20	0	0	1		-	-	-	-	-	0	0	1		-	-	-	-	-	-	-	-	-	-	-	-
614	6	4306073	C	G	start_lost	HIGH	ENSOCUG00000022309	transcript	protein_coding	c.3G>C	p.Met1?	630/2407	3/780	1/259	GA	20	0	0.95	0.05		-	-	-	-	-	0.9	0.1	0		-	-	-	-	-	-	-	-	-	-	-	-
614	6	4306073	C	G	start_lost	HIGH	ENSOCUG00000022309	transcript	protein_coding	c.3G>C	p.Met1?	630/2407	3/780	1/259	GB	20	0	1	0		-	-	-	-	-	1	0	0		-	-	-	-	-	-	-	-	-	-	-	-
615	6	4306074	A	G	start_lost	HIGH	ENSOCUG00000022309	transcript	protein_coding	c.2T>C	p.Met1?	629/2407	2/780	1/259	GA	20	0	0.2	0.8		-	-	-	-	-	0	0.4	0.6		-	-	-	-	-	-	-	-	-	-	-	-
615	6	4306074	A	G	start_lost	HIGH	ENSOCUG00000022309	transcript	protein_coding	c.2T>C	p.Met1?	629/2407	2/780	1/259	GB	20	0	0	1		-	-	-	-	-	0	0	1		-	-	-	-	-	-	-	-	-	-	-	-
616	6	4376633	C	T	missense_variant	MODERATE	TEKT5	transcript	protein_coding	c.1462G>A	p.Ala488Thr	1462/1623	1462/1467	488/488	GA	20	0	0	1		-	-	-	-	-	0	0	1		-	-	-	-	-	-	-	-	-	-	-	-
616	6	4376633	C	T	missense_variant	MODERATE	TEKT5	transcript	protein_coding	c.1462G>A	p.Ala488Thr	1462/1623	1462/1467	488/488	GB	20	0	0	1		-	-	-	-	-	0	0	1		-	-	-	-	-	-	-	-	-	-	-	-
617	6	4437060	C	A	missense_variant	MODERATE	NUBP1	transcript	protein_coding	c.303C>A;c.339C>A;c.372C>A	p.Asp101Glu;p.Asp113Glu;p.Asp124Glu	1001/1595;1034/1628;1034/1730;965/1661	303/999;339/933;372/1068;372/966	101/332;113/310;124/321;124/355	GA	20	0	0	1		-	-	-	-	-	0	0	1		-	-	-	-	-	-	-	-	-	-	-	-
617	6	4437060	C	A	missense_variant	MODERATE	NUBP1	transcript	protein_coding	c.303C>A;c.339C>A;c.372C>A	p.Asp101Glu;p.Asp113Glu;p.Asp124Glu	1001/1595;1034/1628;1034/1730;965/1661	303/999;339/933;372/1068;372/966	101/332;113/310;124/321;124/355	GB	20	0	0	1		-	-	-	-	-	0	0	1		-	-	-	-	-	-	-	-	-	-	-	-
618	6	4443640	C	G	missense_variant	MODERATE	NUBP1	transcript	protein_coding	c.853C>G;c.922C>G	p.Pro285Ala;p.Pro308Ala	1515/1661;1584/1730	853/999;922/1068	285/332;308/355	GA	20	0	0	1		-	-	-	-	-	0	0	1		-	-	-	-	-	-	-	-	-	-	-	-
618	6	4443640	C	G	missense_variant	MODERATE	NUBP1	transcript	protein_coding	c.853C>G;c.922C>G	p.Pro285Ala;p.Pro308Ala	1515/1661;1584/1730	853/999;922/1068	285/332;308/355	GB	20	0	0	1		-	-	-	-	-	0	0	1		-	-	-	-	-	-	-	-	-	-	-	-
619	6	4443660	G	C	missense_variant	MODERATE	NUBP1	transcript	protein_coding	c.873G>C;c.942G>C	p.Gln291His;p.Gln314His	1535/1661;1604/1730	873/999;942/1068	291/332;314/355	GA	20	0	0	1		-	-	-	-	-	0	0	1		-	-	-	-	-	-	-	-	-	-	-	-
619	6	4443660	G	C	missense_variant	MODERATE	NUBP1	transcript	protein_coding	c.873G>C;c.942G>C	p.Gln291His;p.Gln314His	1535/1661;1604/1730	873/999;942/1068	291/332;314/355	GB	20	0	0	1		-	-	-	-	-	0	0	1		-	-	-	-	-	-	-	-	-	-	-	-
620	6	4443700	C	T	missense_variant	MODERATE	NUBP1	transcript	protein_coding	c.913C>T;c.982C>T	p.Pro305Ser;p.Pro328Ser	1575/1661;1644/1730	913/999;982/1068	305/332;328/355	GA	20	0	0	1		-	-	-	-	-	0	0	1		-	-	-	-	-	-	-	-	-	-	-	-
620	6	4443700	C	T	missense_variant	MODERATE	NUBP1	transcript	protein_coding	c.913C>T;c.982C>T	p.Pro305Ser;p.Pro328Ser	1575/1661;1644/1730	913/999;982/1068	305/332;328/355	GB	20	0	0	1		-	-	-	-	-	0	0	1		-	-	-	-	-	-	-	-	-	-	-	-
621	6	4443734	C	T	missense_variant	MODERATE	NUBP1	transcript	protein_coding	c.1016C>T;c.947C>T	p.Pro316Leu;p.Pro339Leu	1609/1661;1678/1730	1016/1068;947/999	316/332;339/355	GA	20	0	0	1		-	-	-	-	-	0	0	1		-	-	-	-	-	-	-	-	-	-	-	-
621	6	4443734	C	T	missense_variant	MODERATE	NUBP1	transcript	protein_coding	c.1016C>T;c.947C>T	p.Pro316Leu;p.Pro339Leu	1609/1661;1678/1730	1016/1068;947/999	316/332;339/355	GB	20	0	0	1		-	-	-	-	-	0	0	1		-	-	-	-	-	-	-	-	-	-	-	-
622	6	4443765	G	C	missense_variant	MODERATE	NUBP1	transcript	protein_coding	c.1047G>C;c.978G>C	p.Lys326Asn;p.Lys349Asn	1640/1661;1709/1730	1047/1068;978/999	326/332;349/355	GA	20	0	0	1		-	-	-	-	-	0	0	1		-	-	-	-	-	-	-	-	-	-	-	-
622	6	4443765	G	C	missense_variant	MODERATE	NUBP1	transcript	protein_coding	c.1047G>C;c.978G>C	p.Lys326Asn;p.Lys349Asn	1640/1661;1709/1730	1047/1068;978/999	326/332;349/355	GB	20	0	0	1		-	-	-	-	-	0	0	1		-	-	-	-	-	-	-	-	-	-	-	-
623	6	4443775	G	A	missense_variant	MODERATE	NUBP1	transcript	protein_coding	c.1057G>A;c.988G>A	p.Glu330Lys;p.Glu353Lys	1650/1661;1719/1730	1057/1068;988/999	330/332;353/355	GA	20	0	0	1		-	-	-	-	-	0	0	1		-	-	-	-	-	-	-	-	-	-	-	-
623	6	4443775	G	A	missense_variant	MODERATE	NUBP1	transcript	protein_coding	c.1057G>A;c.988G>A	p.Glu330Lys;p.Glu353Lys	1650/1661;1719/1730	1057/1068;988/999	330/332;353/355	GB	20	0	0	1		-	-	-	-	-	0	0	1		-	-	-	-	-	-	-	-	-	-	-	-
624	6	4470676	GCCAGCC	G	disruptive_inframe_deletion	MODERATE	TVP23A	transcript	protein_coding	c.89_94delGGCTGG	p.Gly30_Leu31del	94/1834	89/834	30/277	GA	20	0	0.7	0.3		-	-	-	-	-	0.5	0.4	0.1		-	-	-	-	-	-	-	-	-	-	-	-
624	6	4470676	GCCAGCC	G	disruptive_inframe_deletion	MODERATE	TVP23A	transcript	protein_coding	c.89_94delGGCTGG	p.Gly30_Leu31del	94/1834	89/834	30/277	GB	20	0	1	0		-	-	-	-	-	1	0	0		-	-	-	-	-	-	-	-	-	-	-	-
625	6	4472320	A	G	missense_variant	MODERATE	ENSOCUG00000021942	transcript	protein_coding	c.85A>G	p.Ser29Gly	85/1299	85/1299	29/432	GA	18	1	0.78	0.22		-	-	-	-	-	0.5	0.4	0		-	-	-	-	-	-	-	-	-	-	-	-
625	6	4472320	A	G	missense_variant	MODERATE	ENSOCUG00000021942	transcript	protein_coding	c.85A>G	p.Ser29Gly	85/1299	85/1299	29/432	GB	18	1	0.78	0.22		-	-	-	-	-	0.5	0.4	0		-	-	-	-	-	-	-	-	-	-	-	-
626	6	4472327	G	GGTGAGACGCCGGCCCGGGCAGGCC,GGTGAGACGCCGGCCCGGGCAGGCCCGCCCGCCGCTGAGGGCCC,GGTGAGACGCCGGCCCGGGCAGGC	frameshift_variant&stop_gained	HIGH	ENSOCUG00000021942	transcript	protein_coding	c.92_93insGTGAGACGCCGGCCCGGGCAGGC;c.92_93insGTGAGACGCCGGCCCGGGCAGGCCCGCCCGCCGCTGAGGGCCC	p.Ser31fs	93/1299	93/1299	31/432	GA	20	0	0.9	0.05		0.05	-	-	-	-	0.8	0.1	0		0.1	-	-	-	-	-	-	-	-	-	-	-
626	6	4472327	G	GGTGAGACGCCGGCCCGGGCAGGCC,GGTGAGACGCCGGCCCGGGCAGGCCCGCCCGCCGCTGAGGGCCC,GGTGAGACGCCGGCCCGGGCAGGC	frameshift_variant&stop_gained	HIGH	ENSOCUG00000021942	transcript	protein_coding	c.92_93insGTGAGACGCCGGCCCGGGCAGGC;c.92_93insGTGAGACGCCGGCCCGGGCAGGCCCGCCCGCCGCTGAGGGCCC	p.Ser31fs	93/1299	93/1299	31/432	GB	20	0	0.9	0		0.05	0.05	-	-	-	0.8	0	0		0.1	-	-	0.1	-	-	-	-	-	-	-	-
627	6	4472327	G	GGTGAGACGCCGGCCCGGGCAGGCC,GGTGAGACGCCGGCCCGGGCAGGCCCGCCCGCCGCTGAGGGCCC,GGTGAGACGCCGGCCCGGGCAGGC	stop_gained&disruptive_inframe_insertion	HIGH	ENSOCUG00000021942	transcript	protein_coding	c.92_93insGTGAGACGCCGGCCCGGGCAGGCC	p.Ser31delinsArgTerAspAlaGlyProGlyArgPro	93/1299	93/1299	31/432	GA	20	0	0.9	0.05		0.05	-	-	-	-	0.8	0.1	0		0.1	-	-	-	-	-	-	-	-	-	-	-
627	6	4472327	G	GGTGAGACGCCGGCCCGGGCAGGCC,GGTGAGACGCCGGCCCGGGCAGGCCCGCCCGCCGCTGAGGGCCC,GGTGAGACGCCGGCCCGGGCAGGC	stop_gained&disruptive_inframe_insertion	HIGH	ENSOCUG00000021942	transcript	protein_coding	c.92_93insGTGAGACGCCGGCCCGGGCAGGCC	p.Ser31delinsArgTerAspAlaGlyProGlyArgPro	93/1299	93/1299	31/432	GB	20	0	0.9	0		0.05	0.05	-	-	-	0.8	0	0		0.1	-	-	0.1	-	-	-	-	-	-	-	-
628	6	4472638	G	C	missense_variant	MODERATE	ENSOCUG00000021942	transcript	protein_coding	c.403G>C	p.Val135Leu	403/1299	403/1299	135/432	GA	16	2	0	1		-	-	-	-	-	0	0	0.8		-	-	-	-	-	-	-	-	-	-	-	-
628	6	4472638	G	C	missense_variant	MODERATE	ENSOCUG00000021942	transcript	protein_coding	c.403G>C	p.Val135Leu	403/1299	403/1299	135/432	GB	20	0	0	1		-	-	-	-	-	0	0	1		-	-	-	-	-	-	-	-	-	-	-	-
629	6	4472641	G	T	missense_variant	MODERATE	ENSOCUG00000021942	transcript	protein_coding	c.406G>T	p.Gly136Trp	406/1299	406/1299	136/432	GA	16	2	0	1		-	-	-	-	-	0	0	0.8		-	-	-	-	-	-	-	-	-	-	-	-
629	6	4472641	G	T	missense_variant	MODERATE	ENSOCUG00000021942	transcript	protein_coding	c.406G>T	p.Gly136Trp	406/1299	406/1299	136/432	GB	20	0	0	1		-	-	-	-	-	0	0	1		-	-	-	-	-	-	-	-	-	-	-	-
630	6	4473013	G	A	missense_variant	MODERATE	ENSOCUG00000021942	transcript	protein_coding	c.778G>A	p.Ala260Thr	778/1299	778/1299	260/432	GA	18	1	0.11	0.89		-	-	-	-	-	0.1	0	0.8		-	-	-	-	-	-	-	-	-	-	-	-
630	6	4473013	G	A	missense_variant	MODERATE	ENSOCUG00000021942	transcript	protein_coding	c.778G>A	p.Ala260Thr	778/1299	778/1299	260/432	GB	20	0	0	1		-	-	-	-	-	0	0	1		-	-	-	-	-	-	-	-	-	-	-	-
631	6	4508005	G	A	missense_variant&splice_region_variant	MODERATE	CIITA	transcript	protein_coding	c.283G>A	p.Gly95Ser	283/3546;283/3780	283/3372;283/3528	95/1123;95/1175	GA	20	0	0.35	0.65		-	-	-	-	-	0.1	0.5	0.4		-	-	-	-	-	-	-	-	-	-	-	-
631	6	4508005	G	A	missense_variant&splice_region_variant	MODERATE	CIITA	transcript	protein_coding	c.283G>A	p.Gly95Ser	283/3546;283/3780	283/3372;283/3528	95/1123;95/1175	GB	20	0	0	1		-	-	-	-	-	0	0	1		-	-	-	-	-	-	-	-	-	-	-	-
632	6	4538374	A	G	missense_variant	MODERATE	CIITA	transcript	protein_coding	c.1178A>G;c.1409A>G	p.His393Arg;p.His470Arg	1178/3249;1178/5515;1178/5602;1409/3546;1409/3780	1178/3231;1178/3303;1178/3390;1409/3372;1409/3528	393/1076;393/1100;393/1129;470/1123;470/1175	GA	20	0	0	1		-	-	-	-	-	0	0	1		-	-	-	-	-	-	-	-	-	-	-	-
632	6	4538374	A	G	missense_variant	MODERATE	CIITA	transcript	protein_coding	c.1178A>G;c.1409A>G	p.His393Arg;p.His470Arg	1178/3249;1178/5515;1178/5602;1409/3546;1409/3780	1178/3231;1178/3303;1178/3390;1409/3372;1409/3528	393/1076;393/1100;393/1129;470/1123;470/1175	GB	20	0	0	1		-	-	-	-	-	0	0	1		-	-	-	-	-	-	-	-	-	-	-	-
633	6	4538403	A	G	missense_variant	MODERATE	CIITA	transcript	protein_coding	c.1207A>G;c.1438A>G	p.Ser403Gly;p.Ser480Gly	1207/3249;1207/5515;1207/5602;1438/3546;1438/3780	1207/3231;1207/3303;1207/3390;1438/3372;1438/3528	403/1076;403/1100;403/1129;480/1123;480/1175	GA	20	0	0	1		-	-	-	-	-	0	0	1		-	-	-	-	-	-	-	-	-	-	-	-
633	6	4538403	A	G	missense_variant	MODERATE	CIITA	transcript	protein_coding	c.1207A>G;c.1438A>G	p.Ser403Gly;p.Ser480Gly	1207/3249;1207/5515;1207/5602;1438/3546;1438/3780	1207/3231;1207/3303;1207/3390;1438/3372;1438/3528	403/1076;403/1100;403/1129;480/1123;480/1175	GB	20	0	0	1		-	-	-	-	-	0	0	1		-	-	-	-	-	-	-	-	-	-	-	-
634	6	4538971	G	A	missense_variant	MODERATE	CIITA	transcript	protein_coding	c.1775G>A;c.2006G>A	p.Arg592Lys;p.Arg669Lys	1775/3249;1775/5515;1775/5602;2006/3546;2006/3780	1775/3231;1775/3303;1775/3390;2006/3372;2006/3528	592/1076;592/1100;592/1129;669/1123;669/1175	GA	20	0	0.7	0.3		-	-	-	-	-	0.4	0.6	0		-	-	-	-	-	-	-	-	-	-	-	-
634	6	4538971	G	A	missense_variant	MODERATE	CIITA	transcript	protein_coding	c.1775G>A;c.2006G>A	p.Arg592Lys;p.Arg669Lys	1775/3249;1775/5515;1775/5602;2006/3546;2006/3780	1775/3231;1775/3303;1775/3390;2006/3372;2006/3528	592/1076;592/1100;592/1129;669/1123;669/1175	GB	20	0	1	0		-	-	-	-	-	1	0	0		-	-	-	-	-	-	-	-	-	-	-	-
635	6	4539042	A	G	missense_variant	MODERATE	CIITA	transcript	protein_coding	c.1846A>G;c.2077A>G	p.Thr616Ala;p.Thr693Ala	1846/3249;1846/5515;1846/5602;2077/3546;2077/3780	1846/3231;1846/3303;1846/3390;2077/3372;2077/3528	616/1076;616/1100;616/1129;693/1123;693/1175	GA	20	0	0.05	0.95		-	-	-	-	-	0	0.1	0.9		-	-	-	-	-	-	-	-	-	-	-	-
635	6	4539042	A	G	missense_variant	MODERATE	CIITA	transcript	protein_coding	c.1846A>G;c.2077A>G	p.Thr616Ala;p.Thr693Ala	1846/3249;1846/5515;1846/5602;2077/3546;2077/3780	1846/3231;1846/3303;1846/3390;2077/3372;2077/3528	616/1076;616/1100;616/1129;693/1123;693/1175	GB	20	0	0	1		-	-	-	-	-	0	0	1		-	-	-	-	-	-	-	-	-	-	-	-
636	6	4539069	A	G	missense_variant	MODERATE	CIITA	transcript	protein_coding	c.1873A>G;c.2104A>G	p.Lys625Glu;p.Lys702Glu	1873/3249;1873/5515;1873/5602;2104/3546;2104/3780	1873/3231;1873/3303;1873/3390;2104/3372;2104/3528	625/1076;625/1100;625/1129;702/1123;702/1175	GA	20	0	0.05	0.95		-	-	-	-	-	0	0.1	0.9		-	-	-	-	-	-	-	-	-	-	-	-
636	6	4539069	A	G	missense_variant	MODERATE	CIITA	transcript	protein_coding	c.1873A>G;c.2104A>G	p.Lys625Glu;p.Lys702Glu	1873/3249;1873/5515;1873/5602;2104/3546;2104/3780	1873/3231;1873/3303;1873/3390;2104/3372;2104/3528	625/1076;625/1100;625/1129;702/1123;702/1175	GB	20	0	0	1		-	-	-	-	-	0	0	1		-	-	-	-	-	-	-	-	-	-	-	-
637	6	4539226	G	A	missense_variant	MODERATE	CIITA	transcript	protein_coding	c.2030G>A;c.2261G>A	p.Ser677Asn;p.Ser754Asn	2030/3249;2030/5515;2030/5602;2261/3546;2261/3780	2030/3231;2030/3303;2030/3390;2261/3372;2261/3528	677/1076;677/1100;677/1129;754/1123;754/1175	GA	20	0	0.65	0.35		-	-	-	-	-	0.4	0.5	0.1		-	-	-	-	-	-	-	-	-	-	-	-
637	6	4539226	G	A	missense_variant	MODERATE	CIITA	transcript	protein_coding	c.2030G>A;c.2261G>A	p.Ser677Asn;p.Ser754Asn	2030/3249;2030/5515;2030/5602;2261/3546;2261/3780	2030/3231;2030/3303;2030/3390;2261/3372;2261/3528	677/1076;677/1100;677/1129;754/1123;754/1175	GB	20	0	1	0		-	-	-	-	-	1	0	0		-	-	-	-	-	-	-	-	-	-	-	-
638	6	4539460	G	A	missense_variant	MODERATE	CIITA	transcript	protein_coding	c.2264G>A;c.2495G>A	p.Arg755His;p.Arg832His	2264/3249;2264/5515;2264/5602;2495/3546;2495/3780	2264/3231;2264/3303;2264/3390;2495/3372;2495/3528	755/1076;755/1100;755/1129;832/1123;832/1175	GA	20	0	0.8	0.2		-	-	-	-	-	0.6	0.4	0		-	-	-	-	-	-	-	-	-	-	-	-
638	6	4539460	G	A	missense_variant	MODERATE	CIITA	transcript	protein_coding	c.2264G>A;c.2495G>A	p.Arg755His;p.Arg832His	2264/3249;2264/5515;2264/5602;2495/3546;2495/3780	2264/3231;2264/3303;2264/3390;2495/3372;2495/3528	755/1076;755/1100;755/1129;832/1123;832/1175	GB	20	0	1	0		-	-	-	-	-	1	0	0		-	-	-	-	-	-	-	-	-	-	-	-
639	6	4539835	A	G	missense_variant	MODERATE	CIITA	transcript	protein_coding	c.2639A>G;c.2870A>G	p.His880Arg;p.His957Arg	2639/3249;2639/5515;2639/5602;2870/3546;2870/3780	2639/3231;2639/3303;2639/3390;2870/3372;2870/3528	880/1076;880/1100;880/1129;957/1123;957/1175	GA	18	1	0	1		-	-	-	-	-	0	0	0.9		-	-	-	-	-	-	-	-	-	-	-	-
639	6	4539835	A	G	missense_variant	MODERATE	CIITA	transcript	protein_coding	c.2639A>G;c.2870A>G	p.His880Arg;p.His957Arg	2639/3249;2639/5515;2639/5602;2870/3546;2870/3780	2639/3231;2639/3303;2639/3390;2870/3372;2870/3528	880/1076;880/1100;880/1129;957/1123;957/1175	GB	20	0	0	1		-	-	-	-	-	0	0	1		-	-	-	-	-	-	-	-	-	-	-	-
640	6	4539894	G	A	missense_variant	MODERATE	CIITA	transcript	protein_coding	c.2929G>A	p.Gly977Ser	2929/3780	2929/3372	977/1123	GA	20	0	0.4	0.6		-	-	-	-	-	0.2	0.4	0.4		-	-	-	-	-	-	-	-	-	-	-	-
640	6	4539894	G	A	missense_variant	MODERATE	CIITA	transcript	protein_coding	c.2929G>A	p.Gly977Ser	2929/3780	2929/3372	977/1123	GB	20	0	0	1		-	-	-	-	-	0	0	1		-	-	-	-	-	-	-	-	-	-	-	-
641	6	4539961	T	C	missense_variant	MODERATE	CIITA	transcript	protein_coding	c.2996T>C	p.Leu999Pro	2996/3780	2996/3372	999/1123	GA	20	0	0.35	0.65		-	-	-	-	-	0.1	0.5	0.4		-	-	-	-	-	-	-	-	-	-	-	-
641	6	4539961	T	C	missense_variant	MODERATE	CIITA	transcript	protein_coding	c.2996T>C	p.Leu999Pro	2996/3780	2996/3372	999/1123	GB	20	0	0	1		-	-	-	-	-	0	0	1		-	-	-	-	-	-	-	-	-	-	-	-
642	6	4539984	C	T	missense_variant	MODERATE	CIITA	transcript	protein_coding	c.3019C>T	p.His1007Tyr	3019/3780	3019/3372	1007/1123	GA	20	0	0.35	0.65		-	-	-	-	-	0.1	0.5	0.4		-	-	-	-	-	-	-	-	-	-	-	-
642	6	4539984	C	T	missense_variant	MODERATE	CIITA	transcript	protein_coding	c.3019C>T	p.His1007Tyr	3019/3780	3019/3372	1007/1123	GB	20	0	0	1		-	-	-	-	-	0	0	1		-	-	-	-	-	-	-	-	-	-	-	-
643	6	4539985	A	G	missense_variant	MODERATE	CIITA	transcript	protein_coding	c.3020A>G	p.His1007Arg	3020/3780	3020/3372	1007/1123	GA	20	0	0.35	0.65		-	-	-	-	-	0.1	0.5	0.4		-	-	-	-	-	-	-	-	-	-	-	-
643	6	4539985	A	G	missense_variant	MODERATE	CIITA	transcript	protein_coding	c.3020A>G	p.His1007Arg	3020/3780	3020/3372	1007/1123	GB	20	0	0	1		-	-	-	-	-	0	0	1		-	-	-	-	-	-	-	-	-	-	-	-
644	6	4546275	A	G	missense_variant	MODERATE	CIITA	transcript	protein_coding	c.2968A>G;c.3127A>G;c.3265A>G	p.Ser1043Gly;p.Ser1089Gly;p.Ser990Gly	2968/3249;3127/5602;3265/3546	2968/3231;3127/3390;3265/3528	1043/1129;1089/1175;990/1076	GA	20	0	0.05	0.95		-	-	-	-	-	0	0.1	0.9		-	-	-	-	-	-	-	-	-	-	-	-
644	6	4546275	A	G	missense_variant	MODERATE	CIITA	transcript	protein_coding	c.2968A>G;c.3127A>G;c.3265A>G	p.Ser1043Gly;p.Ser1089Gly;p.Ser990Gly	2968/3249;3127/5602;3265/3546	2968/3231;3127/3390;3265/3528	1043/1129;1089/1175;990/1076	GB	20	0	0	1		-	-	-	-	-	0	0	1		-	-	-	-	-	-	-	-	-	-	-	-
645	6	4626656	G	A	missense_variant	MODERATE	CLEC16A	transcript	protein_coding	c.1159G>A;c.1264G>A;c.1273G>A;c.1279G>A	p.Val387Met;p.Val422Met;p.Val425Met;p.Val427Met	1225/4360;1307/3952;1339/4072;1339/4150;1339/4474;1345/4110;1345/4201;1345/4269;1389/4220	1159/3294;1264/2862;1264/3117;1273/3006;1273/3084;1273/3408;1279/3066;1279/3135;1279/3225	387/1097;422/1038;422/953;425/1001;425/1027;425/1135;427/1021;427/1044;427/1074	GA	18	1	0.78	0.22		-	-	-	-	-	0.5	0.4	0		-	-	-	-	-	-	-	-	-	-	-	-
645	6	4626656	G	A	missense_variant	MODERATE	CLEC16A	transcript	protein_coding	c.1159G>A;c.1264G>A;c.1273G>A;c.1279G>A	p.Val387Met;p.Val422Met;p.Val425Met;p.Val427Met	1225/4360;1307/3952;1339/4072;1339/4150;1339/4474;1345/4110;1345/4201;1345/4269;1389/4220	1159/3294;1264/2862;1264/3117;1273/3006;1273/3084;1273/3408;1279/3066;1279/3135;1279/3225	387/1097;422/1038;422/953;425/1001;425/1027;425/1135;427/1021;427/1044;427/1074	GB	20	0	1	0		-	-	-	-	-	1	0	0		-	-	-	-	-	-	-	-	-	-	-	-
646	6	4644002	T	C	missense_variant	MODERATE	CLEC16A	transcript	protein_coding	c.1519T>C;c.1633T>C	p.Cys507Arg;p.Cys545Arg	1585/4360;1699/4474	1519/3294;1633/3408	507/1097;545/1135	GA	18	1	0	1		-	-	-	-	-	0	0	0.9		-	-	-	-	-	-	-	-	-	-	-	-
646	6	4644002	T	C	missense_variant	MODERATE	CLEC16A	transcript	protein_coding	c.1519T>C;c.1633T>C	p.Cys507Arg;p.Cys545Arg	1585/4360;1699/4474	1519/3294;1633/3408	507/1097;545/1135	GB	20	0	0	1		-	-	-	-	-	0	0	1		-	-	-	-	-	-	-	-	-	-	-	-
647	6	4644111	C	T	missense_variant	MODERATE	CLEC16A	transcript	protein_coding	c.1628C>T;c.1742C>T	p.Ala543Val;p.Ala581Val	1694/4360;1808/4474	1628/3294;1742/3408	543/1097;581/1135	GA	20	0	0.05	0.95		-	-	-	-	-	0	0.1	0.9		-	-	-	-	-	-	-	-	-	-	-	-
647	6	4644111	C	T	missense_variant	MODERATE	CLEC16A	transcript	protein_coding	c.1628C>T;c.1742C>T	p.Ala543Val;p.Ala581Val	1694/4360;1808/4474	1628/3294;1742/3408	543/1097;581/1135	GB	20	0	0	1		-	-	-	-	-	0	0	1		-	-	-	-	-	-	-	-	-	-	-	-
648	6	4644132	T	C	missense_variant	MODERATE	CLEC16A	transcript	protein_coding	c.1649T>C;c.1763T>C	p.Leu550Pro;p.Leu588Pro	1715/4360;1829/4474	1649/3294;1763/3408	550/1097;588/1135	GA	20	0	0	1		-	-	-	-	-	0	0	1		-	-	-	-	-	-	-	-	-	-	-	-
648	6	4644132	T	C	missense_variant	MODERATE	CLEC16A	transcript	protein_coding	c.1649T>C;c.1763T>C	p.Leu550Pro;p.Leu588Pro	1715/4360;1829/4474	1649/3294;1763/3408	550/1097;588/1135	GB	20	0	0	1		-	-	-	-	-	0	0	1		-	-	-	-	-	-	-	-	-	-	-	-
649	6	4726413	C	T	missense_variant	MODERATE	CLEC16A	transcript	protein_coding	c.2609C>T	p.Ala870Val	2675/2784	2609/2718	870/905	GA	20	0	0.95	0.05		-	-	-	-	-	0.9	0.1	0		-	-	-	-	-	-	-	-	-	-	-	-
649	6	4726413	C	T	missense_variant	MODERATE	CLEC16A	transcript	protein_coding	c.2609C>T	p.Ala870Val	2675/2784	2609/2718	870/905	GB	20	0	1	0		-	-	-	-	-	1	0	0		-	-	-	-	-	-	-	-	-	-	-	-
650	6	4726438	A	G	missense_variant	MODERATE	CLEC16A	transcript	protein_coding	c.2632A>G	p.Arg878Gly	2698/2784	2632/2718	878/905	GA	20	0	0	1		-	-	-	-	-	0	0	1		-	-	-	-	-	-	-	-	-	-	-	-
650	6	4726438	A	G	missense_variant	MODERATE	CLEC16A	transcript	protein_coding	c.2632A>G	p.Arg878Gly	2698/2784	2632/2718	878/905	GB	20	0	0	1		-	-	-	-	-	0	0	1		-	-	-	-	-	-	-	-	-	-	-	-
651	6	4726464	C	T	missense_variant	MODERATE	CLEC16A	transcript	protein_coding	c.2656C>T	p.Arg886Cys	2722/2784	2656/2718	886/905	GA	20	0	0	1		-	-	-	-	-	0	0	1		-	-	-	-	-	-	-	-	-	-	-	-
651	6	4726464	C	T	missense_variant	MODERATE	CLEC16A	transcript	protein_coding	c.2656C>T	p.Arg886Cys	2722/2784	2656/2718	886/905	GB	20	0	0	1		-	-	-	-	-	0	0	1		-	-	-	-	-	-	-	-	-	-	-	-
652	6	4775139	A	G	missense_variant	MODERATE	ENSOCUG00000021104	transcript	protein_coding	c.766T>C	p.Trp256Arg	766/1108	766/840	256/279	GA	20	0	0	1		-	-	-	-	-	0	0	1		-	-	-	-	-	-	-	-	-	-	-	-
652	6	4775139	A	G	missense_variant	MODERATE	ENSOCUG00000021104	transcript	protein_coding	c.766T>C	p.Trp256Arg	766/1108	766/840	256/279	GB	20	0	0	1		-	-	-	-	-	0	0	1		-	-	-	-	-	-	-	-	-	-	-	-
653	6	4775243	G	A	missense_variant	MODERATE	CLEC16A;ENSOCUG00000021104	transcript	protein_coding	c.3005G>A;c.3056G>A;c.3164G>A;c.662C>T	p.Ala221Val;p.Arg1002His;p.Arg1019His;p.Arg1055His	3071/4110;3181/4220;3230/4269;662/1108	3005/3066;3056/3117;3164/3225;662/840	1002/1021;1019/1038;1055/1074;221/279	GA	20	0	0.95	0.05		-	-	-	-	-	0.9	0.1	0		-	-	-	-	-	-	-	-	-	-	-	-
653	6	4775243	G	A	missense_variant	MODERATE	CLEC16A;ENSOCUG00000021104	transcript	protein_coding	c.3005G>A;c.3056G>A;c.3164G>A;c.662C>T	p.Ala221Val;p.Arg1002His;p.Arg1019His;p.Arg1055His	3071/4110;3181/4220;3230/4269;662/1108	3005/3066;3056/3117;3164/3225;662/840	1002/1021;1019/1038;1055/1074;221/279	GB	20	0	1	0		-	-	-	-	-	1	0	0		-	-	-	-	-	-	-	-	-	-	-	-
654	6	4775255	A	T	missense_variant	MODERATE	CLEC16A;ENSOCUG00000021104	transcript	protein_coding	c.3017A>T;c.3068A>T;c.3176A>T;c.650T>A	p.His1006Leu;p.His1023Leu;p.His1059Leu;p.Val217Glu	3083/4110;3193/4220;3242/4269;650/1108	3017/3066;3068/3117;3176/3225;650/840	1006/1021;1023/1038;1059/1074;217/279	GA	20	0	0	1		-	-	-	-	-	0	0	1		-	-	-	-	-	-	-	-	-	-	-	-
654	6	4775255	A	T	missense_variant	MODERATE	CLEC16A;ENSOCUG00000021104	transcript	protein_coding	c.3017A>T;c.3068A>T;c.3176A>T;c.650T>A	p.His1006Leu;p.His1023Leu;p.His1059Leu;p.Val217Glu	3083/4110;3193/4220;3242/4269;650/1108	3017/3066;3068/3117;3176/3225;650/840	1006/1021;1023/1038;1059/1074;217/279	GB	20	0	0	1		-	-	-	-	-	0	0	1		-	-	-	-	-	-	-	-	-	-	-	-
655	6	4775260	A	G	missense_variant	MODERATE	CLEC16A	transcript	protein_coding	c.3022A>G;c.3073A>G;c.3181A>G	p.Thr1008Ala;p.Thr1025Ala;p.Thr1061Ala	3088/4110;3198/4220;3247/4269	3022/3066;3073/3117;3181/3225	1008/1021;1025/1038;1061/1074	GA	20	0	0	1		-	-	-	-	-	0	0	1		-	-	-	-	-	-	-	-	-	-	-	-
655	6	4775260	A	G	missense_variant	MODERATE	CLEC16A	transcript	protein_coding	c.3022A>G;c.3073A>G;c.3181A>G	p.Thr1008Ala;p.Thr1025Ala;p.Thr1061Ala	3088/4110;3198/4220;3247/4269	3022/3066;3073/3117;3181/3225	1008/1021;1025/1038;1061/1074	GB	20	0	0	1		-	-	-	-	-	0	0	1		-	-	-	-	-	-	-	-	-	-	-	-
656	6	4775309	C	T	missense_variant	MODERATE	ENSOCUG00000021104	transcript	protein_coding	c.596G>A	p.Gly199Glu	596/1108	596/840	199/279	GA	20	0	0.95	0.05		-	-	-	-	-	0.9	0.1	0		-	-	-	-	-	-	-	-	-	-	-	-
656	6	4775309	C	T	missense_variant	MODERATE	ENSOCUG00000021104	transcript	protein_coding	c.596G>A	p.Gly199Glu	596/1108	596/840	199/279	GB	20	0	1	0		-	-	-	-	-	1	0	0		-	-	-	-	-	-	-	-	-	-	-	-
657	6	4775316	G	C	missense_variant	MODERATE	ENSOCUG00000021104	transcript	protein_coding	c.589C>G	p.Pro197Ala	589/1108	589/840	197/279	GA	20	0	0.05	0.95		-	-	-	-	-	0	0.1	0.9		-	-	-	-	-	-	-	-	-	-	-	-
657	6	4775316	G	C	missense_variant	MODERATE	ENSOCUG00000021104	transcript	protein_coding	c.589C>G	p.Pro197Ala	589/1108	589/840	197/279	GB	20	0	0	1		-	-	-	-	-	0	0	1		-	-	-	-	-	-	-	-	-	-	-	-
658	6	4775318	G	A	missense_variant	MODERATE	ENSOCUG00000021104	transcript	protein_coding	c.587C>T	p.Ser196Leu	587/1108	587/840	196/279	GA	20	0	0.05	0.95		-	-	-	-	-	0	0.1	0.9		-	-	-	-	-	-	-	-	-	-	-	-
658	6	4775318	G	A	missense_variant	MODERATE	ENSOCUG00000021104	transcript	protein_coding	c.587C>T	p.Ser196Leu	587/1108	587/840	196/279	GB	20	0	0	1		-	-	-	-	-	0	0	1		-	-	-	-	-	-	-	-	-	-	-	-
659	6	4775358	CG	C	frameshift_variant	HIGH	ENSOCUG00000021104	transcript	protein_coding	c.546delC	p.Ala183fs	546/1108	546/840	182/279	GA	20	0	0.05	0.95		-	-	-	-	-	0	0.1	0.9		-	-	-	-	-	-	-	-	-	-	-	-
659	6	4775358	CG	C	frameshift_variant	HIGH	ENSOCUG00000021104	transcript	protein_coding	c.546delC	p.Ala183fs	546/1108	546/840	182/279	GB	20	0	0	1		-	-	-	-	-	0	0	1		-	-	-	-	-	-	-	-	-	-	-	-
660	6	4775423	T	C	missense_variant	MODERATE	ENSOCUG00000021104	transcript	protein_coding	c.482A>G	p.Gln161Arg	482/1108	482/840	161/279	GA	18	1	0	1		-	-	-	-	-	0	0	0.9		-	-	-	-	-	-	-	-	-	-	-	-
660	6	4775423	T	C	missense_variant	MODERATE	ENSOCUG00000021104	transcript	protein_coding	c.482A>G	p.Gln161Arg	482/1108	482/840	161/279	GB	20	0	0	1		-	-	-	-	-	0	0	1		-	-	-	-	-	-	-	-	-	-	-	-
661	6	4775429	G	A	missense_variant	MODERATE	ENSOCUG00000021104	transcript	protein_coding	c.476C>T	p.Ala159Val	476/1108	476/840	159/279	GA	18	1	0	1		-	-	-	-	-	0	0	0.9		-	-	-	-	-	-	-	-	-	-	-	-
661	6	4775429	G	A	missense_variant	MODERATE	ENSOCUG00000021104	transcript	protein_coding	c.476C>T	p.Ala159Val	476/1108	476/840	159/279	GB	20	0	0	1		-	-	-	-	-	0	0	1		-	-	-	-	-	-	-	-	-	-	-	-
662	6	4775432	G	T	missense_variant	MODERATE	ENSOCUG00000021104	transcript	protein_coding	c.473C>A	p.Ala158Glu	473/1108	473/840	158/279	GA	18	1	0.06	0.94		-	-	-	-	-	0	0.1	0.8		-	-	-	-	-	-	-	-	-	-	-	-
662	6	4775432	G	T	missense_variant	MODERATE	ENSOCUG00000021104	transcript	protein_coding	c.473C>A	p.Ala158Glu	473/1108	473/840	158/279	GB	20	0	0	1		-	-	-	-	-	0	0	1		-	-	-	-	-	-	-	-	-	-	-	-
663	6	4775436	C	CAG	frameshift_variant	HIGH	ENSOCUG00000021104	transcript	protein_coding	c.468_469insCT	p.Glu157fs	468/1108	468/840	156/279	GA	18	1	0.06	0.94		-	-	-	-	-	0	0.1	0.8		-	-	-	-	-	-	-	-	-	-	-	-
663	6	4775436	C	CAG	frameshift_variant	HIGH	ENSOCUG00000021104	transcript	protein_coding	c.468_469insCT	p.Glu157fs	468/1108	468/840	156/279	GB	20	0	0	1		-	-	-	-	-	0	0	1		-	-	-	-	-	-	-	-	-	-	-	-
664	6	4775438	G	GCA	frameshift_variant	HIGH	ENSOCUG00000021104	transcript	protein_coding	c.466_467insTG	p.Pro156fs	466/1108	466/840	156/279	GA	20	0	0.95	0.05		-	-	-	-	-	0.9	0.1	0		-	-	-	-	-	-	-	-	-	-	-	-
664	6	4775438	G	GCA	frameshift_variant	HIGH	ENSOCUG00000021104	transcript	protein_coding	c.466_467insTG	p.Pro156fs	466/1108	466/840	156/279	GB	20	0	1	0		-	-	-	-	-	1	0	0		-	-	-	-	-	-	-	-	-	-	-	-
665	6	4775443	G	C	missense_variant	MODERATE	ENSOCUG00000021104	transcript	protein_coding	c.462C>G	p.Asp154Glu	462/1108	462/840	154/279	GA	20	0	0.95	0.05		-	-	-	-	-	0.9	0.1	0		-	-	-	-	-	-	-	-	-	-	-	-
665	6	4775443	G	C	missense_variant	MODERATE	ENSOCUG00000021104	transcript	protein_coding	c.462C>G	p.Asp154Glu	462/1108	462/840	154/279	GB	20	0	1	0		-	-	-	-	-	1	0	0		-	-	-	-	-	-	-	-	-	-	-	-
666	6	4775457	C	T	missense_variant	MODERATE	ENSOCUG00000021104	transcript	protein_coding	c.448G>A	p.Gly150Ser	448/1108	448/840	150/279	GA	20	0	0.95	0.05		-	-	-	-	-	0.9	0.1	0		-	-	-	-	-	-	-	-	-	-	-	-
666	6	4775457	C	T	missense_variant	MODERATE	ENSOCUG00000021104	transcript	protein_coding	c.448G>A	p.Gly150Ser	448/1108	448/840	150/279	GB	20	0	1	0		-	-	-	-	-	1	0	0		-	-	-	-	-	-	-	-	-	-	-	-
667	6	4775469	C	G	missense_variant	MODERATE	ENSOCUG00000021104	transcript	protein_coding	c.436G>C	p.Glu146Gln	436/1108	436/840	146/279	GA	20	0	0	1		-	-	-	-	-	0	0	1		-	-	-	-	-	-	-	-	-	-	-	-
667	6	4775469	C	G	missense_variant	MODERATE	ENSOCUG00000021104	transcript	protein_coding	c.436G>C	p.Glu146Gln	436/1108	436/840	146/279	GB	20	0	0	1		-	-	-	-	-	0	0	1		-	-	-	-	-	-	-	-	-	-	-	-
668	6	4775508	A	G	missense_variant	MODERATE	ENSOCUG00000021104	transcript	protein_coding	c.397T>C	p.Cys133Arg	397/1108	397/840	133/279	GA	20	0	0	1		-	-	-	-	-	0	0	1		-	-	-	-	-	-	-	-	-	-	-	-
668	6	4775508	A	G	missense_variant	MODERATE	ENSOCUG00000021104	transcript	protein_coding	c.397T>C	p.Cys133Arg	397/1108	397/840	133/279	GB	20	0	0	1		-	-	-	-	-	0	0	1		-	-	-	-	-	-	-	-	-	-	-	-
669	6	4837768	G	A	missense_variant	MODERATE	ENSOCUG00000037444	transcript	protein_coding	c.253C>T	p.Arg85Cys	1210/1436	253/306	85/101	GA	20	0	0.05	0.95		-	-	-	-	-	0	0.1	0.9		-	-	-	-	-	-	-	-	-	-	-	-
669	6	4837768	G	A	missense_variant	MODERATE	ENSOCUG00000037444	transcript	protein_coding	c.253C>T	p.Arg85Cys	1210/1436	253/306	85/101	GB	18	1	0	1		-	-	-	-	-	0	0	0.9		-	-	-	-	-	-	-	-	-	-	-	-
670	6	4837882	G	C	missense_variant	MODERATE	ENSOCUG00000037444	transcript	protein_coding	c.139C>G	p.Arg47Gly	1096/1436	139/306	47/101	GA	20	0	0.15	0.85		-	-	-	-	-	0	0.3	0.7		-	-	-	-	-	-	-	-	-	-	-	-
670	6	4837882	G	C	missense_variant	MODERATE	ENSOCUG00000037444	transcript	protein_coding	c.139C>G	p.Arg47Gly	1096/1436	139/306	47/101	GB	20	0	0.6	0.4		-	-	-	-	-	0.4	0.4	0.2		-	-	-	-	-	-	-	-	-	-	-	-
671	6	4885413	C	G	missense_variant	MODERATE	RMI2	transcript	protein_coding	c.236C>G	p.Thr79Ser	236/447	236/447	79/148	GA	20	0	0	1		-	-	-	-	-	0	0	1		-	-	-	-	-	-	-	-	-	-	-	-
671	6	4885413	C	G	missense_variant	MODERATE	RMI2	transcript	protein_coding	c.236C>G	p.Thr79Ser	236/447	236/447	79/148	GB	20	0	0	1		-	-	-	-	-	0	0	1		-	-	-	-	-	-	-	-	-	-	-	-
672	6	4922658	G	A	missense_variant	MODERATE	ENSOCUG00000023252	transcript	protein_coding	c.7786C>T;c.8041C>T;c.8134C>T;c.8227C>T	p.Arg2596Cys;p.Arg2681Cys;p.Arg2712Cys;p.Arg2743Cys	8419/9068;8674/9323;8767/9416;8860/9509	7786/7875;8041/8130;8134/8223;8227/8316	2596/2624;2681/2709;2712/2740;2743/2771	GA	20	0	0.2	0.8		-	-	-	-	-	0	0.4	0.6		-	-	-	-	-	-	-	-	-	-	-	-
672	6	4922658	G	A	missense_variant	MODERATE	ENSOCUG00000023252	transcript	protein_coding	c.7786C>T;c.8041C>T;c.8134C>T;c.8227C>T	p.Arg2596Cys;p.Arg2681Cys;p.Arg2712Cys;p.Arg2743Cys	8419/9068;8674/9323;8767/9416;8860/9509	7786/7875;8041/8130;8134/8223;8227/8316	2596/2624;2681/2709;2712/2740;2743/2771	GB	20	0	0.1	0.9		-	-	-	-	-	0	0.2	0.8		-	-	-	-	-	-	-	-	-	-	-	-
673	6	4922935	G	T	missense_variant	MODERATE	ENSOCUG00000023252	transcript	protein_coding	c.7652C>A;c.7907C>A;c.8000C>A;c.8093C>A	p.Ala2551Glu;p.Ala2636Glu;p.Ala2667Glu;p.Ala2698Glu	8285/9068;8540/9323;8633/9416;8726/9509	7652/7875;7907/8130;8000/8223;8093/8316	2551/2624;2636/2709;2667/2740;2698/2771	GA	20	0	0.2	0.8		-	-	-	-	-	0	0.4	0.6		-	-	-	-	-	-	-	-	-	-	-	-
673	6	4922935	G	T	missense_variant	MODERATE	ENSOCUG00000023252	transcript	protein_coding	c.7652C>A;c.7907C>A;c.8000C>A;c.8093C>A	p.Ala2551Glu;p.Ala2636Glu;p.Ala2667Glu;p.Ala2698Glu	8285/9068;8540/9323;8633/9416;8726/9509	7652/7875;7907/8130;8000/8223;8093/8316	2551/2624;2636/2709;2667/2740;2698/2771	GB	20	0	0.15	0.85		-	-	-	-	-	0.1	0.1	0.8		-	-	-	-	-	-	-	-	-	-	-	-
674	6	4922938	G	A	missense_variant	MODERATE	ENSOCUG00000023252	transcript	protein_coding	c.7649C>T;c.7904C>T;c.7997C>T;c.8090C>T	p.Pro2550Leu;p.Pro2635Leu;p.Pro2666Leu;p.Pro2697Leu	8282/9068;8537/9323;8630/9416;8723/9509	7649/7875;7904/8130;7997/8223;8090/8316	2550/2624;2635/2709;2666/2740;2697/2771	GA	20	0	0.8	0.2		-	-	-	-	-	0.6	0.4	0		-	-	-	-	-	-	-	-	-	-	-	-
674	6	4922938	G	A	missense_variant	MODERATE	ENSOCUG00000023252	transcript	protein_coding	c.7649C>T;c.7904C>T;c.7997C>T;c.8090C>T	p.Pro2550Leu;p.Pro2635Leu;p.Pro2666Leu;p.Pro2697Leu	8282/9068;8537/9323;8630/9416;8723/9509	7649/7875;7904/8130;7997/8223;8090/8316	2550/2624;2635/2709;2666/2740;2697/2771	GB	20	0	0.85	0.15		-	-	-	-	-	0.8	0.1	0.1		-	-	-	-	-	-	-	-	-	-	-	-
675	6	4923167	C	T	missense_variant	MODERATE	ENSOCUG00000023252	transcript	protein_coding	c.7573G>A;c.7828G>A;c.7921G>A;c.8014G>A	p.Ala2525Thr;p.Ala2610Thr;p.Ala2641Thr;p.Ala2672Thr	8206/9068;8461/9323;8554/9416;8647/9509	7573/7875;7828/8130;7921/8223;8014/8316	2525/2624;2610/2709;2641/2740;2672/2771	GA	20	0	0	1		-	-	-	-	-	0	0	1		-	-	-	-	-	-	-	-	-	-	-	-
675	6	4923167	C	T	missense_variant	MODERATE	ENSOCUG00000023252	transcript	protein_coding	c.7573G>A;c.7828G>A;c.7921G>A;c.8014G>A	p.Ala2525Thr;p.Ala2610Thr;p.Ala2641Thr;p.Ala2672Thr	8206/9068;8461/9323;8554/9416;8647/9509	7573/7875;7828/8130;7921/8223;8014/8316	2525/2624;2610/2709;2641/2740;2672/2771	GB	20	0	0	1		-	-	-	-	-	0	0	1		-	-	-	-	-	-	-	-	-	-	-	-
676	6	4923929	A	G	missense_variant	MODERATE	ENSOCUG00000023252	transcript	protein_coding	c.7414T>C;c.7669T>C;c.7762T>C;c.7855T>C	p.Trp2472Arg;p.Trp2557Arg;p.Trp2588Arg;p.Trp2619Arg	8047/9068;8302/9323;8395/9416;8488/9509	7414/7875;7669/8130;7762/8223;7855/8316	2472/2624;2557/2709;2588/2740;2619/2771	GA	20	0	0	1		-	-	-	-	-	0	0	1		-	-	-	-	-	-	-	-	-	-	-	-
676	6	4923929	A	G	missense_variant	MODERATE	ENSOCUG00000023252	transcript	protein_coding	c.7414T>C;c.7669T>C;c.7762T>C;c.7855T>C	p.Trp2472Arg;p.Trp2557Arg;p.Trp2588Arg;p.Trp2619Arg	8047/9068;8302/9323;8395/9416;8488/9509	7414/7875;7669/8130;7762/8223;7855/8316	2472/2624;2557/2709;2588/2740;2619/2771	GB	20	0	0	1		-	-	-	-	-	0	0	1		-	-	-	-	-	-	-	-	-	-	-	-
677	6	4923937	T	A	missense_variant	MODERATE	ENSOCUG00000023252	transcript	protein_coding	c.7406A>T;c.7661A>T;c.7754A>T;c.7847A>T	p.Asn2469Ile;p.Asn2554Ile;p.Asn2585Ile;p.Asn2616Ile	8039/9068;8294/9323;8387/9416;8480/9509	7406/7875;7661/8130;7754/8223;7847/8316	2469/2624;2554/2709;2585/2740;2616/2771	GA	20	0	0	1		-	-	-	-	-	0	0	1		-	-	-	-	-	-	-	-	-	-	-	-
677	6	4923937	T	A	missense_variant	MODERATE	ENSOCUG00000023252	transcript	protein_coding	c.7406A>T;c.7661A>T;c.7754A>T;c.7847A>T	p.Asn2469Ile;p.Asn2554Ile;p.Asn2585Ile;p.Asn2616Ile	8039/9068;8294/9323;8387/9416;8480/9509	7406/7875;7661/8130;7754/8223;7847/8316	2469/2624;2554/2709;2585/2740;2616/2771	GB	20	0	0	1		-	-	-	-	-	0	0	1		-	-	-	-	-	-	-	-	-	-	-	-
678	6	4924201	G	A	missense_variant	MODERATE	ENSOCUG00000023252	transcript	protein_coding	c.7232C>T;c.7487C>T;c.7580C>T;c.7673C>T	p.Thr2411Met;p.Thr2496Met;p.Thr2527Met;p.Thr2558Met	7865/9068;8120/9323;8213/9416;8306/9509	7232/7875;7487/8130;7580/8223;7673/8316	2411/2624;2496/2709;2527/2740;2558/2771	GA	18	1	0	1		-	-	-	-	-	0	0	0.9		-	-	-	-	-	-	-	-	-	-	-	-
678	6	4924201	G	A	missense_variant	MODERATE	ENSOCUG00000023252	transcript	protein_coding	c.7232C>T;c.7487C>T;c.7580C>T;c.7673C>T	p.Thr2411Met;p.Thr2496Met;p.Thr2527Met;p.Thr2558Met	7865/9068;8120/9323;8213/9416;8306/9509	7232/7875;7487/8130;7580/8223;7673/8316	2411/2624;2496/2709;2527/2740;2558/2771	GB	20	0	0	1		-	-	-	-	-	0	0	1		-	-	-	-	-	-	-	-	-	-	-	-
679	6	4924265	G	A	missense_variant	MODERATE	ENSOCUG00000023252	transcript	protein_coding	c.7168C>T;c.7423C>T;c.7516C>T;c.7609C>T	p.Arg2390Trp;p.Arg2475Trp;p.Arg2506Trp;p.Arg2537Trp	7801/9068;8056/9323;8149/9416;8242/9509	7168/7875;7423/8130;7516/8223;7609/8316	2390/2624;2475/2709;2506/2740;2537/2771	GA	20	0	0	1		-	-	-	-	-	0	0	1		-	-	-	-	-	-	-	-	-	-	-	-
679	6	4924265	G	A	missense_variant	MODERATE	ENSOCUG00000023252	transcript	protein_coding	c.7168C>T;c.7423C>T;c.7516C>T;c.7609C>T	p.Arg2390Trp;p.Arg2475Trp;p.Arg2506Trp;p.Arg2537Trp	7801/9068;8056/9323;8149/9416;8242/9509	7168/7875;7423/8130;7516/8223;7609/8316	2390/2624;2475/2709;2506/2740;2537/2771	GB	20	0	0	1		-	-	-	-	-	0	0	1		-	-	-	-	-	-	-	-	-	-	-	-
680	6	4924288	T	C	missense_variant	MODERATE	ENSOCUG00000023252	transcript	protein_coding	c.7145A>G;c.7400A>G;c.7493A>G;c.7586A>G	p.Gln2382Arg;p.Gln2467Arg;p.Gln2498Arg;p.Gln2529Arg	7778/9068;8033/9323;8126/9416;8219/9509	7145/7875;7400/8130;7493/8223;7586/8316	2382/2624;2467/2709;2498/2740;2529/2771	GA	20	0	0	1		-	-	-	-	-	0	0	1		-	-	-	-	-	-	-	-	-	-	-	-
680	6	4924288	T	C	missense_variant	MODERATE	ENSOCUG00000023252	transcript	protein_coding	c.7145A>G;c.7400A>G;c.7493A>G;c.7586A>G	p.Gln2382Arg;p.Gln2467Arg;p.Gln2498Arg;p.Gln2529Arg	7778/9068;8033/9323;8126/9416;8219/9509	7145/7875;7400/8130;7493/8223;7586/8316	2382/2624;2467/2709;2498/2740;2529/2771	GB	20	0	0	1		-	-	-	-	-	0	0	1		-	-	-	-	-	-	-	-	-	-	-	-
681	6	4925887	G	C	missense_variant	MODERATE	ENSOCUG00000023252	transcript	protein_coding	c.6952C>G;c.7207C>G;c.7300C>G;c.7393C>G	p.Leu2318Val;p.Leu2403Val;p.Leu2434Val;p.Leu2465Val	7585/9068;7840/9323;7933/9416;8026/9509	6952/7875;7207/8130;7300/8223;7393/8316	2318/2624;2403/2709;2434/2740;2465/2771	GA	20	0	0	1		-	-	-	-	-	0	0	1		-	-	-	-	-	-	-	-	-	-	-	-
681	6	4925887	G	C	missense_variant	MODERATE	ENSOCUG00000023252	transcript	protein_coding	c.6952C>G;c.7207C>G;c.7300C>G;c.7393C>G	p.Leu2318Val;p.Leu2403Val;p.Leu2434Val;p.Leu2465Val	7585/9068;7840/9323;7933/9416;8026/9509	6952/7875;7207/8130;7300/8223;7393/8316	2318/2624;2403/2709;2434/2740;2465/2771	GB	20	0	0	1		-	-	-	-	-	0	0	1		-	-	-	-	-	-	-	-	-	-	-	-
682	6	4927895	C	T	missense_variant	MODERATE	ENSOCUG00000023252	transcript	protein_coding	c.7169G>A;c.7262G>A;c.7355G>A	p.Arg2390His;p.Arg2421His;p.Arg2452His	7802/9323;7895/9416;7988/9509	7169/8130;7262/8223;7355/8316	2390/2709;2421/2740;2452/2771	GA	20	0	0	1		-	-	-	-	-	0	0	1		-	-	-	-	-	-	-	-	-	-	-	-
682	6	4927895	C	T	missense_variant	MODERATE	ENSOCUG00000023252	transcript	protein_coding	c.7169G>A;c.7262G>A;c.7355G>A	p.Arg2390His;p.Arg2421His;p.Arg2452His	7802/9323;7895/9416;7988/9509	7169/8130;7262/8223;7355/8316	2390/2709;2421/2740;2452/2771	GB	20	0	0	1		-	-	-	-	-	0	0	1		-	-	-	-	-	-	-	-	-	-	-	-
683	6	4928118	C	T	missense_variant	MODERATE	ENSOCUG00000023252	transcript	protein_coding	c.7022G>A;c.7115G>A;c.7208G>A	p.Arg2341Gln;p.Arg2372Gln;p.Arg2403Gln	7655/9323;7748/9416;7841/9509	7022/8130;7115/8223;7208/8316	2341/2709;2372/2740;2403/2771	GA	20	0	0	1		-	-	-	-	-	0	0	1		-	-	-	-	-	-	-	-	-	-	-	-
683	6	4928118	C	T	missense_variant	MODERATE	ENSOCUG00000023252	transcript	protein_coding	c.7022G>A;c.7115G>A;c.7208G>A	p.Arg2341Gln;p.Arg2372Gln;p.Arg2403Gln	7655/9323;7748/9416;7841/9509	7022/8130;7115/8223;7208/8316	2341/2709;2372/2740;2403/2771	GB	20	0	0	1		-	-	-	-	-	0	0	1		-	-	-	-	-	-	-	-	-	-	-	-
684	6	4928852	C	T	missense_variant&splice_region_variant	MODERATE	ENSOCUG00000023252	transcript	protein_coding	c.6904G>A	p.Gly2302Ser	7537/9068	6904/7875	2302/2624	GA	18	1	0	1		-	-	-	-	-	0	0	0.9		-	-	-	-	-	-	-	-	-	-	-	-
684	6	4928852	C	T	missense_variant&splice_region_variant	MODERATE	ENSOCUG00000023252	transcript	protein_coding	c.6904G>A	p.Gly2302Ser	7537/9068	6904/7875	2302/2624	GB	20	0	0	1		-	-	-	-	-	0	0	1		-	-	-	-	-	-	-	-	-	-	-	-
685	6	4929234	T	C	missense_variant	MODERATE	ENSOCUG00000023252	transcript	protein_coding	c.6745A>G	p.Ser2249Gly	7378/9068	6745/7875	2249/2624	GA	18	1	0	1		-	-	-	-	-	0	0	0.9		-	-	-	-	-	-	-	-	-	-	-	-
685	6	4929234	T	C	missense_variant	MODERATE	ENSOCUG00000023252	transcript	protein_coding	c.6745A>G	p.Ser2249Gly	7378/9068	6745/7875	2249/2624	GB	20	0	0	1		-	-	-	-	-	0	0	1		-	-	-	-	-	-	-	-	-	-	-	-
686	6	4931932	C	T	missense_variant	MODERATE	ENSOCUG00000023252	transcript	protein_coding	c.4864G>A	p.Ala1622Thr	5190/5464	4864/4962	1622/1653	GA	20	0	0	1		-	-	-	-	-	0	0	1		-	-	-	-	-	-	-	-	-	-	-	-
686	6	4931932	C	T	missense_variant	MODERATE	ENSOCUG00000023252	transcript	protein_coding	c.4864G>A	p.Ala1622Thr	5190/5464	4864/4962	1622/1653	GB	20	0	0	1		-	-	-	-	-	0	0	1		-	-	-	-	-	-	-	-	-	-	-	-
687	6	4931952	A	G	missense_variant	MODERATE	ENSOCUG00000023252	transcript	protein_coding	c.4844T>C	p.Leu1615Pro	5170/5464	4844/4962	1615/1653	GA	20	0	0	1		-	-	-	-	-	0	0	1		-	-	-	-	-	-	-	-	-	-	-	-
687	6	4931952	A	G	missense_variant	MODERATE	ENSOCUG00000023252	transcript	protein_coding	c.4844T>C	p.Leu1615Pro	5170/5464	4844/4962	1615/1653	GB	20	0	0	1		-	-	-	-	-	0	0	1		-	-	-	-	-	-	-	-	-	-	-	-
688	6	4931994	T	C	missense_variant	MODERATE	ENSOCUG00000023252	transcript	protein_coding	c.4802A>G	p.Gln1601Arg	5128/5464	4802/4962	1601/1653	GA	18	1	0	1		-	-	-	-	-	0	0	0.9		-	-	-	-	-	-	-	-	-	-	-	-
688	6	4931994	T	C	missense_variant	MODERATE	ENSOCUG00000023252	transcript	protein_coding	c.4802A>G	p.Gln1601Arg	5128/5464	4802/4962	1601/1653	GB	18	1	0	1		-	-	-	-	-	0	0	0.9		-	-	-	-	-	-	-	-	-	-	-	-
689	6	4932737	C	T	missense_variant	MODERATE	ENSOCUG00000023252	transcript	protein_coding	c.4562G>A;c.6344G>A;c.6530G>A	p.Arg1521Gln;p.Arg2115Gln;p.Arg2177Gln	4888/5464;6977/9323;7163/9068;7163/9416;7163/9509	4562/4962;6344/8130;6530/7875;6530/8223;6530/8316	1521/1653;2115/2709;2177/2624;2177/2740;2177/2771	GA	20	0	0.35	0.65		-	-	-	-	-	0.3	0.1	0.6		-	-	-	-	-	-	-	-	-	-	-	-
689	6	4932737	C	T	missense_variant	MODERATE	ENSOCUG00000023252	transcript	protein_coding	c.4562G>A;c.6344G>A;c.6530G>A	p.Arg1521Gln;p.Arg2115Gln;p.Arg2177Gln	4888/5464;6977/9323;7163/9068;7163/9416;7163/9509	4562/4962;6344/8130;6530/7875;6530/8223;6530/8316	1521/1653;2115/2709;2177/2624;2177/2740;2177/2771	GB	18	1	0.11	0.89		-	-	-	-	-	0	0.2	0.7		-	-	-	-	-	-	-	-	-	-	-	-
690	6	4932815	G	A	missense_variant	MODERATE	ENSOCUG00000023252	transcript	protein_coding	c.4484C>T;c.6266C>T;c.6452C>T	p.Thr1495Ile;p.Thr2089Ile;p.Thr2151Ile	4810/5464;6899/9323;7085/9068;7085/9416;7085/9509	4484/4962;6266/8130;6452/7875;6452/8223;6452/8316	1495/1653;2089/2709;2151/2624;2151/2740;2151/2771	GA	20	0	0	1		-	-	-	-	-	0	0	1		-	-	-	-	-	-	-	-	-	-	-	-
690	6	4932815	G	A	missense_variant	MODERATE	ENSOCUG00000023252	transcript	protein_coding	c.4484C>T;c.6266C>T;c.6452C>T	p.Thr1495Ile;p.Thr2089Ile;p.Thr2151Ile	4810/5464;6899/9323;7085/9068;7085/9416;7085/9509	4484/4962;6266/8130;6452/7875;6452/8223;6452/8316	1495/1653;2089/2709;2151/2624;2151/2740;2151/2771	GB	20	0	0	1		-	-	-	-	-	0	0	1		-	-	-	-	-	-	-	-	-	-	-	-
691	6	4932816	T	A	missense_variant	MODERATE	ENSOCUG00000023252	transcript	protein_coding	c.4483A>T;c.6265A>T;c.6451A>T	p.Thr1495Ser;p.Thr2089Ser;p.Thr2151Ser	4809/5464;6898/9323;7084/9068;7084/9416;7084/9509	4483/4962;6265/8130;6451/7875;6451/8223;6451/8316	1495/1653;2089/2709;2151/2624;2151/2740;2151/2771	GA	20	0	0	1		-	-	-	-	-	0	0	1		-	-	-	-	-	-	-	-	-	-	-	-
691	6	4932816	T	A	missense_variant	MODERATE	ENSOCUG00000023252	transcript	protein_coding	c.4483A>T;c.6265A>T;c.6451A>T	p.Thr1495Ser;p.Thr2089Ser;p.Thr2151Ser	4809/5464;6898/9323;7084/9068;7084/9416;7084/9509	4483/4962;6265/8130;6451/7875;6451/8223;6451/8316	1495/1653;2089/2709;2151/2624;2151/2740;2151/2771	GB	20	0	0	1		-	-	-	-	-	0	0	1		-	-	-	-	-	-	-	-	-	-	-	-
692	6	4932836	T	C	missense_variant	MODERATE	ENSOCUG00000023252	transcript	protein_coding	c.4463A>G;c.6245A>G;c.6431A>G	p.Gln1488Arg;p.Gln2082Arg;p.Gln2144Arg	4789/5464;6878/9323;7064/9068;7064/9416;7064/9509	4463/4962;6245/8130;6431/7875;6431/8223;6431/8316	1488/1653;2082/2709;2144/2624;2144/2740;2144/2771	GA	20	0	0	1		-	-	-	-	-	0	0	1		-	-	-	-	-	-	-	-	-	-	-	-
692	6	4932836	T	C	missense_variant	MODERATE	ENSOCUG00000023252	transcript	protein_coding	c.4463A>G;c.6245A>G;c.6431A>G	p.Gln1488Arg;p.Gln2082Arg;p.Gln2144Arg	4789/5464;6878/9323;7064/9068;7064/9416;7064/9509	4463/4962;6245/8130;6431/7875;6431/8223;6431/8316	1488/1653;2082/2709;2144/2624;2144/2740;2144/2771	GB	20	0	0	1		-	-	-	-	-	0	0	1		-	-	-	-	-	-	-	-	-	-	-	-
693	6	4934412	G	C	missense_variant	MODERATE	ENSOCUG00000023252	transcript	protein_coding	c.4200C>G;c.5982C>G;c.6168C>G	p.Asp1400Glu;p.Asp1994Glu;p.Asp2056Glu	4526/5464;6615/9323;6801/9068;6801/9416;6801/9509	4200/4962;5982/8130;6168/7875;6168/8223;6168/8316	1400/1653;1994/2709;2056/2624;2056/2740;2056/2771	GA	20	0	0	1		-	-	-	-	-	0	0	1		-	-	-	-	-	-	-	-	-	-	-	-
693	6	4934412	G	C	missense_variant	MODERATE	ENSOCUG00000023252	transcript	protein_coding	c.4200C>G;c.5982C>G;c.6168C>G	p.Asp1400Glu;p.Asp1994Glu;p.Asp2056Glu	4526/5464;6615/9323;6801/9068;6801/9416;6801/9509	4200/4962;5982/8130;6168/7875;6168/8223;6168/8316	1400/1653;1994/2709;2056/2624;2056/2740;2056/2771	GB	20	0	0	1		-	-	-	-	-	0	0	1		-	-	-	-	-	-	-	-	-	-	-	-
694	6	4935545	C	T	missense_variant	MODERATE	ENSOCUG00000023252	transcript	protein_coding	c.3980G>A;c.5762G>A;c.5948G>A	p.Arg1327His;p.Arg1921His;p.Arg1983His	4306/5464;6395/9323;6581/9068;6581/9416;6581/9509	3980/4962;5762/8130;5948/7875;5948/8223;5948/8316	1327/1653;1921/2709;1983/2624;1983/2740;1983/2771	GA	20	0	0	1		-	-	-	-	-	0	0	1		-	-	-	-	-	-	-	-	-	-	-	-
694	6	4935545	C	T	missense_variant	MODERATE	ENSOCUG00000023252	transcript	protein_coding	c.3980G>A;c.5762G>A;c.5948G>A	p.Arg1327His;p.Arg1921His;p.Arg1983His	4306/5464;6395/9323;6581/9068;6581/9416;6581/9509	3980/4962;5762/8130;5948/7875;5948/8223;5948/8316	1327/1653;1921/2709;1983/2624;1983/2740;1983/2771	GB	20	0	0	1		-	-	-	-	-	0	0	1		-	-	-	-	-	-	-	-	-	-	-	-
695	6	4937270	T	C	missense_variant	MODERATE	ENSOCUG00000023252	transcript	protein_coding	c.3805A>G;c.5587A>G;c.5773A>G	p.Lys1269Glu;p.Lys1863Glu;p.Lys1925Glu	4131/5464;6220/9323;6406/9068;6406/9416;6406/9509	3805/4962;5587/8130;5773/7875;5773/8223;5773/8316	1269/1653;1863/2709;1925/2624;1925/2740;1925/2771	GA	20	0	0	1		-	-	-	-	-	0	0	1		-	-	-	-	-	-	-	-	-	-	-	-
695	6	4937270	T	C	missense_variant	MODERATE	ENSOCUG00000023252	transcript	protein_coding	c.3805A>G;c.5587A>G;c.5773A>G	p.Lys1269Glu;p.Lys1863Glu;p.Lys1925Glu	4131/5464;6220/9323;6406/9068;6406/9416;6406/9509	3805/4962;5587/8130;5773/7875;5773/8223;5773/8316	1269/1653;1863/2709;1925/2624;1925/2740;1925/2771	GB	20	0	0	1		-	-	-	-	-	0	0	1		-	-	-	-	-	-	-	-	-	-	-	-
696	6	4939346	C	A	missense_variant	MODERATE	ENSOCUG00000023252	transcript	protein_coding	c.3610G>T;c.5392G>T;c.5578G>T	p.Ala1204Ser;p.Ala1798Ser;p.Ala1860Ser	3936/5464;6025/9323;6211/9068;6211/9416;6211/9509	3610/4962;5392/8130;5578/7875;5578/8223;5578/8316	1204/1653;1798/2709;1860/2624;1860/2740;1860/2771	GA	20	0	0.25	0.75		-	-	-	-	-	0.1	0.3	0.6		-	-	-	-	-	-	-	-	-	-	-	-
696	6	4939346	C	A	missense_variant	MODERATE	ENSOCUG00000023252	transcript	protein_coding	c.3610G>T;c.5392G>T;c.5578G>T	p.Ala1204Ser;p.Ala1798Ser;p.Ala1860Ser	3936/5464;6025/9323;6211/9068;6211/9416;6211/9509	3610/4962;5392/8130;5578/7875;5578/8223;5578/8316	1204/1653;1798/2709;1860/2624;1860/2740;1860/2771	GB	20	0	0.1	0.9		-	-	-	-	-	0	0.2	0.8		-	-	-	-	-	-	-	-	-	-	-	-
697	6	4939982	A	G	missense_variant	MODERATE	ENSOCUG00000023252	transcript	protein_coding	c.3551T>C;c.5333T>C;c.5519T>C	p.Val1184Ala;p.Val1778Ala;p.Val1840Ala	3877/5464;5966/9323;6152/9068;6152/9416;6152/9509	3551/4962;5333/8130;5519/7875;5519/8223;5519/8316	1184/1653;1778/2709;1840/2624;1840/2740;1840/2771	GA	20	0	0.15	0.85		-	-	-	-	-	0	0.3	0.7		-	-	-	-	-	-	-	-	-	-	-	-
697	6	4939982	A	G	missense_variant	MODERATE	ENSOCUG00000023252	transcript	protein_coding	c.3551T>C;c.5333T>C;c.5519T>C	p.Val1184Ala;p.Val1778Ala;p.Val1840Ala	3877/5464;5966/9323;6152/9068;6152/9416;6152/9509	3551/4962;5333/8130;5519/7875;5519/8223;5519/8316	1184/1653;1778/2709;1840/2624;1840/2740;1840/2771	GB	20	0	0.1	0.9		-	-	-	-	-	0	0.2	0.8		-	-	-	-	-	-	-	-	-	-	-	-
698	6	4940015	T	A	missense_variant	MODERATE	ENSOCUG00000023252	transcript	protein_coding	c.3518A>T;c.5300A>T;c.5486A>T	p.Glu1173Val;p.Glu1767Val;p.Glu1829Val	3844/5464;5933/9323;6119/9068;6119/9416;6119/9509	3518/4962;5300/8130;5486/7875;5486/8223;5486/8316	1173/1653;1767/2709;1829/2624;1829/2740;1829/2771	GA	20	0	0.85	0.15		-	-	-	-	-	0.7	0.3	0		-	-	-	-	-	-	-	-	-	-	-	-
698	6	4940015	T	A	missense_variant	MODERATE	ENSOCUG00000023252	transcript	protein_coding	c.3518A>T;c.5300A>T;c.5486A>T	p.Glu1173Val;p.Glu1767Val;p.Glu1829Val	3844/5464;5933/9323;6119/9068;6119/9416;6119/9509	3518/4962;5300/8130;5486/7875;5486/8223;5486/8316	1173/1653;1767/2709;1829/2624;1829/2740;1829/2771	GB	20	0	0.9	0.1		-	-	-	-	-	0.8	0.2	0		-	-	-	-	-	-	-	-	-	-	-	-
699	6	4942434	G	A	missense_variant	MODERATE	ENSOCUG00000023252	transcript	protein_coding	c.3334C>T;c.5116C>T;c.5302C>T	p.Arg1112Trp;p.Arg1706Trp;p.Arg1768Trp	3660/5464;5749/9323;5935/9068;5935/9416;5935/9509	3334/4962;5116/8130;5302/7875;5302/8223;5302/8316	1112/1653;1706/2709;1768/2624;1768/2740;1768/2771	GA	20	0	0.8	0.2		-	-	-	-	-	0.6	0.4	0		-	-	-	-	-	-	-	-	-	-	-	-
699	6	4942434	G	A	missense_variant	MODERATE	ENSOCUG00000023252	transcript	protein_coding	c.3334C>T;c.5116C>T;c.5302C>T	p.Arg1112Trp;p.Arg1706Trp;p.Arg1768Trp	3660/5464;5749/9323;5935/9068;5935/9416;5935/9509	3334/4962;5116/8130;5302/7875;5302/8223;5302/8316	1112/1653;1706/2709;1768/2624;1768/2740;1768/2771	GB	20	0	0.9	0.1		-	-	-	-	-	0.8	0.2	0		-	-	-	-	-	-	-	-	-	-	-	-
700	6	4942458	C	T	missense_variant	MODERATE	ENSOCUG00000023252	transcript	protein_coding	c.3310G>A;c.5092G>A;c.5278G>A	p.Asp1104Asn;p.Asp1698Asn;p.Asp1760Asn	3636/5464;5725/9323;5911/9068;5911/9416;5911/9509	3310/4962;5092/8130;5278/7875;5278/8223;5278/8316	1104/1653;1698/2709;1760/2624;1760/2740;1760/2771	GA	20	0	0.25	0.75		-	-	-	-	-	0.1	0.3	0.6		-	-	-	-	-	-	-	-	-	-	-	-
700	6	4942458	C	T	missense_variant	MODERATE	ENSOCUG00000023252	transcript	protein_coding	c.3310G>A;c.5092G>A;c.5278G>A	p.Asp1104Asn;p.Asp1698Asn;p.Asp1760Asn	3636/5464;5725/9323;5911/9068;5911/9416;5911/9509	3310/4962;5092/8130;5278/7875;5278/8223;5278/8316	1104/1653;1698/2709;1760/2624;1760/2740;1760/2771	GB	20	0	0.1	0.9		-	-	-	-	-	0	0.2	0.8		-	-	-	-	-	-	-	-	-	-	-	-
701	6	4942503	T	C	missense_variant	MODERATE	ENSOCUG00000023252	transcript	protein_coding	c.3265A>G;c.5047A>G;c.5233A>G	p.Met1089Val;p.Met1683Val;p.Met1745Val	3591/5464;5680/9323;5866/9068;5866/9416;5866/9509	3265/4962;5047/8130;5233/7875;5233/8223;5233/8316	1089/1653;1683/2709;1745/2624;1745/2740;1745/2771	GA	20	0	0	1		-	-	-	-	-	0	0	1		-	-	-	-	-	-	-	-	-	-	-	-
701	6	4942503	T	C	missense_variant	MODERATE	ENSOCUG00000023252	transcript	protein_coding	c.3265A>G;c.5047A>G;c.5233A>G	p.Met1089Val;p.Met1683Val;p.Met1745Val	3591/5464;5680/9323;5866/9068;5866/9416;5866/9509	3265/4962;5047/8130;5233/7875;5233/8223;5233/8316	1089/1653;1683/2709;1745/2624;1745/2740;1745/2771	GB	20	0	0	1		-	-	-	-	-	0	0	1		-	-	-	-	-	-	-	-	-	-	-	-
702	6	4942525	G	A	missense_variant	MODERATE	ENSOCUG00000023252	transcript	protein_coding	c.2828C>T;c.3302C>T	p.Ser1101Leu;p.Ser943Leu	3302/6407;5447/8552	2828/2880;3302/3354	1101/1117;943/959	GA	20	0	0	1		-	-	-	-	-	0	0	1		-	-	-	-	-	-	-	-	-	-	-	-
702	6	4942525	G	A	missense_variant	MODERATE	ENSOCUG00000023252	transcript	protein_coding	c.2828C>T;c.3302C>T	p.Ser1101Leu;p.Ser943Leu	3302/6407;5447/8552	2828/2880;3302/3354	1101/1117;943/959	GB	20	0	0	1		-	-	-	-	-	0	0	1		-	-	-	-	-	-	-	-	-	-	-	-
703	6	4943634	C	A	missense_variant	MODERATE	ENSOCUG00000023252	transcript	protein_coding	c.2750G>T;c.3224G>T	p.Cys1075Phe;p.Cys917Phe	3224/6407;5369/8552	2750/2880;3224/3354	1075/1117;917/959	GA	20	0	0.2	0.8		-	-	-	-	-	0	0.4	0.6		-	-	-	-	-	-	-	-	-	-	-	-
703	6	4943634	C	A	missense_variant	MODERATE	ENSOCUG00000023252	transcript	protein_coding	c.2750G>T;c.3224G>T	p.Cys1075Phe;p.Cys917Phe	3224/6407;5369/8552	2750/2880;3224/3354	1075/1117;917/959	GB	20	0	0.1	0.9		-	-	-	-	-	0	0.2	0.8		-	-	-	-	-	-	-	-	-	-	-	-
704	6	4944272	A	G	missense_variant	MODERATE	ENSOCUG00000023252	transcript	protein_coding	c.2597T>C;c.3071T>C	p.Met1024Thr;p.Met866Thr	3071/6407;5216/8552	2597/2880;3071/3354	1024/1117;866/959	GA	20	0	0	1		-	-	-	-	-	0	0	1		-	-	-	-	-	-	-	-	-	-	-	-
704	6	4944272	A	G	missense_variant	MODERATE	ENSOCUG00000023252	transcript	protein_coding	c.2597T>C;c.3071T>C	p.Met1024Thr;p.Met866Thr	3071/6407;5216/8552	2597/2880;3071/3354	1024/1117;866/959	GB	20	0	0	1		-	-	-	-	-	0	0	1		-	-	-	-	-	-	-	-	-	-	-	-
705	6	4944303	C	T	missense_variant	MODERATE	ENSOCUG00000023252	transcript	protein_coding	c.2981G>A;c.4763G>A;c.4949G>A	p.Arg1588His;p.Arg1650His;p.Arg994His	3307/5464;5396/9323;5582/9068;5582/9416;5582/9509	2981/4962;4763/8130;4949/7875;4949/8223;4949/8316	1588/2709;1650/2624;1650/2740;1650/2771;994/1653	GA	20	0	0.75	0.25		-	-	-	-	-	0.6	0.3	0.1		-	-	-	-	-	-	-	-	-	-	-	-
705	6	4944303	C	T	missense_variant	MODERATE	ENSOCUG00000023252	transcript	protein_coding	c.2981G>A;c.4763G>A;c.4949G>A	p.Arg1588His;p.Arg1650His;p.Arg994His	3307/5464;5396/9323;5582/9068;5582/9416;5582/9509	2981/4962;4763/8130;4949/7875;4949/8223;4949/8316	1588/2709;1650/2624;1650/2740;1650/2771;994/1653	GB	20	0	0.9	0.1		-	-	-	-	-	0.8	0.2	0		-	-	-	-	-	-	-	-	-	-	-	-
706	6	4944478	C	G	missense_variant	MODERATE	ENSOCUG00000023252	transcript	protein_coding	c.2494G>C;c.2890G>C;c.2968G>C;c.4672G>C;c.4858G>C	p.Glu1558Gln;p.Glu1620Gln;p.Glu832Gln;p.Glu964Gln;p.Glu990Gln	2968/6407;3216/5464;5113/8552;5305/9323;5491/9068;5491/9416;5491/9509	2494/2880;2890/4962;2968/3354;4672/8130;4858/7875;4858/8223;4858/8316	1558/2709;1620/2624;1620/2740;1620/2771;832/959;964/1653;990/1117	GA	20	0	0.2	0.8		-	-	-	-	-	0	0.4	0.6		-	-	-	-	-	-	-	-	-	-	-	-
706	6	4944478	C	G	missense_variant	MODERATE	ENSOCUG00000023252	transcript	protein_coding	c.2494G>C;c.2890G>C;c.2968G>C;c.4672G>C;c.4858G>C	p.Glu1558Gln;p.Glu1620Gln;p.Glu832Gln;p.Glu964Gln;p.Glu990Gln	2968/6407;3216/5464;5113/8552;5305/9323;5491/9068;5491/9416;5491/9509	2494/2880;2890/4962;2968/3354;4672/8130;4858/7875;4858/8223;4858/8316	1558/2709;1620/2624;1620/2740;1620/2771;832/959;964/1653;990/1117	GB	20	0	0.1	0.9		-	-	-	-	-	0	0.2	0.8		-	-	-	-	-	-	-	-	-	-	-	-
707	6	4944549	A	G	missense_variant	MODERATE	ENSOCUG00000023252	transcript	protein_coding	c.2423T>C;c.2819T>C;c.2897T>C;c.4601T>C;c.4787T>C	p.Val1534Ala;p.Val1596Ala;p.Val808Ala;p.Val940Ala;p.Val966Ala	2897/6407;3145/5464;5042/8552;5234/9323;5420/9068;5420/9416;5420/9509	2423/2880;2819/4962;2897/3354;4601/8130;4787/7875;4787/8223;4787/8316	1534/2709;1596/2624;1596/2740;1596/2771;808/959;940/1653;966/1117	GA	20	0	0.8	0.2		-	-	-	-	-	0.6	0.4	0		-	-	-	-	-	-	-	-	-	-	-	-
707	6	4944549	A	G	missense_variant	MODERATE	ENSOCUG00000023252	transcript	protein_coding	c.2423T>C;c.2819T>C;c.2897T>C;c.4601T>C;c.4787T>C	p.Val1534Ala;p.Val1596Ala;p.Val808Ala;p.Val940Ala;p.Val966Ala	2897/6407;3145/5464;5042/8552;5234/9323;5420/9068;5420/9416;5420/9509	2423/2880;2819/4962;2897/3354;4601/8130;4787/7875;4787/8223;4787/8316	1534/2709;1596/2624;1596/2740;1596/2771;808/959;940/1653;966/1117	GB	20	0	0.95	0.05		-	-	-	-	-	0.9	0.1	0		-	-	-	-	-	-	-	-	-	-	-	-
708	6	4945090	G	A	missense_variant	MODERATE	ENSOCUG00000023252	transcript	protein_coding	c.2269C>T;c.2665C>T;c.2743C>T;c.4447C>T;c.4633C>T	p.Arg1483Trp;p.Arg1545Trp;p.Arg757Trp;p.Arg889Trp;p.Arg915Trp	2743/6407;2991/5464;4888/8552;5080/9323;5266/9068;5266/9416;5266/9509	2269/2880;2665/4962;2743/3354;4447/8130;4633/7875;4633/8223;4633/8316	1483/2709;1545/2624;1545/2740;1545/2771;757/959;889/1653;915/1117	GA	20	0	0.2	0.8		-	-	-	-	-	0	0.4	0.6		-	-	-	-	-	-	-	-	-	-	-	-
708	6	4945090	G	A	missense_variant	MODERATE	ENSOCUG00000023252	transcript	protein_coding	c.2269C>T;c.2665C>T;c.2743C>T;c.4447C>T;c.4633C>T	p.Arg1483Trp;p.Arg1545Trp;p.Arg757Trp;p.Arg889Trp;p.Arg915Trp	2743/6407;2991/5464;4888/8552;5080/9323;5266/9068;5266/9416;5266/9509	2269/2880;2665/4962;2743/3354;4447/8130;4633/7875;4633/8223;4633/8316	1483/2709;1545/2624;1545/2740;1545/2771;757/959;889/1653;915/1117	GB	20	0	0.1	0.9		-	-	-	-	-	0	0.2	0.8		-	-	-	-	-	-	-	-	-	-	-	-
709	6	4945171	C	T	missense_variant	MODERATE	ENSOCUG00000023252	transcript	protein_coding	c.2188G>A;c.2584G>A;c.2662G>A;c.4366G>A;c.4552G>A	p.Val1456Ile;p.Val1518Ile;p.Val730Ile;p.Val862Ile;p.Val888Ile	2662/6407;2910/5464;4807/8552;4999/9323;5185/9068;5185/9416;5185/9509	2188/2880;2584/4962;2662/3354;4366/8130;4552/7875;4552/8223;4552/8316	1456/2709;1518/2624;1518/2740;1518/2771;730/959;862/1653;888/1117	GA	20	0	0.2	0.8		-	-	-	-	-	0	0.4	0.6		-	-	-	-	-	-	-	-	-	-	-	-
709	6	4945171	C	T	missense_variant	MODERATE	ENSOCUG00000023252	transcript	protein_coding	c.2188G>A;c.2584G>A;c.2662G>A;c.4366G>A;c.4552G>A	p.Val1456Ile;p.Val1518Ile;p.Val730Ile;p.Val862Ile;p.Val888Ile	2662/6407;2910/5464;4807/8552;4999/9323;5185/9068;5185/9416;5185/9509	2188/2880;2584/4962;2662/3354;4366/8130;4552/7875;4552/8223;4552/8316	1456/2709;1518/2624;1518/2740;1518/2771;730/959;862/1653;888/1117	GB	20	0	0.1	0.9		-	-	-	-	-	0	0.2	0.8		-	-	-	-	-	-	-	-	-	-	-	-
710	6	4945181	G	T	missense_variant	MODERATE	ENSOCUG00000023252	transcript	protein_coding	c.2178C>A;c.2574C>A;c.2652C>A;c.4356C>A;c.4542C>A	p.Ser1452Arg;p.Ser1514Arg;p.Ser726Arg;p.Ser858Arg;p.Ser884Arg	2652/6407;2900/5464;4797/8552;4989/9323;5175/9068;5175/9416;5175/9509	2178/2880;2574/4962;2652/3354;4356/8130;4542/7875;4542/8223;4542/8316	1452/2709;1514/2624;1514/2740;1514/2771;726/959;858/1653;884/1117	GA	20	0	0.2	0.8		-	-	-	-	-	0	0.4	0.6		-	-	-	-	-	-	-	-	-	-	-	-
710	6	4945181	G	T	missense_variant	MODERATE	ENSOCUG00000023252	transcript	protein_coding	c.2178C>A;c.2574C>A;c.2652C>A;c.4356C>A;c.4542C>A	p.Ser1452Arg;p.Ser1514Arg;p.Ser726Arg;p.Ser858Arg;p.Ser884Arg	2652/6407;2900/5464;4797/8552;4989/9323;5175/9068;5175/9416;5175/9509	2178/2880;2574/4962;2652/3354;4356/8130;4542/7875;4542/8223;4542/8316	1452/2709;1514/2624;1514/2740;1514/2771;726/959;858/1653;884/1117	GB	20	0	0.1	0.9		-	-	-	-	-	0	0.2	0.8		-	-	-	-	-	-	-	-	-	-	-	-
711	6	4945185	T	C	missense_variant	MODERATE	ENSOCUG00000023252	transcript	protein_coding	c.2174A>G;c.2570A>G;c.2648A>G;c.4352A>G;c.4538A>G	p.His1451Arg;p.His1513Arg;p.His725Arg;p.His857Arg;p.His883Arg	2648/6407;2896/5464;4793/8552;4985/9323;5171/9068;5171/9416;5171/9509	2174/2880;2570/4962;2648/3354;4352/8130;4538/7875;4538/8223;4538/8316	1451/2709;1513/2624;1513/2740;1513/2771;725/959;857/1653;883/1117	GA	20	0	0	1		-	-	-	-	-	0	0	1		-	-	-	-	-	-	-	-	-	-	-	-
711	6	4945185	T	C	missense_variant	MODERATE	ENSOCUG00000023252	transcript	protein_coding	c.2174A>G;c.2570A>G;c.2648A>G;c.4352A>G;c.4538A>G	p.His1451Arg;p.His1513Arg;p.His725Arg;p.His857Arg;p.His883Arg	2648/6407;2896/5464;4793/8552;4985/9323;5171/9068;5171/9416;5171/9509	2174/2880;2570/4962;2648/3354;4352/8130;4538/7875;4538/8223;4538/8316	1451/2709;1513/2624;1513/2740;1513/2771;725/959;857/1653;883/1117	GB	20	0	0.05	0.95		-	-	-	-	-	0	0.1	0.9		-	-	-	-	-	-	-	-	-	-	-	-
712	6	4945227	A	T	missense_variant	MODERATE	ENSOCUG00000023252	transcript	protein_coding	c.2132T>A;c.2528T>A;c.2606T>A;c.4310T>A;c.4496T>A	p.Leu1437Gln;p.Leu1499Gln;p.Leu711Gln;p.Leu843Gln;p.Leu869Gln	2606/6407;2854/5464;4751/8552;4943/9323;5129/9068;5129/9416;5129/9509	2132/2880;2528/4962;2606/3354;4310/8130;4496/7875;4496/8223;4496/8316	1437/2709;1499/2624;1499/2740;1499/2771;711/959;843/1653;869/1117	GA	20	0	0.2	0.8		-	-	-	-	-	0	0.4	0.6		-	-	-	-	-	-	-	-	-	-	-	-
712	6	4945227	A	T	missense_variant	MODERATE	ENSOCUG00000023252	transcript	protein_coding	c.2132T>A;c.2528T>A;c.2606T>A;c.4310T>A;c.4496T>A	p.Leu1437Gln;p.Leu1499Gln;p.Leu711Gln;p.Leu843Gln;p.Leu869Gln	2606/6407;2854/5464;4751/8552;4943/9323;5129/9068;5129/9416;5129/9509	2132/2880;2528/4962;2606/3354;4310/8130;4496/7875;4496/8223;4496/8316	1437/2709;1499/2624;1499/2740;1499/2771;711/959;843/1653;869/1117	GB	20	0	0.05	0.95		-	-	-	-	-	0	0.1	0.9		-	-	-	-	-	-	-	-	-	-	-	-
713	6	4950167	G	T	missense_variant	MODERATE	ENSOCUG00000023252	transcript	protein_coding	c.2005C>A;c.2401C>A;c.2479C>A;c.4183C>A;c.4369C>A	p.Arg1395Ser;p.Arg1457Ser;p.Arg669Ser;p.Arg801Ser;p.Arg827Ser	2479/6407;2727/5464;4624/8552;4816/9323;5002/9068;5002/9416;5002/9509	2005/2880;2401/4962;2479/3354;4183/8130;4369/7875;4369/8223;4369/8316	1395/2709;1457/2624;1457/2740;1457/2771;669/959;801/1653;827/1117	GA	18	1	0.78	0.22		-	-	-	-	-	0.5	0.4	0		-	-	-	-	-	-	-	-	-	-	-	-
713	6	4950167	G	T	missense_variant	MODERATE	ENSOCUG00000023252	transcript	protein_coding	c.2005C>A;c.2401C>A;c.2479C>A;c.4183C>A;c.4369C>A	p.Arg1395Ser;p.Arg1457Ser;p.Arg669Ser;p.Arg801Ser;p.Arg827Ser	2479/6407;2727/5464;4624/8552;4816/9323;5002/9068;5002/9416;5002/9509	2005/2880;2401/4962;2479/3354;4183/8130;4369/7875;4369/8223;4369/8316	1395/2709;1457/2624;1457/2740;1457/2771;669/959;801/1653;827/1117	GB	20	0	0.9	0.1		-	-	-	-	-	0.8	0.2	0		-	-	-	-	-	-	-	-	-	-	-	-
714	6	4950173	C	T	missense_variant	MODERATE	ENSOCUG00000023252	transcript	protein_coding	c.1999G>A;c.2395G>A;c.2473G>A;c.4177G>A;c.4363G>A	p.Ala1393Thr;p.Ala1455Thr;p.Ala667Thr;p.Ala799Thr;p.Ala825Thr	2473/6407;2721/5464;4618/8552;4810/9323;4996/9068;4996/9416;4996/9509	1999/2880;2395/4962;2473/3354;4177/8130;4363/7875;4363/8223;4363/8316	1393/2709;1455/2624;1455/2740;1455/2771;667/959;799/1653;825/1117	GA	18	1	0.78	0.22		-	-	-	-	-	0.5	0.4	0		-	-	-	-	-	-	-	-	-	-	-	-
714	6	4950173	C	T	missense_variant	MODERATE	ENSOCUG00000023252	transcript	protein_coding	c.1999G>A;c.2395G>A;c.2473G>A;c.4177G>A;c.4363G>A	p.Ala1393Thr;p.Ala1455Thr;p.Ala667Thr;p.Ala799Thr;p.Ala825Thr	2473/6407;2721/5464;4618/8552;4810/9323;4996/9068;4996/9416;4996/9509	1999/2880;2395/4962;2473/3354;4177/8130;4363/7875;4363/8223;4363/8316	1393/2709;1455/2624;1455/2740;1455/2771;667/959;799/1653;825/1117	GB	20	0	0.9	0.1		-	-	-	-	-	0.8	0.2	0		-	-	-	-	-	-	-	-	-	-	-	-
715	6	4950181	C	T	missense_variant	MODERATE	ENSOCUG00000023252	transcript	protein_coding	c.1991G>A;c.2387G>A;c.2465G>A;c.4169G>A;c.4355G>A	p.Arg1390Gln;p.Arg1452Gln;p.Arg664Gln;p.Arg796Gln;p.Arg822Gln	2465/6407;2713/5464;4610/8552;4802/9323;4988/9068;4988/9416;4988/9509	1991/2880;2387/4962;2465/3354;4169/8130;4355/7875;4355/8223;4355/8316	1390/2709;1452/2624;1452/2740;1452/2771;664/959;796/1653;822/1117	GA	18	1	0.22	0.78		-	-	-	-	-	0	0.4	0.5		-	-	-	-	-	-	-	-	-	-	-	-
715	6	4950181	C	T	missense_variant	MODERATE	ENSOCUG00000023252	transcript	protein_coding	c.1991G>A;c.2387G>A;c.2465G>A;c.4169G>A;c.4355G>A	p.Arg1390Gln;p.Arg1452Gln;p.Arg664Gln;p.Arg796Gln;p.Arg822Gln	2465/6407;2713/5464;4610/8552;4802/9323;4988/9068;4988/9416;4988/9509	1991/2880;2387/4962;2465/3354;4169/8130;4355/7875;4355/8223;4355/8316	1390/2709;1452/2624;1452/2740;1452/2771;664/959;796/1653;822/1117	GB	20	0	0.1	0.9		-	-	-	-	-	0	0.2	0.8		-	-	-	-	-	-	-	-	-	-	-	-
716	6	4950217	G	A	missense_variant	MODERATE	ENSOCUG00000023252	transcript	protein_coding	c.1955C>T;c.2351C>T;c.2429C>T;c.4133C>T;c.4319C>T	p.Ser1378Leu;p.Ser1440Leu;p.Ser652Leu;p.Ser784Leu;p.Ser810Leu	2429/6407;2677/5464;4574/8552;4766/9323;4952/9068;4952/9416;4952/9509	1955/2880;2351/4962;2429/3354;4133/8130;4319/7875;4319/8223;4319/8316	1378/2709;1440/2624;1440/2740;1440/2771;652/959;784/1653;810/1117	GA	18	1	0.22	0.78		-	-	-	-	-	0	0.4	0.5		-	-	-	-	-	-	-	-	-	-	-	-
716	6	4950217	G	A	missense_variant	MODERATE	ENSOCUG00000023252	transcript	protein_coding	c.1955C>T;c.2351C>T;c.2429C>T;c.4133C>T;c.4319C>T	p.Ser1378Leu;p.Ser1440Leu;p.Ser652Leu;p.Ser784Leu;p.Ser810Leu	2429/6407;2677/5464;4574/8552;4766/9323;4952/9068;4952/9416;4952/9509	1955/2880;2351/4962;2429/3354;4133/8130;4319/7875;4319/8223;4319/8316	1378/2709;1440/2624;1440/2740;1440/2771;652/959;784/1653;810/1117	GB	20	0	0.1	0.9		-	-	-	-	-	0	0.2	0.8		-	-	-	-	-	-	-	-	-	-	-	-
717	6	4950241	A	G	missense_variant	MODERATE	ENSOCUG00000023252	transcript	protein_coding	c.1931T>C;c.2327T>C;c.2405T>C;c.4109T>C;c.4295T>C	p.Met1370Thr;p.Met1432Thr;p.Met644Thr;p.Met776Thr;p.Met802Thr	2405/6407;2653/5464;4550/8552;4742/9323;4928/9068;4928/9416;4928/9509	1931/2880;2327/4962;2405/3354;4109/8130;4295/7875;4295/8223;4295/8316	1370/2709;1432/2624;1432/2740;1432/2771;644/959;776/1653;802/1117	GA	18	1	0	1		-	-	-	-	-	0	0	0.9		-	-	-	-	-	-	-	-	-	-	-	-
717	6	4950241	A	G	missense_variant	MODERATE	ENSOCUG00000023252	transcript	protein_coding	c.1931T>C;c.2327T>C;c.2405T>C;c.4109T>C;c.4295T>C	p.Met1370Thr;p.Met1432Thr;p.Met644Thr;p.Met776Thr;p.Met802Thr	2405/6407;2653/5464;4550/8552;4742/9323;4928/9068;4928/9416;4928/9509	1931/2880;2327/4962;2405/3354;4109/8130;4295/7875;4295/8223;4295/8316	1370/2709;1432/2624;1432/2740;1432/2771;644/959;776/1653;802/1117	GB	20	0	0	1		-	-	-	-	-	0	0	1		-	-	-	-	-	-	-	-	-	-	-	-
718	6	4950247	T	C	missense_variant	MODERATE	ENSOCUG00000023252	transcript	protein_coding	c.1925A>G;c.2321A>G;c.2399A>G;c.4103A>G;c.4289A>G	p.Glu1368Gly;p.Glu1430Gly;p.Glu642Gly;p.Glu774Gly;p.Glu800Gly	2399/6407;2647/5464;4544/8552;4736/9323;4922/9068;4922/9416;4922/9509	1925/2880;2321/4962;2399/3354;4103/8130;4289/7875;4289/8223;4289/8316	1368/2709;1430/2624;1430/2740;1430/2771;642/959;774/1653;800/1117	GA	18	1	0.28	0.72		-	-	-	-	-	0.1	0.3	0.5		-	-	-	-	-	-	-	-	-	-	-	-
718	6	4950247	T	C	missense_variant	MODERATE	ENSOCUG00000023252	transcript	protein_coding	c.1925A>G;c.2321A>G;c.2399A>G;c.4103A>G;c.4289A>G	p.Glu1368Gly;p.Glu1430Gly;p.Glu642Gly;p.Glu774Gly;p.Glu800Gly	2399/6407;2647/5464;4544/8552;4736/9323;4922/9068;4922/9416;4922/9509	1925/2880;2321/4962;2399/3354;4103/8130;4289/7875;4289/8223;4289/8316	1368/2709;1430/2624;1430/2740;1430/2771;642/959;774/1653;800/1117	GB	20	0	0.1	0.9		-	-	-	-	-	0	0.2	0.8		-	-	-	-	-	-	-	-	-	-	-	-
719	6	4950248	C	G	missense_variant	MODERATE	ENSOCUG00000023252	transcript	protein_coding	c.1924G>C;c.2320G>C;c.2398G>C;c.4102G>C;c.4288G>C	p.Glu1368Gln;p.Glu1430Gln;p.Glu642Gln;p.Glu774Gln;p.Glu800Gln	2398/6407;2646/5464;4543/8552;4735/9323;4921/9068;4921/9416;4921/9509	1924/2880;2320/4962;2398/3354;4102/8130;4288/7875;4288/8223;4288/8316	1368/2709;1430/2624;1430/2740;1430/2771;642/959;774/1653;800/1117	GA	18	1	0	1		-	-	-	-	-	0	0	0.9		-	-	-	-	-	-	-	-	-	-	-	-
719	6	4950248	C	G	missense_variant	MODERATE	ENSOCUG00000023252	transcript	protein_coding	c.1924G>C;c.2320G>C;c.2398G>C;c.4102G>C;c.4288G>C	p.Glu1368Gln;p.Glu1430Gln;p.Glu642Gln;p.Glu774Gln;p.Glu800Gln	2398/6407;2646/5464;4543/8552;4735/9323;4921/9068;4921/9416;4921/9509	1924/2880;2320/4962;2398/3354;4102/8130;4288/7875;4288/8223;4288/8316	1368/2709;1430/2624;1430/2740;1430/2771;642/959;774/1653;800/1117	GB	20	0	0	1		-	-	-	-	-	0	0	1		-	-	-	-	-	-	-	-	-	-	-	-
720	6	4950250	T	C	missense_variant	MODERATE	ENSOCUG00000023252	transcript	protein_coding	c.1922A>G;c.2318A>G;c.2396A>G;c.4100A>G;c.4286A>G	p.Asp1367Gly;p.Asp1429Gly;p.Asp641Gly;p.Asp773Gly;p.Asp799Gly	2396/6407;2644/5464;4541/8552;4733/9323;4919/9068;4919/9416;4919/9509	1922/2880;2318/4962;2396/3354;4100/8130;4286/7875;4286/8223;4286/8316	1367/2709;1429/2624;1429/2740;1429/2771;641/959;773/1653;799/1117	GA	18	1	0.72	0.28		-	-	-	-	-	0.5	0.3	0.1		-	-	-	-	-	-	-	-	-	-	-	-
720	6	4950250	T	C	missense_variant	MODERATE	ENSOCUG00000023252	transcript	protein_coding	c.1922A>G;c.2318A>G;c.2396A>G;c.4100A>G;c.4286A>G	p.Asp1367Gly;p.Asp1429Gly;p.Asp641Gly;p.Asp773Gly;p.Asp799Gly	2396/6407;2644/5464;4541/8552;4733/9323;4919/9068;4919/9416;4919/9509	1922/2880;2318/4962;2396/3354;4100/8130;4286/7875;4286/8223;4286/8316	1367/2709;1429/2624;1429/2740;1429/2771;641/959;773/1653;799/1117	GB	20	0	0.9	0.1		-	-	-	-	-	0.8	0.2	0		-	-	-	-	-	-	-	-	-	-	-	-
721	6	4951275	A	AAGAAGCACCCTG	disruptive_inframe_insertion	MODERATE	ENSOCUG00000023252	transcript	protein_coding	c.5699_5700insCAGGGTGCTTCT;c.5744_5745insCAGGGTGCTTCT	p.Leu1900_Gly1901insArgValLeuLeu;p.Leu1915_Gly1916insArgValLeuLeu	5699/5715;5744/5760	5699/5715;5744/5760	1900/1904;1915/1919	GA	20	0	0.95	0.05		-	-	-	-	-	0.9	0.1	0		-	-	-	-	-	-	-	-	-	-	-	-
721	6	4951275	A	AAGAAGCACCCTG	disruptive_inframe_insertion	MODERATE	ENSOCUG00000023252	transcript	protein_coding	c.5699_5700insCAGGGTGCTTCT;c.5744_5745insCAGGGTGCTTCT	p.Leu1900_Gly1901insArgValLeuLeu;p.Leu1915_Gly1916insArgValLeuLeu	5699/5715;5744/5760	5699/5715;5744/5760	1900/1904;1915/1919	GB	20	0	1	0		-	-	-	-	-	1	0	0		-	-	-	-	-	-	-	-	-	-	-	-
722	6	4951276	A	AGAAGCACCCTGAG	frameshift_variant	HIGH	ENSOCUG00000023252	transcript	protein_coding	c.5698_5699insCTCAGGGTGCTTC;c.5743_5744insCTCAGGGTGCTTC	p.Leu1900fs;p.Leu1915fs	5698/5715;5743/5760	5698/5715;5743/5760	1900/1904;1915/1919	GA	20	0	0.3	0.7		-	-	-	-	-	0.2	0.2	0.6		-	-	-	-	-	-	-	-	-	-	-	-
722	6	4951276	A	AGAAGCACCCTGAG	frameshift_variant	HIGH	ENSOCUG00000023252	transcript	protein_coding	c.5698_5699insCTCAGGGTGCTTC;c.5743_5744insCTCAGGGTGCTTC	p.Leu1900fs;p.Leu1915fs	5698/5715;5743/5760	5698/5715;5743/5760	1900/1904;1915/1919	GB	20	0	0.1	0.9		-	-	-	-	-	0	0.2	0.8		-	-	-	-	-	-	-	-	-	-	-	-
723	6	4951312	G	A	missense_variant	MODERATE	ENSOCUG00000023252	transcript	protein_coding	c.5663C>T;c.5708C>T	p.Ala1888Val;p.Ala1903Val	5663/5715;5708/5760	5663/5715;5708/5760	1888/1904;1903/1919	GA	20	0	0.7	0.3		-	-	-	-	-	0.6	0.2	0.2		-	-	-	-	-	-	-	-	-	-	-	-
723	6	4951312	G	A	missense_variant	MODERATE	ENSOCUG00000023252	transcript	protein_coding	c.5663C>T;c.5708C>T	p.Ala1888Val;p.Ala1903Val	5663/5715;5708/5760	5663/5715;5708/5760	1888/1904;1903/1919	GB	20	0	0.95	0.05		-	-	-	-	-	0.9	0.1	0		-	-	-	-	-	-	-	-	-	-	-	-
724	6	4951346	A	C	missense_variant	MODERATE	ENSOCUG00000023252	transcript	protein_coding	c.5629T>G;c.5674T>G	p.Trp1877Gly;p.Trp1892Gly	5629/5715;5674/5760	5629/5715;5674/5760	1877/1904;1892/1919	GA	20	0	0.25	0.75		-	-	-	-	-	0.1	0.3	0.6		-	-	-	-	-	-	-	-	-	-	-	-
724	6	4951346	A	C	missense_variant	MODERATE	ENSOCUG00000023252	transcript	protein_coding	c.5629T>G;c.5674T>G	p.Trp1877Gly;p.Trp1892Gly	5629/5715;5674/5760	5629/5715;5674/5760	1877/1904;1892/1919	GB	18	1	0.11	0.89		-	-	-	-	-	0	0.2	0.7		-	-	-	-	-	-	-	-	-	-	-	-
725	6	4951359	G	GC	frameshift_variant	HIGH	ENSOCUG00000023252	transcript	protein_coding	c.5615dupG;c.5660dupG	p.Pro1874fs;p.Pro1889fs	5615/5715;5660/5760	5615/5715;5660/5760	1872/1904;1887/1919	GA	20	0	0.75	0.25		-	-	-	-	-	0.6	0.3	0.1		-	-	-	-	-	-	-	-	-	-	-	-
725	6	4951359	G	GC	frameshift_variant	HIGH	ENSOCUG00000023252	transcript	protein_coding	c.5615dupG;c.5660dupG	p.Pro1874fs;p.Pro1889fs	5615/5715;5660/5760	5615/5715;5660/5760	1872/1904;1887/1919	GB	18	1	0.89	0.11		-	-	-	-	-	0.7	0.2	0		-	-	-	-	-	-	-	-	-	-	-	-
726	6	4951361	C	CA	frameshift_variant	HIGH	ENSOCUG00000023252	transcript	protein_coding	c.5613_5614insT;c.5658_5659insT	p.Gly1872fs;p.Gly1887fs	5613/5715;5658/5760	5613/5715;5658/5760	1871/1904;1886/1919	GA	20	0	0.25	0.75		-	-	-	-	-	0.1	0.3	0.6		-	-	-	-	-	-	-	-	-	-	-	-
726	6	4951361	C	CA	frameshift_variant	HIGH	ENSOCUG00000023252	transcript	protein_coding	c.5613_5614insT;c.5658_5659insT	p.Gly1872fs;p.Gly1887fs	5613/5715;5658/5760	5613/5715;5658/5760	1871/1904;1886/1919	GB	18	1	0.11	0.89		-	-	-	-	-	0	0.2	0.7		-	-	-	-	-	-	-	-	-	-	-	-
727	6	4951369	G	A	missense_variant	MODERATE	ENSOCUG00000023252	transcript	protein_coding	c.5606C>T;c.5651C>T	p.Pro1869Leu;p.Pro1884Leu	5606/5715;5651/5760	5606/5715;5651/5760	1869/1904;1884/1919	GA	20	0	0.75	0.25		-	-	-	-	-	0.6	0.3	0.1		-	-	-	-	-	-	-	-	-	-	-	-
727	6	4951369	G	A	missense_variant	MODERATE	ENSOCUG00000023252	transcript	protein_coding	c.5606C>T;c.5651C>T	p.Pro1869Leu;p.Pro1884Leu	5606/5715;5651/5760	5606/5715;5651/5760	1869/1904;1884/1919	GB	20	0	0.9	0.1		-	-	-	-	-	0.8	0.2	0		-	-	-	-	-	-	-	-	-	-	-	-
728	6	4951378	G	A	missense_variant	MODERATE	ENSOCUG00000023252	transcript	protein_coding	c.5597C>T;c.5642C>T	p.Ala1866Val;p.Ala1881Val	5597/5715;5642/5760	5597/5715;5642/5760	1866/1904;1881/1919	GA	20	0	0.75	0.25		-	-	-	-	-	0.6	0.3	0.1		-	-	-	-	-	-	-	-	-	-	-	-
728	6	4951378	G	A	missense_variant	MODERATE	ENSOCUG00000023252	transcript	protein_coding	c.5597C>T;c.5642C>T	p.Ala1866Val;p.Ala1881Val	5597/5715;5642/5760	5597/5715;5642/5760	1866/1904;1881/1919	GB	20	0	0.95	0.05		-	-	-	-	-	0.9	0.1	0		-	-	-	-	-	-	-	-	-	-	-	-
729	6	4951382	G	T	missense_variant	MODERATE	ENSOCUG00000023252	transcript	protein_coding	c.5593C>A;c.5638C>A	p.Leu1865Met;p.Leu1880Met	5593/5715;5638/5760	5593/5715;5638/5760	1865/1904;1880/1919	GA	20	0	0.75	0.25		-	-	-	-	-	0.6	0.3	0.1		-	-	-	-	-	-	-	-	-	-	-	-
729	6	4951382	G	T	missense_variant	MODERATE	ENSOCUG00000023252	transcript	protein_coding	c.5593C>A;c.5638C>A	p.Leu1865Met;p.Leu1880Met	5593/5715;5638/5760	5593/5715;5638/5760	1865/1904;1880/1919	GB	20	0	0.95	0.05		-	-	-	-	-	0.9	0.1	0		-	-	-	-	-	-	-	-	-	-	-	-
730	6	4951389	C	CT	frameshift_variant	HIGH	ENSOCUG00000023252	transcript	protein_coding	c.5585dupA;c.5630dupA	p.Ala1863fs;p.Ala1878fs	5585/5715;5630/5760	5585/5715;5630/5760	1862/1904;1877/1919	GA	20	0	0	1		-	-	-	-	-	0	0	1		-	-	-	-	-	-	-	-	-	-	-	-
730	6	4951389	C	CT	frameshift_variant	HIGH	ENSOCUG00000023252	transcript	protein_coding	c.5585dupA;c.5630dupA	p.Ala1863fs;p.Ala1878fs	5585/5715;5630/5760	5585/5715;5630/5760	1862/1904;1877/1919	GB	18	1	0	1		-	-	-	-	-	0	0	0.9		-	-	-	-	-	-	-	-	-	-	-	-
731	6	4951408	T	A	missense_variant	MODERATE	ENSOCUG00000023252	transcript	protein_coding	c.5567A>T;c.5612A>T	p.His1856Leu;p.His1871Leu	5567/5715;5612/5760	5567/5715;5612/5760	1856/1904;1871/1919	GA	20	0	0.25	0.75		-	-	-	-	-	0.1	0.3	0.6		-	-	-	-	-	-	-	-	-	-	-	-
731	6	4951408	T	A	missense_variant	MODERATE	ENSOCUG00000023252	transcript	protein_coding	c.5567A>T;c.5612A>T	p.His1856Leu;p.His1871Leu	5567/5715;5612/5760	5567/5715;5612/5760	1856/1904;1871/1919	GB	20	0	0.05	0.95		-	-	-	-	-	0	0.1	0.9		-	-	-	-	-	-	-	-	-	-	-	-
732	6	4951441	T	C	missense_variant	MODERATE	ENSOCUG00000023252	transcript	protein_coding	c.5534A>G;c.5579A>G	p.Gln1845Arg;p.Gln1860Arg	5534/5715;5579/5760	5534/5715;5579/5760	1845/1904;1860/1919	GA	20	0	0	1		-	-	-	-	-	0	0	1		-	-	-	-	-	-	-	-	-	-	-	-
732	6	4951441	T	C	missense_variant	MODERATE	ENSOCUG00000023252	transcript	protein_coding	c.5534A>G;c.5579A>G	p.Gln1845Arg;p.Gln1860Arg	5534/5715;5579/5760	5534/5715;5579/5760	1845/1904;1860/1919	GB	20	0	0	1		-	-	-	-	-	0	0	1		-	-	-	-	-	-	-	-	-	-	-	-
733	6	4951461	G	C	missense_variant	MODERATE	ENSOCUG00000023252	transcript	protein_coding	c.5514C>G;c.5559C>G	p.Ile1838Met;p.Ile1853Met	5514/5715;5559/5760	5514/5715;5559/5760	1838/1904;1853/1919	GA	20	0	0.8	0.2		-	-	-	-	-	0.7	0.2	0.1		-	-	-	-	-	-	-	-	-	-	-	-
733	6	4951461	G	C	missense_variant	MODERATE	ENSOCUG00000023252	transcript	protein_coding	c.5514C>G;c.5559C>G	p.Ile1838Met;p.Ile1853Met	5514/5715;5559/5760	5514/5715;5559/5760	1838/1904;1853/1919	GB	20	0	0.95	0.05		-	-	-	-	-	0.9	0.1	0		-	-	-	-	-	-	-	-	-	-	-	-
734	6	4951462	A	G	missense_variant	MODERATE	ENSOCUG00000023252	transcript	protein_coding	c.5513T>C;c.5558T>C	p.Ile1838Thr;p.Ile1853Thr	5513/5715;5558/5760	5513/5715;5558/5760	1838/1904;1853/1919	GA	20	0	0.8	0.2		-	-	-	-	-	0.7	0.2	0.1		-	-	-	-	-	-	-	-	-	-	-	-
734	6	4951462	A	G	missense_variant	MODERATE	ENSOCUG00000023252	transcript	protein_coding	c.5513T>C;c.5558T>C	p.Ile1838Thr;p.Ile1853Thr	5513/5715;5558/5760	5513/5715;5558/5760	1838/1904;1853/1919	GB	20	0	0.95	0.05		-	-	-	-	-	0.9	0.1	0		-	-	-	-	-	-	-	-	-	-	-	-
735	6	4951499	G	C	missense_variant	MODERATE	ENSOCUG00000023252	transcript	protein_coding	c.5476C>G;c.5521C>G	p.Pro1826Ala;p.Pro1841Ala	5476/5715;5521/5760	5476/5715;5521/5760	1826/1904;1841/1919	GA	18	1	0.83	0.17		-	-	-	-	-	0.6	0.3	0		-	-	-	-	-	-	-	-	-	-	-	-
735	6	4951499	G	C	missense_variant	MODERATE	ENSOCUG00000023252	transcript	protein_coding	c.5476C>G;c.5521C>G	p.Pro1826Ala;p.Pro1841Ala	5476/5715;5521/5760	5476/5715;5521/5760	1826/1904;1841/1919	GB	20	0	0.9	0.1		-	-	-	-	-	0.8	0.2	0		-	-	-	-	-	-	-	-	-	-	-	-
736	6	4951502	A	G	missense_variant	MODERATE	ENSOCUG00000023252	transcript	protein_coding	c.5473T>C;c.5518T>C	p.Tyr1825His;p.Tyr1840His	5473/5715;5518/5760	5473/5715;5518/5760	1825/1904;1840/1919	GA	18	1	0	1		-	-	-	-	-	0	0	0.9		-	-	-	-	-	-	-	-	-	-	-	-
736	6	4951502	A	G	missense_variant	MODERATE	ENSOCUG00000023252	transcript	protein_coding	c.5473T>C;c.5518T>C	p.Tyr1825His;p.Tyr1840His	5473/5715;5518/5760	5473/5715;5518/5760	1825/1904;1840/1919	GB	20	0	0	1		-	-	-	-	-	0	0	1		-	-	-	-	-	-	-	-	-	-	-	-
737	6	4951513	G	GC	frameshift_variant	HIGH	ENSOCUG00000023252	transcript	protein_coding	c.5461dupG;c.5506dupG	p.Ala1821fs;p.Ala1836fs	5461/5715;5506/5760	5461/5715;5506/5760	1821/1904;1836/1919	GA	18	1	0.83	0.17		-	-	-	-	-	0.6	0.3	0		-	-	-	-	-	-	-	-	-	-	-	-
737	6	4951513	G	GC	frameshift_variant	HIGH	ENSOCUG00000023252	transcript	protein_coding	c.5461dupG;c.5506dupG	p.Ala1821fs;p.Ala1836fs	5461/5715;5506/5760	5461/5715;5506/5760	1821/1904;1836/1919	GB	20	0	0.9	0.1		-	-	-	-	-	0.8	0.2	0		-	-	-	-	-	-	-	-	-	-	-	-
738	6	4951517	G	A,C	missense_variant	MODERATE	ENSOCUG00000023252	transcript	protein_coding	c.5458C>G;c.5458C>T;c.5503C>G;c.5503C>T	p.Arg1820Gly;p.Arg1820Trp;p.Arg1835Gly;p.Arg1835Trp	5458/5715;5503/5760	5458/5715;5503/5760	1820/1904;1835/1919	GA	18	1	0	0.83		0.17	-	-	-	-	0	0	0.6		-	0.3	-	-	-	-	-	-	-	-	-	-
738	6	4951517	G	A,C	missense_variant	MODERATE	ENSOCUG00000023252	transcript	protein_coding	c.5458C>G;c.5458C>T;c.5503C>G;c.5503C>T	p.Arg1820Gly;p.Arg1820Trp;p.Arg1835Gly;p.Arg1835Trp	5458/5715;5503/5760	5458/5715;5503/5760	1820/1904;1835/1919	GB	20	0	0	0.9		0.1	-	-	-	-	0	0	0.8		-	0.2	-	-	-	-	-	-	-	-	-	-
739	6	4951528	T	C	missense_variant	MODERATE	ENSOCUG00000023252	transcript	protein_coding	c.5447A>G;c.5492A>G	p.Gln1816Arg;p.Gln1831Arg	5447/5715;5492/5760	5447/5715;5492/5760	1816/1904;1831/1919	GA	18	1	0	1		-	-	-	-	-	0	0	0.9		-	-	-	-	-	-	-	-	-	-	-	-
739	6	4951528	T	C	missense_variant	MODERATE	ENSOCUG00000023252	transcript	protein_coding	c.5447A>G;c.5492A>G	p.Gln1816Arg;p.Gln1831Arg	5447/5715;5492/5760	5447/5715;5492/5760	1816/1904;1831/1919	GB	20	0	0	1		-	-	-	-	-	0	0	1		-	-	-	-	-	-	-	-	-	-	-	-
740	6	4951558	G	A	missense_variant	MODERATE	ENSOCUG00000023252	transcript	protein_coding	c.5417C>T;c.5462C>T	p.Pro1806Leu;p.Pro1821Leu	5417/5715;5462/5760	5417/5715;5462/5760	1806/1904;1821/1919	GA	20	0	0.8	0.2		-	-	-	-	-	0.7	0.2	0.1		-	-	-	-	-	-	-	-	-	-	-	-
740	6	4951558	G	A	missense_variant	MODERATE	ENSOCUG00000023252	transcript	protein_coding	c.5417C>T;c.5462C>T	p.Pro1806Leu;p.Pro1821Leu	5417/5715;5462/5760	5417/5715;5462/5760	1806/1904;1821/1919	GB	20	0	0.95	0.05		-	-	-	-	-	0.9	0.1	0		-	-	-	-	-	-	-	-	-	-	-	-
741	6	4951560	G	GCCAGCA	disruptive_inframe_insertion	MODERATE	ENSOCUG00000023252	transcript	protein_coding	c.5409_5414dupTGCTGG;c.5454_5459dupTGCTGG	p.Gly1805_Pro1806insAlaGly;p.Gly1820_Pro1821insAlaGly	5414/5715;5459/5760	5414/5715;5459/5760	1805/1904;1820/1919	GA	20	0	0.25	0.75		-	-	-	-	-	0.2	0.1	0.7		-	-	-	-	-	-	-	-	-	-	-	-
741	6	4951560	G	GCCAGCA	disruptive_inframe_insertion	MODERATE	ENSOCUG00000023252	transcript	protein_coding	c.5409_5414dupTGCTGG;c.5454_5459dupTGCTGG	p.Gly1805_Pro1806insAlaGly;p.Gly1820_Pro1821insAlaGly	5414/5715;5459/5760	5414/5715;5459/5760	1805/1904;1820/1919	GB	20	0	0.1	0.9		-	-	-	-	-	0	0.2	0.8		-	-	-	-	-	-	-	-	-	-	-	-
742	6	4951583	C	A	missense_variant	MODERATE	ENSOCUG00000023252	transcript	protein_coding	c.5392G>T;c.5437G>T	p.Val1798Leu;p.Val1813Leu	5392/5715;5437/5760	5392/5715;5437/5760	1798/1904;1813/1919	GA	20	0	0.75	0.25		-	-	-	-	-	0.7	0.1	0.2		-	-	-	-	-	-	-	-	-	-	-	-
742	6	4951583	C	A	missense_variant	MODERATE	ENSOCUG00000023252	transcript	protein_coding	c.5392G>T;c.5437G>T	p.Val1798Leu;p.Val1813Leu	5392/5715;5437/5760	5392/5715;5437/5760	1798/1904;1813/1919	GB	20	0	0.9	0.1		-	-	-	-	-	0.8	0.2	0		-	-	-	-	-	-	-	-	-	-	-	-
743	6	4951601	A	C,G	missense_variant	MODERATE	ENSOCUG00000023252	transcript	protein_coding	c.5374T>C;c.5374T>G;c.5419T>C;c.5419T>G	p.Trp1792Arg;p.Trp1792Gly;p.Trp1807Arg;p.Trp1807Gly	5374/5715;5419/5760	5374/5715;5419/5760	1792/1904;1807/1919	GA	20	0	0	0.75		0.25	-	-	-	-	0	0	0.7		-	0.1	0.2	-	-	-	-	-	-	-	-	-
743	6	4951601	A	C,G	missense_variant	MODERATE	ENSOCUG00000023252	transcript	protein_coding	c.5374T>C;c.5374T>G;c.5419T>C;c.5419T>G	p.Trp1792Arg;p.Trp1792Gly;p.Trp1807Arg;p.Trp1807Gly	5374/5715;5419/5760	5374/5715;5419/5760	1792/1904;1807/1919	GB	20	0	0	0.9		0.1	-	-	-	-	0	0	0.8		-	0.2	-	-	-	-	-	-	-	-	-	-
744	6	4951612	T	C	missense_variant	MODERATE	ENSOCUG00000023252	transcript	protein_coding	c.5363A>G;c.5408A>G	p.Glu1788Gly;p.Glu1803Gly	5363/5715;5408/5760	5363/5715;5408/5760	1788/1904;1803/1919	GA	20	0	0.25	0.75		-	-	-	-	-	0.2	0.1	0.7		-	-	-	-	-	-	-	-	-	-	-	-
744	6	4951612	T	C	missense_variant	MODERATE	ENSOCUG00000023252	transcript	protein_coding	c.5363A>G;c.5408A>G	p.Glu1788Gly;p.Glu1803Gly	5363/5715;5408/5760	5363/5715;5408/5760	1788/1904;1803/1919	GB	20	0	0.1	0.9		-	-	-	-	-	0	0.2	0.8		-	-	-	-	-	-	-	-	-	-	-	-
745	6	4951622	G	A	missense_variant	MODERATE	ENSOCUG00000023252	transcript	protein_coding	c.5353C>T;c.5398C>T	p.Arg1785Cys;p.Arg1800Cys	5353/5715;5398/5760	5353/5715;5398/5760	1785/1904;1800/1919	GA	20	0	0.8	0.2		-	-	-	-	-	0.7	0.2	0.1		-	-	-	-	-	-	-	-	-	-	-	-
745	6	4951622	G	A	missense_variant	MODERATE	ENSOCUG00000023252	transcript	protein_coding	c.5353C>T;c.5398C>T	p.Arg1785Cys;p.Arg1800Cys	5353/5715;5398/5760	5353/5715;5398/5760	1785/1904;1800/1919	GB	20	0	0.9	0.1		-	-	-	-	-	0.8	0.2	0		-	-	-	-	-	-	-	-	-	-	-	-
746	6	4951673	A	C,T	missense_variant	MODERATE	ENSOCUG00000023252	transcript	protein_coding	c.5302T>A;c.5302T>G;c.5347T>A;c.5347T>G	p.Leu1768Met;p.Leu1768Val;p.Leu1783Met;p.Leu1783Val	5302/5715;5347/5760	5302/5715;5347/5760	1768/1904;1783/1919	GA	20	0	0	0.8		0.2	-	-	-	-	0	0	0.7		-	0.2	0.1	-	-	-	-	-	-	-	-	-
746	6	4951673	A	C,T	missense_variant	MODERATE	ENSOCUG00000023252	transcript	protein_coding	c.5302T>A;c.5302T>G;c.5347T>A;c.5347T>G	p.Leu1768Met;p.Leu1768Val;p.Leu1783Met;p.Leu1783Val	5302/5715;5347/5760	5302/5715;5347/5760	1768/1904;1783/1919	GB	20	0	0	0.9		0.1	-	-	-	-	0	0	0.8		-	0.2	-	-	-	-	-	-	-	-	-	-
747	6	4951703	T	C	missense_variant	MODERATE	ENSOCUG00000023252	transcript	protein_coding	c.5272A>G;c.5317A>G	p.Thr1758Ala;p.Thr1773Ala	5272/5715;5317/5760	5272/5715;5317/5760	1758/1904;1773/1919	GA	20	0	0.85	0.15		-	-	-	-	-	0.7	0.3	0		-	-	-	-	-	-	-	-	-	-	-	-
747	6	4951703	T	C	missense_variant	MODERATE	ENSOCUG00000023252	transcript	protein_coding	c.5272A>G;c.5317A>G	p.Thr1758Ala;p.Thr1773Ala	5272/5715;5317/5760	5272/5715;5317/5760	1758/1904;1773/1919	GB	20	0	0.9	0.1		-	-	-	-	-	0.8	0.2	0		-	-	-	-	-	-	-	-	-	-	-	-
748	6	4951718	C	T	missense_variant	MODERATE	ENSOCUG00000023252	transcript	protein_coding	c.5257G>A;c.5302G>A	p.Ala1753Thr;p.Ala1768Thr	5257/5715;5302/5760	5257/5715;5302/5760	1753/1904;1768/1919	GA	20	0	0.85	0.15		-	-	-	-	-	0.7	0.3	0		-	-	-	-	-	-	-	-	-	-	-	-
748	6	4951718	C	T	missense_variant	MODERATE	ENSOCUG00000023252	transcript	protein_coding	c.5257G>A;c.5302G>A	p.Ala1753Thr;p.Ala1768Thr	5257/5715;5302/5760	5257/5715;5302/5760	1753/1904;1768/1919	GB	20	0	0.9	0.1		-	-	-	-	-	0.8	0.2	0		-	-	-	-	-	-	-	-	-	-	-	-
749	6	4951748	C	T	missense_variant	MODERATE	ENSOCUG00000023252	transcript	protein_coding	c.5227G>A;c.5272G>A	p.Ala1743Thr;p.Ala1758Thr	5227/5715;5272/5760	5227/5715;5272/5760	1743/1904;1758/1919	GA	20	0	0.9	0.1		-	-	-	-	-	0.8	0.2	0		-	-	-	-	-	-	-	-	-	-	-	-
749	6	4951748	C	T	missense_variant	MODERATE	ENSOCUG00000023252	transcript	protein_coding	c.5227G>A;c.5272G>A	p.Ala1743Thr;p.Ala1758Thr	5227/5715;5272/5760	5227/5715;5272/5760	1743/1904;1758/1919	GB	20	0	0.95	0.05		-	-	-	-	-	0.9	0.1	0		-	-	-	-	-	-	-	-	-	-	-	-
750	6	4951757	C	A	missense_variant	MODERATE	ENSOCUG00000023252	transcript	protein_coding	c.5218G>T;c.5263G>T	p.Ala1740Ser;p.Ala1755Ser	5218/5715;5263/5760	5218/5715;5263/5760	1740/1904;1755/1919	GA	20	0	0.9	0.1		-	-	-	-	-	0.8	0.2	0		-	-	-	-	-	-	-	-	-	-	-	-
750	6	4951757	C	A	missense_variant	MODERATE	ENSOCUG00000023252	transcript	protein_coding	c.5218G>T;c.5263G>T	p.Ala1740Ser;p.Ala1755Ser	5218/5715;5263/5760	5218/5715;5263/5760	1740/1904;1755/1919	GB	20	0	0.95	0.05		-	-	-	-	-	0.9	0.1	0		-	-	-	-	-	-	-	-	-	-	-	-
751	6	4953545	C	T	missense_variant	MODERATE	ENSOCUG00000023252	transcript	protein_coding	c.1859G>A;c.2255G>A;c.2333G>A;c.4037G>A;c.4223G>A	p.Arg1346Gln;p.Arg1408Gln;p.Arg620Gln;p.Arg752Gln;p.Arg778Gln	2333/6407;2581/5464;4478/8552;4670/9323;4856/9068;4856/9416;4856/9509	1859/2880;2255/4962;2333/3354;4037/8130;4223/7875;4223/8223;4223/8316	1346/2709;1408/2624;1408/2740;1408/2771;620/959;752/1653;778/1117	GA	20	0	0	1		-	-	-	-	-	0	0	1		-	-	-	-	-	-	-	-	-	-	-	-
751	6	4953545	C	T	missense_variant	MODERATE	ENSOCUG00000023252	transcript	protein_coding	c.1859G>A;c.2255G>A;c.2333G>A;c.4037G>A;c.4223G>A	p.Arg1346Gln;p.Arg1408Gln;p.Arg620Gln;p.Arg752Gln;p.Arg778Gln	2333/6407;2581/5464;4478/8552;4670/9323;4856/9068;4856/9416;4856/9509	1859/2880;2255/4962;2333/3354;4037/8130;4223/7875;4223/8223;4223/8316	1346/2709;1408/2624;1408/2740;1408/2771;620/959;752/1653;778/1117	GB	20	0	0	1		-	-	-	-	-	0	0	1		-	-	-	-	-	-	-	-	-	-	-	-
752	6	4953588	C	T	missense_variant	MODERATE	ENSOCUG00000023252	transcript	protein_coding	c.1816G>A;c.2212G>A;c.2290G>A;c.3994G>A;c.4180G>A	p.Val1332Met;p.Val1394Met;p.Val606Met;p.Val738Met;p.Val764Met	2290/6407;2538/5464;4435/8552;4627/9323;4813/9068;4813/9416;4813/9509	1816/2880;2212/4962;2290/3354;3994/8130;4180/7875;4180/8223;4180/8316	1332/2709;1394/2624;1394/2740;1394/2771;606/959;738/1653;764/1117	GA	20	0	0	1		-	-	-	-	-	0	0	1		-	-	-	-	-	-	-	-	-	-	-	-
752	6	4953588	C	T	missense_variant	MODERATE	ENSOCUG00000023252	transcript	protein_coding	c.1816G>A;c.2212G>A;c.2290G>A;c.3994G>A;c.4180G>A	p.Val1332Met;p.Val1394Met;p.Val606Met;p.Val738Met;p.Val764Met	2290/6407;2538/5464;4435/8552;4627/9323;4813/9068;4813/9416;4813/9509	1816/2880;2212/4962;2290/3354;3994/8130;4180/7875;4180/8223;4180/8316	1332/2709;1394/2624;1394/2740;1394/2771;606/959;738/1653;764/1117	GB	20	0	0	1		-	-	-	-	-	0	0	1		-	-	-	-	-	-	-	-	-	-	-	-
753	6	4953591	A	C	missense_variant	MODERATE	ENSOCUG00000023252	transcript	protein_coding	c.1813T>G;c.2209T>G;c.2287T>G;c.3991T>G;c.4177T>G	p.Ser1331Ala;p.Ser1393Ala;p.Ser605Ala;p.Ser737Ala;p.Ser763Ala	2287/6407;2535/5464;4432/8552;4624/9323;4810/9068;4810/9416;4810/9509	1813/2880;2209/4962;2287/3354;3991/8130;4177/7875;4177/8223;4177/8316	1331/2709;1393/2624;1393/2740;1393/2771;605/959;737/1653;763/1117	GA	20	0	0	1		-	-	-	-	-	0	0	1		-	-	-	-	-	-	-	-	-	-	-	-
753	6	4953591	A	C	missense_variant	MODERATE	ENSOCUG00000023252	transcript	protein_coding	c.1813T>G;c.2209T>G;c.2287T>G;c.3991T>G;c.4177T>G	p.Ser1331Ala;p.Ser1393Ala;p.Ser605Ala;p.Ser737Ala;p.Ser763Ala	2287/6407;2535/5464;4432/8552;4624/9323;4810/9068;4810/9416;4810/9509	1813/2880;2209/4962;2287/3354;3991/8130;4177/7875;4177/8223;4177/8316	1331/2709;1393/2624;1393/2740;1393/2771;605/959;737/1653;763/1117	GB	20	0	0	1		-	-	-	-	-	0	0	1		-	-	-	-	-	-	-	-	-	-	-	-
754	6	4953618	G	A	missense_variant	MODERATE	ENSOCUG00000023252	transcript	protein_coding	c.1786C>T;c.2182C>T;c.2260C>T;c.3964C>T;c.4150C>T	p.Arg1322Trp;p.Arg1384Trp;p.Arg596Trp;p.Arg728Trp;p.Arg754Trp	2260/6407;2508/5464;4405/8552;4597/9323;4783/9068;4783/9416;4783/9509	1786/2880;2182/4962;2260/3354;3964/8130;4150/7875;4150/8223;4150/8316	1322/2709;1384/2624;1384/2740;1384/2771;596/959;728/1653;754/1117	GA	20	0	0.05	0.95		-	-	-	-	-	0	0.1	0.9		-	-	-	-	-	-	-	-	-	-	-	-
754	6	4953618	G	A	missense_variant	MODERATE	ENSOCUG00000023252	transcript	protein_coding	c.1786C>T;c.2182C>T;c.2260C>T;c.3964C>T;c.4150C>T	p.Arg1322Trp;p.Arg1384Trp;p.Arg596Trp;p.Arg728Trp;p.Arg754Trp	2260/6407;2508/5464;4405/8552;4597/9323;4783/9068;4783/9416;4783/9509	1786/2880;2182/4962;2260/3354;3964/8130;4150/7875;4150/8223;4150/8316	1322/2709;1384/2624;1384/2740;1384/2771;596/959;728/1653;754/1117	GB	20	0	0	1		-	-	-	-	-	0	0	1		-	-	-	-	-	-	-	-	-	-	-	-
755	6	4953665	G	A	missense_variant	MODERATE	ENSOCUG00000023252	transcript	protein_coding	c.1739C>T;c.2135C>T;c.2213C>T;c.3917C>T;c.4103C>T	p.Ser1306Phe;p.Ser1368Phe;p.Ser580Phe;p.Ser712Phe;p.Ser738Phe	2213/6407;2461/5464;4358/8552;4550/9323;4736/9068;4736/9416;4736/9509	1739/2880;2135/4962;2213/3354;3917/8130;4103/7875;4103/8223;4103/8316	1306/2709;1368/2624;1368/2740;1368/2771;580/959;712/1653;738/1117	GA	20	0	0.15	0.85		-	-	-	-	-	0	0.3	0.7		-	-	-	-	-	-	-	-	-	-	-	-
755	6	4953665	G	A	missense_variant	MODERATE	ENSOCUG00000023252	transcript	protein_coding	c.1739C>T;c.2135C>T;c.2213C>T;c.3917C>T;c.4103C>T	p.Ser1306Phe;p.Ser1368Phe;p.Ser580Phe;p.Ser712Phe;p.Ser738Phe	2213/6407;2461/5464;4358/8552;4550/9323;4736/9068;4736/9416;4736/9509	1739/2880;2135/4962;2213/3354;3917/8130;4103/7875;4103/8223;4103/8316	1306/2709;1368/2624;1368/2740;1368/2771;580/959;712/1653;738/1117	GB	20	0	0.1	0.9		-	-	-	-	-	0	0.2	0.8		-	-	-	-	-	-	-	-	-	-	-	-
756	6	4953669	C	T	missense_variant	MODERATE	ENSOCUG00000023252	transcript	protein_coding	c.1735G>A;c.2131G>A;c.2209G>A;c.3913G>A;c.4099G>A	p.Ala1305Thr;p.Ala1367Thr;p.Ala579Thr;p.Ala711Thr;p.Ala737Thr	2209/6407;2457/5464;4354/8552;4546/9323;4732/9068;4732/9416;4732/9509	1735/2880;2131/4962;2209/3354;3913/8130;4099/7875;4099/8223;4099/8316	1305/2709;1367/2624;1367/2740;1367/2771;579/959;711/1653;737/1117	GA	20	0	0	1		-	-	-	-	-	0	0	1		-	-	-	-	-	-	-	-	-	-	-	-
756	6	4953669	C	T	missense_variant	MODERATE	ENSOCUG00000023252	transcript	protein_coding	c.1735G>A;c.2131G>A;c.2209G>A;c.3913G>A;c.4099G>A	p.Ala1305Thr;p.Ala1367Thr;p.Ala579Thr;p.Ala711Thr;p.Ala737Thr	2209/6407;2457/5464;4354/8552;4546/9323;4732/9068;4732/9416;4732/9509	1735/2880;2131/4962;2209/3354;3913/8130;4099/7875;4099/8223;4099/8316	1305/2709;1367/2624;1367/2740;1367/2771;579/959;711/1653;737/1117	GB	20	0	0	1		-	-	-	-	-	0	0	1		-	-	-	-	-	-	-	-	-	-	-	-
757	6	4953677	A	G	missense_variant	MODERATE	ENSOCUG00000023252	transcript	protein_coding	c.1727T>C;c.2123T>C;c.2201T>C;c.3905T>C;c.4091T>C	p.Val1302Ala;p.Val1364Ala;p.Val576Ala;p.Val708Ala;p.Val734Ala	2201/6407;2449/5464;4346/8552;4538/9323;4724/9068;4724/9416;4724/9509	1727/2880;2123/4962;2201/3354;3905/8130;4091/7875;4091/8223;4091/8316	1302/2709;1364/2624;1364/2740;1364/2771;576/959;708/1653;734/1117	GA	20	0	0	1		-	-	-	-	-	0	0	1		-	-	-	-	-	-	-	-	-	-	-	-
757	6	4953677	A	G	missense_variant	MODERATE	ENSOCUG00000023252	transcript	protein_coding	c.1727T>C;c.2123T>C;c.2201T>C;c.3905T>C;c.4091T>C	p.Val1302Ala;p.Val1364Ala;p.Val576Ala;p.Val708Ala;p.Val734Ala	2201/6407;2449/5464;4346/8552;4538/9323;4724/9068;4724/9416;4724/9509	1727/2880;2123/4962;2201/3354;3905/8130;4091/7875;4091/8223;4091/8316	1302/2709;1364/2624;1364/2740;1364/2771;576/959;708/1653;734/1117	GB	20	0	0	1		-	-	-	-	-	0	0	1		-	-	-	-	-	-	-	-	-	-	-	-
758	6	4955581	T	C	missense_variant	MODERATE	ENSOCUG00000023252	transcript	protein_coding	c.1588A>G;c.1984A>G;c.2062A>G;c.3766A>G;c.3952A>G;c.5080A>G;c.5125A>G	p.Ile1256Val;p.Ile1318Val;p.Ile1694Val;p.Ile1709Val;p.Ile530Val;p.Ile662Val;p.Ile688Val	2062/6407;2310/5464;4207/8552;4399/9323;4585/9068;4585/9416;4585/9509;5080/5715;5125/5760	1588/2880;1984/4962;2062/3354;3766/8130;3952/7875;3952/8223;3952/8316;5080/5715;5125/5760	1256/2709;1318/2624;1318/2740;1318/2771;1694/1904;1709/1919;530/959;662/1653;688/1117	GA	18	1	0	1		-	-	-	-	-	0	0	0.9		-	-	-	-	-	-	-	-	-	-	-	-
758	6	4955581	T	C	missense_variant	MODERATE	ENSOCUG00000023252	transcript	protein_coding	c.1588A>G;c.1984A>G;c.2062A>G;c.3766A>G;c.3952A>G;c.5080A>G;c.5125A>G	p.Ile1256Val;p.Ile1318Val;p.Ile1694Val;p.Ile1709Val;p.Ile530Val;p.Ile662Val;p.Ile688Val	2062/6407;2310/5464;4207/8552;4399/9323;4585/9068;4585/9416;4585/9509;5080/5715;5125/5760	1588/2880;1984/4962;2062/3354;3766/8130;3952/7875;3952/8223;3952/8316;5080/5715;5125/5760	1256/2709;1318/2624;1318/2740;1318/2771;1694/1904;1709/1919;530/959;662/1653;688/1117	GB	20	0	0	1		-	-	-	-	-	0	0	1		-	-	-	-	-	-	-	-	-	-	-	-
759	6	4956657	T	C	missense_variant	MODERATE	ENSOCUG00000023252	transcript	protein_coding	c.1552A>G;c.1948A>G;c.2026A>G;c.3730A>G;c.3916A>G;c.5047A>G;c.5092A>G	p.Thr1244Ala;p.Thr1306Ala;p.Thr1683Ala;p.Thr1698Ala;p.Thr518Ala;p.Thr650Ala;p.Thr676Ala	2026/6407;2274/5464;4171/8552;4363/9323;4549/9068;4549/9416;4549/9509;5047/5715;5092/5760	1552/2880;1948/4962;2026/3354;3730/8130;3916/7875;3916/8223;3916/8316;5047/5715;5092/5760	1244/2709;1306/2624;1306/2740;1306/2771;1683/1904;1698/1919;518/959;650/1653;676/1117	GA	20	0	0	1		-	-	-	-	-	0	0	1		-	-	-	-	-	-	-	-	-	-	-	-
759	6	4956657	T	C	missense_variant	MODERATE	ENSOCUG00000023252	transcript	protein_coding	c.1552A>G;c.1948A>G;c.2026A>G;c.3730A>G;c.3916A>G;c.5047A>G;c.5092A>G	p.Thr1244Ala;p.Thr1306Ala;p.Thr1683Ala;p.Thr1698Ala;p.Thr518Ala;p.Thr650Ala;p.Thr676Ala	2026/6407;2274/5464;4171/8552;4363/9323;4549/9068;4549/9416;4549/9509;5047/5715;5092/5760	1552/2880;1948/4962;2026/3354;3730/8130;3916/7875;3916/8223;3916/8316;5047/5715;5092/5760	1244/2709;1306/2624;1306/2740;1306/2771;1683/1904;1698/1919;518/959;650/1653;676/1117	GB	20	0	0	1		-	-	-	-	-	0	0	1		-	-	-	-	-	-	-	-	-	-	-	-
760	6	4956702	G	A	missense_variant	MODERATE	ENSOCUG00000023252	transcript	protein_coding	c.1507C>T;c.1903C>T;c.1981C>T;c.3685C>T;c.3871C>T;c.5002C>T;c.5047C>T	p.Arg1229Trp;p.Arg1291Trp;p.Arg1668Trp;p.Arg1683Trp;p.Arg503Trp;p.Arg635Trp;p.Arg661Trp	1981/6407;2229/5464;4126/8552;4318/9323;4504/9068;4504/9416;4504/9509;5002/5715;5047/5760	1507/2880;1903/4962;1981/3354;3685/8130;3871/7875;3871/8223;3871/8316;5002/5715;5047/5760	1229/2709;1291/2624;1291/2740;1291/2771;1668/1904;1683/1919;503/959;635/1653;661/1117	GA	20	0	0	1		-	-	-	-	-	0	0	1		-	-	-	-	-	-	-	-	-	-	-	-
760	6	4956702	G	A	missense_variant	MODERATE	ENSOCUG00000023252	transcript	protein_coding	c.1507C>T;c.1903C>T;c.1981C>T;c.3685C>T;c.3871C>T;c.5002C>T;c.5047C>T	p.Arg1229Trp;p.Arg1291Trp;p.Arg1668Trp;p.Arg1683Trp;p.Arg503Trp;p.Arg635Trp;p.Arg661Trp	1981/6407;2229/5464;4126/8552;4318/9323;4504/9068;4504/9416;4504/9509;5002/5715;5047/5760	1507/2880;1903/4962;1981/3354;3685/8130;3871/7875;3871/8223;3871/8316;5002/5715;5047/5760	1229/2709;1291/2624;1291/2740;1291/2771;1668/1904;1683/1919;503/959;635/1653;661/1117	GB	20	0	0	1		-	-	-	-	-	0	0	1		-	-	-	-	-	-	-	-	-	-	-	-
761	6	4956909	C	T	missense_variant	MODERATE	ENSOCUG00000023252	transcript	protein_coding	c.1394G>A;c.1790G>A;c.1868G>A;c.3572G>A;c.3758G>A;c.4889G>A;c.4934G>A	p.Arg1191His;p.Arg1253His;p.Arg1630His;p.Arg1645His;p.Arg465His;p.Arg597His;p.Arg623His	1868/6407;2116/5464;4013/8552;4205/9323;4391/9068;4391/9416;4391/9509;4889/5715;4934/5760	1394/2880;1790/4962;1868/3354;3572/8130;3758/7875;3758/8223;3758/8316;4889/5715;4934/5760	1191/2709;1253/2624;1253/2740;1253/2771;1630/1904;1645/1919;465/959;597/1653;623/1117	GA	20	0	0	1		-	-	-	-	-	0	0	1		-	-	-	-	-	-	-	-	-	-	-	-
761	6	4956909	C	T	missense_variant	MODERATE	ENSOCUG00000023252	transcript	protein_coding	c.1394G>A;c.1790G>A;c.1868G>A;c.3572G>A;c.3758G>A;c.4889G>A;c.4934G>A	p.Arg1191His;p.Arg1253His;p.Arg1630His;p.Arg1645His;p.Arg465His;p.Arg597His;p.Arg623His	1868/6407;2116/5464;4013/8552;4205/9323;4391/9068;4391/9416;4391/9509;4889/5715;4934/5760	1394/2880;1790/4962;1868/3354;3572/8130;3758/7875;3758/8223;3758/8316;4889/5715;4934/5760	1191/2709;1253/2624;1253/2740;1253/2771;1630/1904;1645/1919;465/959;597/1653;623/1117	GB	20	0	0	1		-	-	-	-	-	0	0	1		-	-	-	-	-	-	-	-	-	-	-	-
762	6	4956925	T	C	missense_variant	MODERATE	ENSOCUG00000023252	transcript	protein_coding	c.1378A>G;c.1774A>G;c.1852A>G;c.3556A>G;c.3742A>G;c.4873A>G;c.4918A>G	p.Met1186Val;p.Met1248Val;p.Met1625Val;p.Met1640Val;p.Met460Val;p.Met592Val;p.Met618Val	1852/6407;2100/5464;3997/8552;4189/9323;4375/9068;4375/9416;4375/9509;4873/5715;4918/5760	1378/2880;1774/4962;1852/3354;3556/8130;3742/7875;3742/8223;3742/8316;4873/5715;4918/5760	1186/2709;1248/2624;1248/2740;1248/2771;1625/1904;1640/1919;460/959;592/1653;618/1117	GA	20	0	0	1		-	-	-	-	-	0	0	1		-	-	-	-	-	-	-	-	-	-	-	-
762	6	4956925	T	C	missense_variant	MODERATE	ENSOCUG00000023252	transcript	protein_coding	c.1378A>G;c.1774A>G;c.1852A>G;c.3556A>G;c.3742A>G;c.4873A>G;c.4918A>G	p.Met1186Val;p.Met1248Val;p.Met1625Val;p.Met1640Val;p.Met460Val;p.Met592Val;p.Met618Val	1852/6407;2100/5464;3997/8552;4189/9323;4375/9068;4375/9416;4375/9509;4873/5715;4918/5760	1378/2880;1774/4962;1852/3354;3556/8130;3742/7875;3742/8223;3742/8316;4873/5715;4918/5760	1186/2709;1248/2624;1248/2740;1248/2771;1625/1904;1640/1919;460/959;592/1653;618/1117	GB	20	0	0	1		-	-	-	-	-	0	0	1		-	-	-	-	-	-	-	-	-	-	-	-
763	6	4958352	T	C	missense_variant	MODERATE	ENSOCUG00000023252	transcript	protein_coding	c.4837A>G	p.Ser1613Gly	4837/4962	4837/4929	1613/1642	GA	20	0	0	1		-	-	-	-	-	0	0	1		-	-	-	-	-	-	-	-	-	-	-	-
763	6	4958352	T	C	missense_variant	MODERATE	ENSOCUG00000023252	transcript	protein_coding	c.4837A>G	p.Ser1613Gly	4837/4962	4837/4929	1613/1642	GB	20	0	0	1		-	-	-	-	-	0	0	1		-	-	-	-	-	-	-	-	-	-	-	-
764	6	4959850	T	C	missense_variant	MODERATE	ENSOCUG00000023252	transcript	protein_coding	c.1529A>G;c.1694A>G;c.3311A>G;c.3497A>G;c.4628A>G;c.4673A>G	p.Glu1104Gly;p.Glu1166Gly;p.Glu1543Gly;p.Glu1558Gly;p.Glu510Gly;p.Glu565Gly	1694/6407;1855/5464;3944/9323;4130/9068;4130/9416;4130/9509;4628/4962;4628/5715;4673/5760	1529/4962;1694/3354;3311/8130;3497/7875;3497/8223;3497/8316;4628/4929;4628/5715;4673/5760	1104/2709;1166/2624;1166/2740;1166/2771;1543/1642;1543/1904;1558/1919;510/1653;565/1117	GA	20	0	0	1		-	-	-	-	-	0	0	1		-	-	-	-	-	-	-	-	-	-	-	-
764	6	4959850	T	C	missense_variant	MODERATE	ENSOCUG00000023252	transcript	protein_coding	c.1529A>G;c.1694A>G;c.3311A>G;c.3497A>G;c.4628A>G;c.4673A>G	p.Glu1104Gly;p.Glu1166Gly;p.Glu1543Gly;p.Glu1558Gly;p.Glu510Gly;p.Glu565Gly	1694/6407;1855/5464;3944/9323;4130/9068;4130/9416;4130/9509;4628/4962;4628/5715;4673/5760	1529/4962;1694/3354;3311/8130;3497/7875;3497/8223;3497/8316;4628/4929;4628/5715;4673/5760	1104/2709;1166/2624;1166/2740;1166/2771;1543/1642;1543/1904;1558/1919;510/1653;565/1117	GB	20	0	0	1		-	-	-	-	-	0	0	1		-	-	-	-	-	-	-	-	-	-	-	-
765	6	4961290	T	G	missense_variant	MODERATE	ENSOCUG00000023252	transcript	protein_coding	c.1291A>C;c.1309A>C;c.1474A>C;c.3091A>C;c.3277A>C;c.4408A>C;c.4453A>C	p.Ile1031Leu;p.Ile1093Leu;p.Ile1470Leu;p.Ile1485Leu;p.Ile431Leu;p.Ile437Leu;p.Ile492Leu	1474/6407;1635/5464;3724/9323;3910/8552;3910/9068;3910/9416;3910/9509;4408/4962;4408/5715;4453/5760	1291/2880;1309/4962;1474/3354;3091/8130;3277/7875;3277/8223;3277/8316;4408/4929;4408/5715;4453/5760	1031/2709;1093/2624;1093/2740;1093/2771;1470/1642;1470/1904;1485/1919;431/959;437/1653;492/1117	GA	20	0	0.9	0.1		-	-	-	-	-	0.8	0.2	0		-	-	-	-	-	-	-	-	-	-	-	-
765	6	4961290	T	G	missense_variant	MODERATE	ENSOCUG00000023252	transcript	protein_coding	c.1291A>C;c.1309A>C;c.1474A>C;c.3091A>C;c.3277A>C;c.4408A>C;c.4453A>C	p.Ile1031Leu;p.Ile1093Leu;p.Ile1470Leu;p.Ile1485Leu;p.Ile431Leu;p.Ile437Leu;p.Ile492Leu	1474/6407;1635/5464;3724/9323;3910/8552;3910/9068;3910/9416;3910/9509;4408/4962;4408/5715;4453/5760	1291/2880;1309/4962;1474/3354;3091/8130;3277/7875;3277/8223;3277/8316;4408/4929;4408/5715;4453/5760	1031/2709;1093/2624;1093/2740;1093/2771;1470/1642;1470/1904;1485/1919;431/959;437/1653;492/1117	GB	20	0	0.9	0.1		-	-	-	-	-	0.8	0.2	0		-	-	-	-	-	-	-	-	-	-	-	-
766	6	4961304	T	C	missense_variant	MODERATE	ENSOCUG00000023252	transcript	protein_coding	c.1277A>G;c.1295A>G;c.1460A>G;c.3077A>G;c.3263A>G;c.4394A>G;c.4439A>G	p.Gln1026Arg;p.Gln1088Arg;p.Gln1465Arg;p.Gln1480Arg;p.Gln426Arg;p.Gln432Arg;p.Gln487Arg	1460/6407;1621/5464;3710/9323;3896/8552;3896/9068;3896/9416;3896/9509;4394/4962;4394/5715;4439/5760	1277/2880;1295/4962;1460/3354;3077/8130;3263/7875;3263/8223;3263/8316;4394/4929;4394/5715;4439/5760	1026/2709;1088/2624;1088/2740;1088/2771;1465/1642;1465/1904;1480/1919;426/959;432/1653;487/1117	GA	20	0	0.9	0.1		-	-	-	-	-	0.8	0.2	0		-	-	-	-	-	-	-	-	-	-	-	-
766	6	4961304	T	C	missense_variant	MODERATE	ENSOCUG00000023252	transcript	protein_coding	c.1277A>G;c.1295A>G;c.1460A>G;c.3077A>G;c.3263A>G;c.4394A>G;c.4439A>G	p.Gln1026Arg;p.Gln1088Arg;p.Gln1465Arg;p.Gln1480Arg;p.Gln426Arg;p.Gln432Arg;p.Gln487Arg	1460/6407;1621/5464;3710/9323;3896/8552;3896/9068;3896/9416;3896/9509;4394/4962;4394/5715;4439/5760	1277/2880;1295/4962;1460/3354;3077/8130;3263/7875;3263/8223;3263/8316;4394/4929;4394/5715;4439/5760	1026/2709;1088/2624;1088/2740;1088/2771;1465/1642;1465/1904;1480/1919;426/959;432/1653;487/1117	GB	20	0	0.9	0.1		-	-	-	-	-	0.8	0.2	0		-	-	-	-	-	-	-	-	-	-	-	-
767	6	4972811	T	C	missense_variant	MODERATE	ENSOCUG00000023252	transcript	protein_coding	c.1837A>G;c.2023A>G;c.220A>G;c.3154A>G;c.3199A>G;c.37A>G	p.Thr1052Ala;p.Thr1067Ala;p.Thr13Ala;p.Thr613Ala;p.Thr675Ala;p.Thr74Ala	220/6407;2470/9323;2656/8552;2656/9068;2656/9416;2656/9509;3154/4962;3154/5715;3199/5760	1837/8130;2023/7875;2023/8223;2023/8316;220/3354;3154/4929;3154/5715;3199/5760;37/2880	1052/1642;1052/1904;1067/1919;13/959;613/2709;675/2624;675/2740;675/2771;74/1117	GA	20	0	0.8	0.2		-	-	-	-	-	0.6	0.4	0		-	-	-	-	-	-	-	-	-	-	-	-
767	6	4972811	T	C	missense_variant	MODERATE	ENSOCUG00000023252	transcript	protein_coding	c.1837A>G;c.2023A>G;c.220A>G;c.3154A>G;c.3199A>G;c.37A>G	p.Thr1052Ala;p.Thr1067Ala;p.Thr13Ala;p.Thr613Ala;p.Thr675Ala;p.Thr74Ala	220/6407;2470/9323;2656/8552;2656/9068;2656/9416;2656/9509;3154/4962;3154/5715;3199/5760	1837/8130;2023/7875;2023/8223;2023/8316;220/3354;3154/4929;3154/5715;3199/5760;37/2880	1052/1642;1052/1904;1067/1919;13/959;613/2709;675/2624;675/2740;675/2771;74/1117	GB	20	0	0.9	0.1		-	-	-	-	-	0.8	0.2	0		-	-	-	-	-	-	-	-	-	-	-	-
768	6	4974630	A	C	missense_variant	MODERATE	ENSOCUG00000023252	transcript	protein_coding	c.1550T>G;c.1736T>G;c.2867T>G;c.2912T>G	p.Leu517Arg;p.Leu579Arg;p.Leu956Arg;p.Leu971Arg	2183/9323;2369/9068;2369/9416;2369/9509;2867/4962;2867/5715;2912/5760	1550/8130;1736/7875;1736/8223;1736/8316;2867/4929;2867/5715;2912/5760	517/2709;579/2624;579/2740;579/2771;956/1642;956/1904;971/1919	GA	20	0	0.8	0.2		-	-	-	-	-	0.6	0.4	0		-	-	-	-	-	-	-	-	-	-	-	-
768	6	4974630	A	C	missense_variant	MODERATE	ENSOCUG00000023252	transcript	protein_coding	c.1550T>G;c.1736T>G;c.2867T>G;c.2912T>G	p.Leu517Arg;p.Leu579Arg;p.Leu956Arg;p.Leu971Arg	2183/9323;2369/9068;2369/9416;2369/9509;2867/4962;2867/5715;2912/5760	1550/8130;1736/7875;1736/8223;1736/8316;2867/4929;2867/5715;2912/5760	517/2709;579/2624;579/2740;579/2771;956/1642;956/1904;971/1919	GB	20	0	0.85	0.15		-	-	-	-	-	0.8	0.1	0.1		-	-	-	-	-	-	-	-	-	-	-	-
769	6	4974679	T	C	missense_variant	MODERATE	ENSOCUG00000023252	transcript	protein_coding	c.1501A>G;c.1687A>G;c.2818A>G;c.2863A>G	p.Thr501Ala;p.Thr563Ala;p.Thr940Ala;p.Thr955Ala	2134/9323;2320/9068;2320/9416;2320/9509;2818/4962;2818/5715;2863/5760	1501/8130;1687/7875;1687/8223;1687/8316;2818/4929;2818/5715;2863/5760	501/2709;563/2624;563/2740;563/2771;940/1642;940/1904;955/1919	GA	20	0	0.8	0.2		-	-	-	-	-	0.6	0.4	0		-	-	-	-	-	-	-	-	-	-	-	-
769	6	4974679	T	C	missense_variant	MODERATE	ENSOCUG00000023252	transcript	protein_coding	c.1501A>G;c.1687A>G;c.2818A>G;c.2863A>G	p.Thr501Ala;p.Thr563Ala;p.Thr940Ala;p.Thr955Ala	2134/9323;2320/9068;2320/9416;2320/9509;2818/4962;2818/5715;2863/5760	1501/8130;1687/7875;1687/8223;1687/8316;2818/4929;2818/5715;2863/5760	501/2709;563/2624;563/2740;563/2771;940/1642;940/1904;955/1919	GB	20	0	0.85	0.15		-	-	-	-	-	0.8	0.1	0.1		-	-	-	-	-	-	-	-	-	-	-	-
770	6	4976972	G	A	missense_variant	MODERATE	ENSOCUG00000023252	transcript	protein_coding	c.1460C>T;c.1646C>T;c.2777C>T;c.2822C>T	p.Pro487Leu;p.Pro549Leu;p.Pro926Leu;p.Pro941Leu	2093/9323;2279/9068;2279/9416;2279/9509;2777/4962;2777/5715;2822/5760	1460/8130;1646/7875;1646/8223;1646/8316;2777/4929;2777/5715;2822/5760	487/2709;549/2624;549/2740;549/2771;926/1642;926/1904;941/1919	GA	20	0	0.85	0.15		-	-	-	-	-	0.7	0.3	0		-	-	-	-	-	-	-	-	-	-	-	-
770	6	4976972	G	A	missense_variant	MODERATE	ENSOCUG00000023252	transcript	protein_coding	c.1460C>T;c.1646C>T;c.2777C>T;c.2822C>T	p.Pro487Leu;p.Pro549Leu;p.Pro926Leu;p.Pro941Leu	2093/9323;2279/9068;2279/9416;2279/9509;2777/4962;2777/5715;2822/5760	1460/8130;1646/7875;1646/8223;1646/8316;2777/4929;2777/5715;2822/5760	487/2709;549/2624;549/2740;549/2771;926/1642;926/1904;941/1919	GB	20	0	0.9	0.1		-	-	-	-	-	0.8	0.2	0		-	-	-	-	-	-	-	-	-	-	-	-
771	6	4978358	C	T	missense_variant	MODERATE	ENSOCUG00000023252	transcript	protein_coding	c.1153G>A;c.1339G>A;c.2470G>A;c.2515G>A	p.Val385Ile;p.Val447Ile;p.Val824Ile;p.Val839Ile	1786/9323;1972/9068;1972/9416;1972/9509;2470/4962;2470/5715;2515/5760	1153/8130;1339/7875;1339/8223;1339/8316;2470/4929;2470/5715;2515/5760	385/2709;447/2624;447/2740;447/2771;824/1642;824/1904;839/1919	GA	20	0	0.1	0.9		-	-	-	-	-	0	0.2	0.8		-	-	-	-	-	-	-	-	-	-	-	-
771	6	4978358	C	T	missense_variant	MODERATE	ENSOCUG00000023252	transcript	protein_coding	c.1153G>A;c.1339G>A;c.2470G>A;c.2515G>A	p.Val385Ile;p.Val447Ile;p.Val824Ile;p.Val839Ile	1786/9323;1972/9068;1972/9416;1972/9509;2470/4962;2470/5715;2515/5760	1153/8130;1339/7875;1339/8223;1339/8316;2470/4929;2470/5715;2515/5760	385/2709;447/2624;447/2740;447/2771;824/1642;824/1904;839/1919	GB	20	0	0.15	0.85		-	-	-	-	-	0.1	0.1	0.8		-	-	-	-	-	-	-	-	-	-	-	-
772	6	4978396	T	C	missense_variant	MODERATE	ENSOCUG00000023252	transcript	protein_coding	c.1115A>G;c.1301A>G;c.2432A>G;c.2477A>G	p.Gln372Arg;p.Gln434Arg;p.Gln811Arg;p.Gln826Arg	1748/9323;1934/9068;1934/9416;1934/9509;2432/4962;2432/5715;2477/5760	1115/8130;1301/7875;1301/8223;1301/8316;2432/4929;2432/5715;2477/5760	372/2709;434/2624;434/2740;434/2771;811/1642;811/1904;826/1919	GA	20	0	0	1		-	-	-	-	-	0	0	1		-	-	-	-	-	-	-	-	-	-	-	-
772	6	4978396	T	C	missense_variant	MODERATE	ENSOCUG00000023252	transcript	protein_coding	c.1115A>G;c.1301A>G;c.2432A>G;c.2477A>G	p.Gln372Arg;p.Gln434Arg;p.Gln811Arg;p.Gln826Arg	1748/9323;1934/9068;1934/9416;1934/9509;2432/4962;2432/5715;2477/5760	1115/8130;1301/7875;1301/8223;1301/8316;2432/4929;2432/5715;2477/5760	372/2709;434/2624;434/2740;434/2771;811/1642;811/1904;826/1919	GB	20	0	0	1		-	-	-	-	-	0	0	1		-	-	-	-	-	-	-	-	-	-	-	-
773	6	4983321	C	T	missense_variant	MODERATE	ENSOCUG00000023252	transcript	protein_coding	c.1039G>A;c.2170G>A;c.2215G>A;c.853G>A	p.Gly285Arg;p.Gly347Arg;p.Gly724Arg;p.Gly739Arg	1486/9323;1672/9068;1672/9416;1672/9509;2170/4962;2170/5715;2215/5760	1039/7875;1039/8223;1039/8316;2170/4929;2170/5715;2215/5760;853/8130	285/2709;347/2624;347/2740;347/2771;724/1642;724/1904;739/1919	GA	18	1	0	1		-	-	-	-	-	0	0	0.9		-	-	-	-	-	-	-	-	-	-	-	-
773	6	4983321	C	T	missense_variant	MODERATE	ENSOCUG00000023252	transcript	protein_coding	c.1039G>A;c.2170G>A;c.2215G>A;c.853G>A	p.Gly285Arg;p.Gly347Arg;p.Gly724Arg;p.Gly739Arg	1486/9323;1672/9068;1672/9416;1672/9509;2170/4962;2170/5715;2215/5760	1039/7875;1039/8223;1039/8316;2170/4929;2170/5715;2215/5760;853/8130	285/2709;347/2624;347/2740;347/2771;724/1642;724/1904;739/1919	GB	20	0	0	1		-	-	-	-	-	0	0	1		-	-	-	-	-	-	-	-	-	-	-	-
774	6	4983422	A	G	missense_variant	MODERATE	ENSOCUG00000023252	transcript	protein_coding	c.2069T>C;c.2114T>C;c.752T>C;c.938T>C	p.Leu251Pro;p.Leu313Pro;p.Leu690Pro;p.Leu705Pro	1385/9323;1571/9068;1571/9416;1571/9509;2069/4962;2069/5715;2114/5760	2069/4929;2069/5715;2114/5760;752/8130;938/7875;938/8223;938/8316	251/2709;313/2624;313/2740;313/2771;690/1642;690/1904;705/1919	GA	20	0	0	1		-	-	-	-	-	0	0	1		-	-	-	-	-	-	-	-	-	-	-	-
774	6	4983422	A	G	missense_variant	MODERATE	ENSOCUG00000023252	transcript	protein_coding	c.2069T>C;c.2114T>C;c.752T>C;c.938T>C	p.Leu251Pro;p.Leu313Pro;p.Leu690Pro;p.Leu705Pro	1385/9323;1571/9068;1571/9416;1571/9509;2069/4962;2069/5715;2114/5760	2069/4929;2069/5715;2114/5760;752/8130;938/7875;938/8223;938/8316	251/2709;313/2624;313/2740;313/2771;690/1642;690/1904;705/1919	GB	20	0	0	1		-	-	-	-	-	0	0	1		-	-	-	-	-	-	-	-	-	-	-	-
775	6	4983450	C	T	missense_variant	MODERATE	ENSOCUG00000023252	transcript	protein_coding	c.2041G>A;c.2086G>A;c.724G>A;c.910G>A	p.Val242Ile;p.Val304Ile;p.Val681Ile;p.Val696Ile	1357/9323;1543/9068;1543/9416;1543/9509;2041/4962;2041/5715;2086/5760	2041/4929;2041/5715;2086/5760;724/8130;910/7875;910/8223;910/8316	242/2709;304/2624;304/2740;304/2771;681/1642;681/1904;696/1919	GA	20	0	0.8	0.2		-	-	-	-	-	0.6	0.4	0		-	-	-	-	-	-	-	-	-	-	-	-
775	6	4983450	C	T	missense_variant	MODERATE	ENSOCUG00000023252	transcript	protein_coding	c.2041G>A;c.2086G>A;c.724G>A;c.910G>A	p.Val242Ile;p.Val304Ile;p.Val681Ile;p.Val696Ile	1357/9323;1543/9068;1543/9416;1543/9509;2041/4962;2041/5715;2086/5760	2041/4929;2041/5715;2086/5760;724/8130;910/7875;910/8223;910/8316	242/2709;304/2624;304/2740;304/2771;681/1642;681/1904;696/1919	GB	20	0	0.9	0.1		-	-	-	-	-	0.8	0.2	0		-	-	-	-	-	-	-	-	-	-	-	-
776	6	4986101	C	A	missense_variant	MODERATE	ENSOCUG00000023252	transcript	protein_coding	c.1991G>T;c.2036G>T;c.674G>T;c.860G>T	p.Arg225Leu;p.Arg287Leu;p.Arg664Leu;p.Arg679Leu	1307/9323;1493/9068;1493/9416;1493/9509;1991/4962;1991/5715;2036/5760	1991/4929;1991/5715;2036/5760;674/8130;860/7875;860/8223;860/8316	225/2709;287/2624;287/2740;287/2771;664/1642;664/1904;679/1919	GA	20	0	0.85	0.15		-	-	-	-	-	0.7	0.3	0		-	-	-	-	-	-	-	-	-	-	-	-
776	6	4986101	C	A	missense_variant	MODERATE	ENSOCUG00000023252	transcript	protein_coding	c.1991G>T;c.2036G>T;c.674G>T;c.860G>T	p.Arg225Leu;p.Arg287Leu;p.Arg664Leu;p.Arg679Leu	1307/9323;1493/9068;1493/9416;1493/9509;1991/4962;1991/5715;2036/5760	1991/4929;1991/5715;2036/5760;674/8130;860/7875;860/8223;860/8316	225/2709;287/2624;287/2740;287/2771;664/1642;664/1904;679/1919	GB	20	0	0.9	0.1		-	-	-	-	-	0.8	0.2	0		-	-	-	-	-	-	-	-	-	-	-	-
777	6	4986111	C	T	missense_variant	MODERATE	ENSOCUG00000023252	transcript	protein_coding	c.1981G>A;c.2026G>A;c.664G>A;c.850G>A	p.Ala222Thr;p.Ala284Thr;p.Ala661Thr;p.Ala676Thr	1297/9323;1483/9068;1483/9416;1483/9509;1981/4962;1981/5715;2026/5760	1981/4929;1981/5715;2026/5760;664/8130;850/7875;850/8223;850/8316	222/2709;284/2624;284/2740;284/2771;661/1642;661/1904;676/1919	GA	20	0	0.2	0.8		-	-	-	-	-	0	0.4	0.6		-	-	-	-	-	-	-	-	-	-	-	-
777	6	4986111	C	T	missense_variant	MODERATE	ENSOCUG00000023252	transcript	protein_coding	c.1981G>A;c.2026G>A;c.664G>A;c.850G>A	p.Ala222Thr;p.Ala284Thr;p.Ala661Thr;p.Ala676Thr	1297/9323;1483/9068;1483/9416;1483/9509;1981/4962;1981/5715;2026/5760	1981/4929;1981/5715;2026/5760;664/8130;850/7875;850/8223;850/8316	222/2709;284/2624;284/2740;284/2771;661/1642;661/1904;676/1919	GB	20	0	0.1	0.9		-	-	-	-	-	0	0.2	0.8		-	-	-	-	-	-	-	-	-	-	-	-
778	6	4986117	T	C	missense_variant	MODERATE	ENSOCUG00000023252	transcript	protein_coding	c.1975A>G;c.2020A>G;c.658A>G;c.844A>G	p.Ile220Val;p.Ile282Val;p.Ile659Val;p.Ile674Val	1291/9323;1477/9068;1477/9416;1477/9509;1975/4962;1975/5715;2020/5760	1975/4929;1975/5715;2020/5760;658/8130;844/7875;844/8223;844/8316	220/2709;282/2624;282/2740;282/2771;659/1642;659/1904;674/1919	GA	20	0	0.2	0.8		-	-	-	-	-	0	0.4	0.6		-	-	-	-	-	-	-	-	-	-	-	-
778	6	4986117	T	C	missense_variant	MODERATE	ENSOCUG00000023252	transcript	protein_coding	c.1975A>G;c.2020A>G;c.658A>G;c.844A>G	p.Ile220Val;p.Ile282Val;p.Ile659Val;p.Ile674Val	1291/9323;1477/9068;1477/9416;1477/9509;1975/4962;1975/5715;2020/5760	1975/4929;1975/5715;2020/5760;658/8130;844/7875;844/8223;844/8316	220/2709;282/2624;282/2740;282/2771;659/1642;659/1904;674/1919	GB	20	0	0.1	0.9		-	-	-	-	-	0	0.2	0.8		-	-	-	-	-	-	-	-	-	-	-	-
779	6	4986188	G	A	missense_variant	MODERATE	ENSOCUG00000023252	transcript	protein_coding	c.1904C>T;c.1949C>T;c.587C>T;c.773C>T	p.Ala196Val;p.Ala258Val;p.Ala635Val;p.Ala650Val	1220/9323;1406/9068;1406/9416;1406/9509;1904/4962;1904/5715;1949/5760	1904/4929;1904/5715;1949/5760;587/8130;773/7875;773/8223;773/8316	196/2709;258/2624;258/2740;258/2771;635/1642;635/1904;650/1919	GA	20	0	0	1		-	-	-	-	-	0	0	1		-	-	-	-	-	-	-	-	-	-	-	-
779	6	4986188	G	A	missense_variant	MODERATE	ENSOCUG00000023252	transcript	protein_coding	c.1904C>T;c.1949C>T;c.587C>T;c.773C>T	p.Ala196Val;p.Ala258Val;p.Ala635Val;p.Ala650Val	1220/9323;1406/9068;1406/9416;1406/9509;1904/4962;1904/5715;1949/5760	1904/4929;1904/5715;1949/5760;587/8130;773/7875;773/8223;773/8316	196/2709;258/2624;258/2740;258/2771;635/1642;635/1904;650/1919	GB	20	0	0	1		-	-	-	-	-	0	0	1		-	-	-	-	-	-	-	-	-	-	-	-
780	6	4987409	G	A	missense_variant	MODERATE	ENSOCUG00000023252	transcript	protein_coding	c.1865C>T;c.1910C>T;c.548C>T;c.734C>T	p.Ser183Leu;p.Ser245Leu;p.Ser622Leu;p.Ser637Leu	1181/9323;1367/9068;1367/9416;1367/9509;1865/4962;1865/5715;1910/5760	1865/4929;1865/5715;1910/5760;548/8130;734/7875;734/8223;734/8316	183/2709;245/2624;245/2740;245/2771;622/1642;622/1904;637/1919	GA	20	0	0.2	0.8		-	-	-	-	-	0	0.4	0.6		-	-	-	-	-	-	-	-	-	-	-	-
780	6	4987409	G	A	missense_variant	MODERATE	ENSOCUG00000023252	transcript	protein_coding	c.1865C>T;c.1910C>T;c.548C>T;c.734C>T	p.Ser183Leu;p.Ser245Leu;p.Ser622Leu;p.Ser637Leu	1181/9323;1367/9068;1367/9416;1367/9509;1865/4962;1865/5715;1910/5760	1865/4929;1865/5715;1910/5760;548/8130;734/7875;734/8223;734/8316	183/2709;245/2624;245/2740;245/2771;622/1642;622/1904;637/1919	GB	20	0	0.1	0.9		-	-	-	-	-	0	0.2	0.8		-	-	-	-	-	-	-	-	-	-	-	-
781	6	4987431	C	T	missense_variant	MODERATE	ENSOCUG00000023252	transcript	protein_coding	c.1843G>A;c.1888G>A;c.526G>A;c.712G>A	p.Gly176Ser;p.Gly238Ser;p.Gly615Ser;p.Gly630Ser	1159/9323;1345/9068;1345/9416;1345/9509;1843/4962;1843/5715;1888/5760	1843/4929;1843/5715;1888/5760;526/8130;712/7875;712/8223;712/8316	176/2709;238/2624;238/2740;238/2771;615/1642;615/1904;630/1919	GA	20	0	0.2	0.8		-	-	-	-	-	0	0.4	0.6		-	-	-	-	-	-	-	-	-	-	-	-
781	6	4987431	C	T	missense_variant	MODERATE	ENSOCUG00000023252	transcript	protein_coding	c.1843G>A;c.1888G>A;c.526G>A;c.712G>A	p.Gly176Ser;p.Gly238Ser;p.Gly615Ser;p.Gly630Ser	1159/9323;1345/9068;1345/9416;1345/9509;1843/4962;1843/5715;1888/5760	1843/4929;1843/5715;1888/5760;526/8130;712/7875;712/8223;712/8316	176/2709;238/2624;238/2740;238/2771;615/1642;615/1904;630/1919	GB	20	0	0.1	0.9		-	-	-	-	-	0	0.2	0.8		-	-	-	-	-	-	-	-	-	-	-	-
782	6	4990970	C	T	missense_variant	MODERATE	ENSOCUG00000023252	transcript	protein_coding	c.1694G>A;c.1739G>A;c.377G>A;c.563G>A	p.Arg126Gln;p.Arg188Gln;p.Arg565Gln;p.Arg580Gln	1010/9323;1196/9068;1196/9416;1196/9509;1694/4962;1694/5715;1739/5760	1694/4929;1694/5715;1739/5760;377/8130;563/7875;563/8223;563/8316	126/2709;188/2624;188/2740;188/2771;565/1642;565/1904;580/1919	GA	18	1	0.83	0.17		-	-	-	-	-	0.6	0.3	0		-	-	-	-	-	-	-	-	-	-	-	-
782	6	4990970	C	T	missense_variant	MODERATE	ENSOCUG00000023252	transcript	protein_coding	c.1694G>A;c.1739G>A;c.377G>A;c.563G>A	p.Arg126Gln;p.Arg188Gln;p.Arg565Gln;p.Arg580Gln	1010/9323;1196/9068;1196/9416;1196/9509;1694/4962;1694/5715;1739/5760	1694/4929;1694/5715;1739/5760;377/8130;563/7875;563/8223;563/8316	126/2709;188/2624;188/2740;188/2771;565/1642;565/1904;580/1919	GB	16	2	0.94	0.06		-	-	-	-	-	0.7	0.1	0		-	-	-	-	-	-	-	-	-	-	-	-
783	6	4998929	C	T	missense_variant	MODERATE	ENSOCUG00000023252	transcript	protein_coding	c.1127G>A;c.1172G>A	p.Arg376His;p.Arg391His	1127/4962;1127/5715;1172/5760	1127/4929;1127/5715;1172/5760	376/1642;376/1904;391/1919	GA	20	0	0	1		-	-	-	-	-	0	0	1		-	-	-	-	-	-	-	-	-	-	-	-
783	6	4998929	C	T	missense_variant	MODERATE	ENSOCUG00000023252	transcript	protein_coding	c.1127G>A;c.1172G>A	p.Arg376His;p.Arg391His	1127/4962;1127/5715;1172/5760	1127/4929;1127/5715;1172/5760	376/1642;376/1904;391/1919	GB	20	0	0	1		-	-	-	-	-	0	0	1		-	-	-	-	-	-	-	-	-	-	-	-
784	6	5003105	C	T	missense_variant	MODERATE	ENSOCUG00000023252	transcript	protein_coding	c.1006G>A;c.961G>A	p.Val321Met;p.Val336Met	1006/5760;961/4962;961/5715	1006/5760;961/4929;961/5715	321/1642;321/1904;336/1919	GA	20	0	0.15	0.85		-	-	-	-	-	0.1	0.1	0.8		-	-	-	-	-	-	-	-	-	-	-	-
784	6	5003105	C	T	missense_variant	MODERATE	ENSOCUG00000023252	transcript	protein_coding	c.1006G>A;c.961G>A	p.Val321Met;p.Val336Met	1006/5760;961/4962;961/5715	1006/5760;961/4929;961/5715	321/1642;321/1904;336/1919	GB	20	0	0.6	0.4		-	-	-	-	-	0.5	0.2	0.3		-	-	-	-	-	-	-	-	-	-	-	-
785	6	5003231	G	C	missense_variant&splice_region_variant	MODERATE	ENSOCUG00000023252	transcript	protein_coding	c.835C>G;c.880C>G	p.Pro279Ala;p.Pro294Ala	835/4962;835/5715;880/5760	835/4929;835/5715;880/5760	279/1642;279/1904;294/1919	GA	20	0	0.15	0.85		-	-	-	-	-	0	0.3	0.7		-	-	-	-	-	-	-	-	-	-	-	-
785	6	5003231	G	C	missense_variant&splice_region_variant	MODERATE	ENSOCUG00000023252	transcript	protein_coding	c.835C>G;c.880C>G	p.Pro279Ala;p.Pro294Ala	835/4962;835/5715;880/5760	835/4929;835/5715;880/5760	279/1642;279/1904;294/1919	GB	18	1	0.61	0.39		-	-	-	-	-	0.5	0.1	0.3		-	-	-	-	-	-	-	-	-	-	-	-
786	6	5026915	C	T	missense_variant	MODERATE	LITAF	transcript	protein_coding	c.508G>A	p.Gly170Arg	847/855	508/516	170/171	GA	20	0	0.15	0.85		-	-	-	-	-	0	0.3	0.7		-	-	-	-	-	-	-	-	-	-	-	-
786	6	5026915	C	T	missense_variant	MODERATE	LITAF	transcript	protein_coding	c.508G>A	p.Gly170Arg	847/855	508/516	170/171	GB	20	0	0.65	0.35		-	-	-	-	-	0.5	0.3	0.2		-	-	-	-	-	-	-	-	-	-	-	-
787	6	5026932	A	G	missense_variant	MODERATE	LITAF	transcript	protein_coding	c.491T>C	p.Val164Ala	830/855	491/516	164/171	GA	20	0	0.15	0.85		-	-	-	-	-	0	0.3	0.7		-	-	-	-	-	-	-	-	-	-	-	-
787	6	5026932	A	G	missense_variant	MODERATE	LITAF	transcript	protein_coding	c.491T>C	p.Val164Ala	830/855	491/516	164/171	GB	20	0	0.65	0.35		-	-	-	-	-	0.5	0.3	0.2		-	-	-	-	-	-	-	-	-	-	-	-
788	6	5026971	T	G	missense_variant	MODERATE	LITAF	transcript	protein_coding	c.452A>C	p.Asp151Ala	791/855	452/516	151/171	GA	20	0	0.15	0.85		-	-	-	-	-	0	0.3	0.7		-	-	-	-	-	-	-	-	-	-	-	-
788	6	5026971	T	G	missense_variant	MODERATE	LITAF	transcript	protein_coding	c.452A>C	p.Asp151Ala	791/855	452/516	151/171	GB	20	0	0.6	0.4		-	-	-	-	-	0.4	0.4	0.2		-	-	-	-	-	-	-	-	-	-	-	-
789	6	5026997	C	CG	frameshift_variant	HIGH	LITAF	transcript	protein_coding	c.425_426insC	p.Pro143fs	764/855	425/516	142/171	GA	20	0	0.15	0.85		-	-	-	-	-	0	0.3	0.7		-	-	-	-	-	-	-	-	-	-	-	-
789	6	5026997	C	CG	frameshift_variant	HIGH	LITAF	transcript	protein_coding	c.425_426insC	p.Pro143fs	764/855	425/516	142/171	GB	20	0	0.6	0.4		-	-	-	-	-	0.4	0.4	0.2		-	-	-	-	-	-	-	-	-	-	-	-
790	6	5026998	A	G	missense_variant	MODERATE	LITAF	transcript	protein_coding	c.425T>C	p.Leu142Pro	764/855	425/516	142/171	GA	20	0	0.15	0.85		-	-	-	-	-	0	0.3	0.7		-	-	-	-	-	-	-	-	-	-	-	-
790	6	5026998	A	G	missense_variant	MODERATE	LITAF	transcript	protein_coding	c.425T>C	p.Leu142Pro	764/855	425/516	142/171	GB	20	0	0.6	0.4		-	-	-	-	-	0.4	0.4	0.2		-	-	-	-	-	-	-	-	-	-	-	-
791	6	5027011	ACGTC	A	frameshift_variant	HIGH	LITAF	transcript	protein_coding	c.408_411delGACG	p.Thr137fs	750/855	408/516	136/171	GA	20	0	0.15	0.85		-	-	-	-	-	0	0.3	0.7		-	-	-	-	-	-	-	-	-	-	-	-
791	6	5027011	ACGTC	A	frameshift_variant	HIGH	LITAF	transcript	protein_coding	c.408_411delGACG	p.Thr137fs	750/855	408/516	136/171	GB	20	0	0.6	0.4		-	-	-	-	-	0.4	0.4	0.2		-	-	-	-	-	-	-	-	-	-	-	-
792	6	5122619	G	A	missense_variant	MODERATE	TXNDC11	transcript	protein_coding	c.3017C>T	p.Pro1006Leu	3017/3191	3017/3081	1006/1026	GA	20	0	0.8	0.2		-	-	-	-	-	0.6	0.4	0		-	-	-	-	-	-	-	-	-	-	-	-
792	6	5122619	G	A	missense_variant	MODERATE	TXNDC11	transcript	protein_coding	c.3017C>T	p.Pro1006Leu	3017/3191	3017/3081	1006/1026	GB	20	0	0.9	0.1		-	-	-	-	-	0.8	0.2	0		-	-	-	-	-	-	-	-	-	-	-	-
793	6	5122674	C	T	missense_variant	MODERATE	TXNDC11	transcript	protein_coding	c.2962G>A	p.Ala988Thr	2962/3191	2962/3081	988/1026	GA	20	0	0.8	0.2		-	-	-	-	-	0.6	0.4	0		-	-	-	-	-	-	-	-	-	-	-	-
793	6	5122674	C	T	missense_variant	MODERATE	TXNDC11	transcript	protein_coding	c.2962G>A	p.Ala988Thr	2962/3191	2962/3081	988/1026	GB	20	0	0.9	0.1		-	-	-	-	-	0.8	0.2	0		-	-	-	-	-	-	-	-	-	-	-	-
794	6	5122938	T	C	missense_variant	MODERATE	TXNDC11	transcript	protein_coding	c.2698A>G	p.Met900Val	2698/3191	2698/3081	900/1026	GA	20	0	0.2	0.8		-	-	-	-	-	0.1	0.2	0.7		-	-	-	-	-	-	-	-	-	-	-	-
794	6	5122938	T	C	missense_variant	MODERATE	TXNDC11	transcript	protein_coding	c.2698A>G	p.Met900Val	2698/3191	2698/3081	900/1026	GB	20	0	0.6	0.4		-	-	-	-	-	0.4	0.4	0.2		-	-	-	-	-	-	-	-	-	-	-	-
795	6	5130026	A	G	missense_variant	MODERATE	TXNDC11	transcript	protein_coding	c.2360T>C	p.Met787Thr	2360/3191	2360/3081	787/1026	GA	20	0	0.35	0.65		-	-	-	-	-	0	0.7	0.3		-	-	-	-	-	-	-	-	-	-	-	-
795	6	5130026	A	G	missense_variant	MODERATE	TXNDC11	transcript	protein_coding	c.2360T>C	p.Met787Thr	2360/3191	2360/3081	787/1026	GB	20	0	0.7	0.3		-	-	-	-	-	0.6	0.2	0.2		-	-	-	-	-	-	-	-	-	-	-	-
796	6	5134031	G	A	missense_variant	MODERATE	ENSOCUG00000035801;TXNDC11	transcript	protein_coding	c.1439C>T;c.233G>A	p.Ala480Val;p.Arg78His	1439/3191;233/657	1439/3081;233/657	480/1026;78/218	GA	20	0	0.2	0.8		-	-	-	-	-	0.1	0.2	0.7		-	-	-	-	-	-	-	-	-	-	-	-
796	6	5134031	G	A	missense_variant	MODERATE	ENSOCUG00000035801;TXNDC11	transcript	protein_coding	c.1439C>T;c.233G>A	p.Ala480Val;p.Arg78His	1439/3191;233/657	1439/3081;233/657	480/1026;78/218	GB	20	0	0.6	0.4		-	-	-	-	-	0.4	0.4	0.2		-	-	-	-	-	-	-	-	-	-	-	-
797	6	5134225	T	C	missense_variant	MODERATE	ENSOCUG00000035801	transcript	protein_coding	c.427T>C	p.Tyr143His	427/657	427/657	143/218	GA	20	0	0.1	0.9		-	-	-	-	-	0	0.2	0.8		-	-	-	-	-	-	-	-	-	-	-	-
797	6	5134225	T	C	missense_variant	MODERATE	ENSOCUG00000035801	transcript	protein_coding	c.427T>C	p.Tyr143His	427/657	427/657	143/218	GB	20	0	0.6	0.4		-	-	-	-	-	0.4	0.4	0.2		-	-	-	-	-	-	-	-	-	-	-	-
798	6	5134258	A	G	missense_variant	MODERATE	ENSOCUG00000035801	transcript	protein_coding	c.460A>G	p.Thr154Ala	460/657	460/657	154/218	GA	18	1	0.11	0.89		-	-	-	-	-	0	0.2	0.7		-	-	-	-	-	-	-	-	-	-	-	-
798	6	5134258	A	G	missense_variant	MODERATE	ENSOCUG00000035801	transcript	protein_coding	c.460A>G	p.Thr154Ala	460/657	460/657	154/218	GB	20	0	0.6	0.4		-	-	-	-	-	0.4	0.4	0.2		-	-	-	-	-	-	-	-	-	-	-	-
799	6	5177507	CACA	C	disruptive_inframe_deletion	MODERATE	ENSOCUG00000030523	transcript	protein_coding	c.120_122delCAA	p.His40_Lys41delinsGln	120/270	120/270	40/89	GA	20	0	0.15	0.85		-	-	-	-	-	0	0.3	0.7		-	-	-	-	-	-	-	-	-	-	-	-
799	6	5177507	CACA	C	disruptive_inframe_deletion	MODERATE	ENSOCUG00000030523	transcript	protein_coding	c.120_122delCAA	p.His40_Lys41delinsGln	120/270	120/270	40/89	GB	20	0	0.65	0.35		-	-	-	-	-	0.5	0.3	0.2		-	-	-	-	-	-	-	-	-	-	-	-
800	6	5181515	T	C	missense_variant	MODERATE	TXNDC11	transcript	protein_coding	c.587A>G	p.Gln196Arg	587/3191	587/3081	196/1026	GA	20	0	0.15	0.85		-	-	-	-	-	0	0.3	0.7		-	-	-	-	-	-	-	-	-	-	-	-
800	6	5181515	T	C	missense_variant	MODERATE	TXNDC11	transcript	protein_coding	c.587A>G	p.Gln196Arg	587/3191	587/3081	196/1026	GB	20	0	0.6	0.4		-	-	-	-	-	0.4	0.4	0.2		-	-	-	-	-	-	-	-	-	-	-	-
801	6	5186811	G	GGCCGCC	conservative_inframe_insertion	MODERATE	TXNDC11	transcript	protein_coding	c.298_303dupGGCGGC	p.Gly100_Gly101dup	303/3191	303/3081	101/1026	GA	18	1	0.17	0.83		-	-	-	-	-	0.1	0.1	0.7		-	-	-	-	-	-	-	-	-	-	-	-
801	6	5186811	G	GGCCGCC	conservative_inframe_insertion	MODERATE	TXNDC11	transcript	protein_coding	c.298_303dupGGCGGC	p.Gly100_Gly101dup	303/3191	303/3081	101/1026	GB	20	0	0.65	0.35		-	-	-	-	-	0.5	0.3	0.2		-	-	-	-	-	-	-	-	-	-	-	-
802	6	5187027	C	T	missense_variant	MODERATE	TXNDC11	transcript	protein_coding	c.88G>A	p.Ala30Thr	88/3191	88/3081	30/1026	GA	20	0	0.15	0.85		-	-	-	-	-	0	0.3	0.7		-	-	-	-	-	-	-	-	-	-	-	-
802	6	5187027	C	T	missense_variant	MODERATE	TXNDC11	transcript	protein_coding	c.88G>A	p.Ala30Thr	88/3191	88/3081	30/1026	GB	20	0	0.6	0.4		-	-	-	-	-	0.4	0.4	0.2		-	-	-	-	-	-	-	-	-	-	-	-
803	6	5187044	T	C	missense_variant	MODERATE	TXNDC11	transcript	protein_coding	c.71A>G	p.His24Arg	71/3191	71/3081	24/1026	GA	20	0	0.15	0.85		-	-	-	-	-	0	0.3	0.7		-	-	-	-	-	-	-	-	-	-	-	-
803	6	5187044	T	C	missense_variant	MODERATE	TXNDC11	transcript	protein_coding	c.71A>G	p.His24Arg	71/3191	71/3081	24/1026	GB	20	0	0.6	0.4		-	-	-	-	-	0.4	0.4	0.2		-	-	-	-	-	-	-	-	-	-	-	-
804	6	5187063	T	A	missense_variant	MODERATE	TXNDC11	transcript	protein_coding	c.52A>T	p.Arg18Trp	52/3191	52/3081	18/1026	GA	20	0	0.15	0.85		-	-	-	-	-	0	0.3	0.7		-	-	-	-	-	-	-	-	-	-	-	-
804	6	5187063	T	A	missense_variant	MODERATE	TXNDC11	transcript	protein_coding	c.52A>T	p.Arg18Trp	52/3191	52/3081	18/1026	GB	20	0	0.6	0.4		-	-	-	-	-	0.4	0.4	0.2		-	-	-	-	-	-	-	-	-	-	-	-
805	6	5211946	G	C	missense_variant	MODERATE	ZC3H7A	transcript	protein_coding	c.967C>G	p.Pro323Ala	1001/3667	967/2916	323/971	GA	20	0	0.15	0.85		-	-	-	-	-	0	0.3	0.7		-	-	-	-	-	-	-	-	-	-	-	-
805	6	5211946	G	C	missense_variant	MODERATE	ZC3H7A	transcript	protein_coding	c.967C>G	p.Pro323Ala	1001/3667	967/2916	323/971	GB	20	0	0.55	0.45		-	-	-	-	-	0.4	0.3	0.3		-	-	-	-	-	-	-	-	-	-	-	-
806	6	5235430	CGGG	C,CGG	conservative_inframe_deletion	MODERATE	ENSOCUG00000031588	transcript	protein_coding	c.334_336delGGG	p.Gly112del	334/2819	334/738	112/245	GA	20	0	0	0.9		0.1	-	-	-	-	0	0	0.8		-	0.2	-	-	-	-	-	-	-	-	-	-
806	6	5235430	CGGG	C,CGG	conservative_inframe_deletion	MODERATE	ENSOCUG00000031588	transcript	protein_coding	c.334_336delGGG	p.Gly112del	334/2819	334/738	112/245	GB	18	1	0	0.44		0.56	-	-	-	-	0	0	0.3		-	0.2	0.4	-	-	-	-	-	-	-	-	-
807	6	5235430	CGGG	C,CGG	frameshift_variant	HIGH	ENSOCUG00000031588	transcript	protein_coding	c.336delG	p.Gln113fs	336/2819	336/738	112/245	GA	20	0	0	0.9		0.1	-	-	-	-	0	0	0.8		-	0.2	-	-	-	-	-	-	-	-	-	-
807	6	5235430	CGGG	C,CGG	frameshift_variant	HIGH	ENSOCUG00000031588	transcript	protein_coding	c.336delG	p.Gln113fs	336/2819	336/738	112/245	GB	18	1	0	0.44		0.56	-	-	-	-	0	0	0.3		-	0.2	0.4	-	-	-	-	-	-	-	-	-
808	6	5235576	G	C	missense_variant	MODERATE	ENSOCUG00000031588	transcript	protein_coding	c.470G>C	p.Gly157Ala	470/2819	470/738	157/245	GA	20	0	0.15	0.85		-	-	-	-	-	0	0.3	0.7		-	-	-	-	-	-	-	-	-	-	-	-
808	6	5235576	G	C	missense_variant	MODERATE	ENSOCUG00000031588	transcript	protein_coding	c.470G>C	p.Gly157Ala	470/2819	470/738	157/245	GB	20	0	0.65	0.35		-	-	-	-	-	0.5	0.3	0.2		-	-	-	-	-	-	-	-	-	-	-	-
809	6	5252407	T	A	missense_variant	MODERATE	ENSOCUG00000031588	transcript	protein_coding	c.580T>A	p.Ser194Thr	580/2819	580/738	194/245	GA	20	0	0.15	0.85		-	-	-	-	-	0	0.3	0.7		-	-	-	-	-	-	-	-	-	-	-	-
809	6	5252407	T	A	missense_variant	MODERATE	ENSOCUG00000031588	transcript	protein_coding	c.580T>A	p.Ser194Thr	580/2819	580/738	194/245	GB	20	0	0.6	0.4		-	-	-	-	-	0.4	0.4	0.2		-	-	-	-	-	-	-	-	-	-	-	-
810	6	5252472	CTG	C	frameshift_variant	HIGH	ENSOCUG00000031588	transcript	protein_coding	c.648_649delTG	p.Ala217fs	648/2819	648/738	216/245	GA	20	0	0.15	0.85		-	-	-	-	-	0	0.3	0.7		-	-	-	-	-	-	-	-	-	-	-	-
810	6	5252472	CTG	C	frameshift_variant	HIGH	ENSOCUG00000031588	transcript	protein_coding	c.648_649delTG	p.Ala217fs	648/2819	648/738	216/245	GB	20	0	0.65	0.35		-	-	-	-	-	0.5	0.3	0.2		-	-	-	-	-	-	-	-	-	-	-	-
811	6	5252478	A	ACG	frameshift_variant	HIGH	ENSOCUG00000031588	transcript	protein_coding	c.651_652insCG	p.Ile218fs	652/2819	652/738	218/245	GA	20	0	0.15	0.85		-	-	-	-	-	0	0.3	0.7		-	-	-	-	-	-	-	-	-	-	-	-
811	6	5252478	A	ACG	frameshift_variant	HIGH	ENSOCUG00000031588	transcript	protein_coding	c.651_652insCG	p.Ile218fs	652/2819	652/738	218/245	GB	20	0	0.65	0.35		-	-	-	-	-	0.5	0.3	0.2		-	-	-	-	-	-	-	-	-	-	-	-
812	6	5267180	C	A	missense_variant	MODERATE	RSL1D1	transcript	protein_coding	c.1291G>T	p.Ala431Ser	1320/1520	1291/1491	431/496	GA	20	0	0.2	0.8		-	-	-	-	-	0.1	0.2	0.7		-	-	-	-	-	-	-	-	-	-	-	-
812	6	5267180	C	A	missense_variant	MODERATE	RSL1D1	transcript	protein_coding	c.1291G>T	p.Ala431Ser	1320/1520	1291/1491	431/496	GB	18	1	0.61	0.39		-	-	-	-	-	0.4	0.3	0.2		-	-	-	-	-	-	-	-	-	-	-	-
813	6	5270529	G	C	missense_variant	MODERATE	RSL1D1	transcript	protein_coding	c.840C>G	p.Ser280Arg	869/1520	840/1491	280/496	GA	20	0	0.2	0.8		-	-	-	-	-	0.1	0.2	0.7		-	-	-	-	-	-	-	-	-	-	-	-
813	6	5270529	G	C	missense_variant	MODERATE	RSL1D1	transcript	protein_coding	c.840C>G	p.Ser280Arg	869/1520	840/1491	280/496	GB	20	0	0.6	0.4		-	-	-	-	-	0.4	0.4	0.2		-	-	-	-	-	-	-	-	-	-	-	-
814	6	5274297	T	C	missense_variant	MODERATE	RSL1D1	transcript	protein_coding	c.463A>G	p.Thr155Ala	492/1520	463/1491	155/496	GA	20	0	0.2	0.8		-	-	-	-	-	0.1	0.2	0.7		-	-	-	-	-	-	-	-	-	-	-	-
814	6	5274297	T	C	missense_variant	MODERATE	RSL1D1	transcript	protein_coding	c.463A>G	p.Thr155Ala	492/1520	463/1491	155/496	GB	20	0	0.6	0.4		-	-	-	-	-	0.4	0.4	0.2		-	-	-	-	-	-	-	-	-	-	-	-
815	6	5275283	T	C	missense_variant	MODERATE	RSL1D1	transcript	protein_coding	c.271A>G	p.Ile91Val	300/1520	271/1491	91/496	GA	20	0	0.2	0.8		-	-	-	-	-	0.1	0.2	0.7		-	-	-	-	-	-	-	-	-	-	-	-
815	6	5275283	T	C	missense_variant	MODERATE	RSL1D1	transcript	protein_coding	c.271A>G	p.Ile91Val	300/1520	271/1491	91/496	GB	20	0	0.6	0.4		-	-	-	-	-	0.4	0.4	0.2		-	-	-	-	-	-	-	-	-	-	-	-
816	6	5284807	T	C	missense_variant	MODERATE	GSPT1	transcript	protein_coding	c.1855A>G;c.2029A>G	p.Thr619Ala;p.Thr677Ala	2035/2127;2209/2301	1855/1947;2029/2121	619/648;677/706	GA	20	0	0.2	0.8		-	-	-	-	-	0.1	0.2	0.7		-	-	-	-	-	-	-	-	-	-	-	-
816	6	5284807	T	C	missense_variant	MODERATE	GSPT1	transcript	protein_coding	c.1855A>G;c.2029A>G	p.Thr619Ala;p.Thr677Ala	2035/2127;2209/2301	1855/1947;2029/2121	619/648;677/706	GB	20	0	0.6	0.4		-	-	-	-	-	0.4	0.4	0.2		-	-	-	-	-	-	-	-	-	-	-	-
817	6	5284809	GT	G	frameshift_variant	HIGH	GSPT1	transcript	protein_coding	c.1852delA;c.2026delA	p.Thr618fs;p.Thr676fs	2032/2127;2206/2301	1852/1947;2026/2121	618/648;676/706	GA	20	0	0.2	0.8		-	-	-	-	-	0.1	0.2	0.7		-	-	-	-	-	-	-	-	-	-	-	-
817	6	5284809	GT	G	frameshift_variant	HIGH	GSPT1	transcript	protein_coding	c.1852delA;c.2026delA	p.Thr618fs;p.Thr676fs	2032/2127;2206/2301	1852/1947;2026/2121	618/648;676/706	GB	20	0	0.6	0.4		-	-	-	-	-	0.4	0.4	0.2		-	-	-	-	-	-	-	-	-	-	-	-
818	6	5304171	C	T	missense_variant	MODERATE	GSPT1	transcript	protein_coding	c.361G>A;c.403G>A	p.Val121Ile;p.Val135Ile	361/2311;583/2127;583/2301;583/2392;583/2443;583/2533	361/1875;403/1776;403/1827;403/1917;403/1947;403/2121	121/624;135/591;135/608;135/638;135/648;135/706	GA	20	0	0.15	0.85		-	-	-	-	-	0	0.3	0.7		-	-	-	-	-	-	-	-	-	-	-	-
[truncated: 5,229 more rows]
