# Supplementary material for: Bivariate GWAS performed on rabbits divergently selected for intramuscular fat content reveals pleiotropic genomic regions and genes related to meat and carcass quality traits
Source: Genet Sel Evol. 2025 Jul 11;57:36. doi: 10.1186/s12711-025-00971-5 (PMC12254991; doi:10.1186/s12711-025-00971-5)
Supplement: Supplementary file 3 — Additional file 3: Table S3. Relevant allelic variants located in the genomic regions associated to weight traits. The allelic variants considered relevant were those that were fixed in one line and segregating at an allele frequency lower than 0.5 in the other, and whose alleles were segregating at opposite frequencies between lines [file 12711_2025_971_MOESM3_ESM.xlsx]

## Sheet: Hoja1
Table S3. Relevant allelic variants located in the genomic regions associated to weight traits
										Allelic frequency				Genotypic frequency
Chromosome	Position	Reference allele	Alternative allele	Annotation	Annotation Impact	Gene Name	Line	Allele number	Missing genotypes	Frequency reference allele	Frequency alternative allele		Frequency 2nd alternative allele	0|0	0|1	1|1		0|2	1|2	2|2
1	31781660	A	G	missense_variant	MODERATE	CDKN2B	GA	20	0	0.15	0.85		-	0	0.3	0.7		-	-	-
1	31781660	A	G	missense_variant	MODERATE	CDKN2B	GB	20	0	0.9	0.1		-	0.8	0.2	0		-	-	-
1	31816143	C	G	missense_variant	MODERATE	ENSOCUG00000027972	GA	20	0	0.15	0.85		-	0	0.3	0.7		-	-	-
1	31816143	C	G	missense_variant	MODERATE	ENSOCUG00000027972	GB	20	0	0.85	0.15		-	0.7	0.3	0		-	-	-
1	32430007	G	T	missense_variant	MODERATE	ENSOCUG00000036366	GA	18	1	0.33	0.67		-	0	0.6	0.3		-	-	-
1	32430007	G	T	missense_variant	MODERATE	ENSOCUG00000036366	GB	20	0	0.9	0.1		-	0.8	0.2	0		-	-	-
1	32439042	G	A	missense_variant	MODERATE	ENSOCUG00000023654	GA	20	0	0.35	0.65		-	0.3	0.1	0.6		-	-	-
1	32439042	G	A	missense_variant	MODERATE	ENSOCUG00000023654	GB	20	0	0.9	0.1		-	0.8	0.2	0		-	-	-
1	34559929	A	G	missense_variant	MODERATE	DENND4C	GA	18	1	0.28	0.72		-	0.1	0.3	0.5		-	-	-
1	34559929	A	G	missense_variant	MODERATE	DENND4C	GB	20	0	0.9	0.1		-	0.8	0.2	0		-	-	-
1	34811992	T	C	missense_variant	MODERATE	HAUS6	GA	20	0	0.25	0.75		-	0.1	0.3	0.6		-	-	-
1	34811992	T	C	missense_variant	MODERATE	HAUS6	GB	20	0	1	0		-	1	0	0		-	-	-
1	34812771	G	A	missense_variant	MODERATE	HAUS6	GA	20	0	0.25	0.75		-	0.1	0.3	0.6		-	-	-
1	34812771	G	A	missense_variant	MODERATE	HAUS6	GB	20	0	1	0		-	1	0	0		-	-	-
1	34812774	A	G	missense_variant	MODERATE	HAUS6	GA	20	0	0.25	0.75		-	0.1	0.3	0.6		-	-	-
1	34812774	A	G	missense_variant	MODERATE	HAUS6	GB	20	0	1	0		-	1	0	0		-	-	-
1	36232180	G	A	missense_variant	MODERATE	SH3GL2	GA	20	0	0.4	0.6		-	0.2	0.4	0.4		-	-	-
1	36232180	G	A	missense_variant	MODERATE	SH3GL2	GB	20	0	1	0		-	1	0	0		-	-	-
1	36345537	A	C	missense_variant&splice_region_variant	MODERATE	SH3GL2	GA	20	0	0.95	0.05		-	0.9	0.1	0		-	-	-
1	36345537	A	C	missense_variant&splice_region_variant	MODERATE	SH3GL2	GB	20	0	0.15	0.85		-	0	0.3	0.7		-	-	-
1	36531565	A	T	missense_variant	MODERATE	CNTLN	GA	20	0	0.2	0.8		-	0	0.4	0.6		-	-	-
1	36531565	A	T	missense_variant	MODERATE	CNTLN	GB	20	0	1	0		-	1	0	0		-	-	-
1	36575971	C	G	missense_variant	MODERATE	CNTLN	GA	20	0	0.2	0.8		-	0	0.4	0.6		-	-	-
1	36575971	C	G	missense_variant	MODERATE	CNTLN	GB	20	0	1	0		-	1	0	0		-	-	-
1	36774962	C	T	missense_variant	MODERATE	CNTLN	GA	20	0	0.3	0.7		-	0.2	0.2	0.6		-	-	-
1	36774962	C	T	missense_variant	MODERATE	CNTLN	GB	20	0	1	0		-	1	0	0		-	-	-
1	36775016	C	T	missense_variant	MODERATE	CNTLN	GA	20	0	0.25	0.75		-	0.1	0.3	0.6		-	-	-
1	36775016	C	T	missense_variant	MODERATE	CNTLN	GB	20	0	1	0		-	1	0	0		-	-	-
1	37604588	C	G	missense_variant	MODERATE	BNC2	GA	20	0	0.15	0.85		-	0.1	0.1	0.8		-	-	-
1	37604588	C	G	missense_variant	MODERATE	BNC2	GB	20	0	0.9	0.1		-	0.8	0.2	0		-	-	-
1	44604292	T	C	missense_variant	MODERATE	ENSOCUG00000037042	GA	20	0	0.7	0.3		-	0.4	0.6	0		-	-	-
1	44604292	T	C	missense_variant	MODERATE	ENSOCUG00000037042	GB	20	0	0.3	0.7		-	0.2	0.2	0.6		-	-	-
1	44604395	A	T	missense_variant	MODERATE	ENSOCUG00000037042	GA	20	0	0.7	0.3		-	0.4	0.6	0		-	-	-
1	44604395	A	T	missense_variant	MODERATE	ENSOCUG00000037042	GB	20	0	0.25	0.75		-	0.1	0.3	0.6		-	-	-
1	44604483	G	C	missense_variant	MODERATE	ENSOCUG00000037042	GA	20	0	0.75	0.25		-	0.5	0.5	0		-	-	-
1	44604483	G	C	missense_variant	MODERATE	ENSOCUG00000037042	GB	20	0	0.15	0.85		-	0	0.3	0.7		-	-	-
1	44604512	A	T,C	missense_variant	MODERATE	ENSOCUG00000037042	GA	20	0	0.35	0.3		0.35	0.2	0.1	0		0.2	0.5	-
1	44604512	A	T,C	missense_variant	MODERATE	ENSOCUG00000037042	GB	20	0	0	0.85		0.15	0	0	0.7		-	0.3	-
1	44604541	T	A	missense_variant	MODERATE	ENSOCUG00000037042	GA	20	0	0.7	0.3		-	0.4	0.6	0		-	-	-
1	44604541	T	A	missense_variant	MODERATE	ENSOCUG00000037042	GB	20	0	0.15	0.85		-	0	0.3	0.7		-	-	-
7	110661974	T	C	missense_variant	MODERATE	GORASP2	GA	20	0	0.55	0.45		-	0.3	0.5	0.2		-	-	-
7	110661974	T	C	missense_variant	MODERATE	GORASP2	GB	20	0	0	1		-	0	0	1		-	-	-
7	110673854	GAGCCGCTGCAGGCTGCGGGC	G	frameshift_variant	HIGH	GORASP2	GA	20	0	0.55	0.45		-	0.3	0.5	0.2		-	-	-
7	110673854	GAGCCGCTGCAGGCTGCGGGC	G	frameshift_variant	HIGH	GORASP2	GB	18	1	0	1		-	0	0	0.9		-	-	-
7	110673924	A	C	missense_variant	MODERATE	GORASP2	GA	20	0	0.5	0.5		-	0.2	0.6	0.2		-	-	-
7	110673924	A	C	missense_variant	MODERATE	GORASP2	GB	18	1	0	1		-	0	0	0.9		-	-	-
7	111067946	T	C	missense_variant	MODERATE	METTL8	GA	20	0	0.5	0.5		-	0.2	0.6	0.2		-	-	-
7	111067946	T	C	missense_variant	MODERATE	METTL8	GB	20	0	0	1		-	0	0	1		-	-	-
7	111138443	G	C	missense_variant	MODERATE	DCAF17	GA	20	0	0.5	0.5		-	0.2	0.6	0.2		-	-	-
7	111138443	G	C	missense_variant	MODERATE	DCAF17	GB	20	0	0	1		-	0	0	1		-	-	-
7	111173148	G	GTAC	splice_donor_variant&intron_variant	HIGH	DCAF17	GA	20	0	0.55	0.45		-	0.3	0.5	0.2		-	-	-
7	111173148	G	GTAC	splice_donor_variant&intron_variant	HIGH	DCAF17	GB	20	0	0	1		-	0	0	1		-	-	-
7	111201386	A	G	missense_variant	MODERATE	DCAF17	GA	20	0	0.5	0.5		-	0.2	0.6	0.2		-	-	-
7	111201386	A	G	missense_variant	MODERATE	DCAF17	GB	20	0	0	1		-	0	0	1		-	-	-
7	159751385	A	G	missense_variant	MODERATE	VIL1	GA	20	0	0	1		-	0	0	1		-	-	-
7	159751385	A	G	missense_variant	MODERATE	VIL1	GB	20	0	0.5	0.5		-	0.3	0.4	0.3		-	-	-
7	159781472	T	C	missense_variant	MODERATE	USP37	GA	18	1	0	1		-	0	0	0.9		-	-	-
7	159781472	T	C	missense_variant	MODERATE	USP37	GB	20	0	0.55	0.45		-	0.4	0.3	0.3		-	-	-
7	160079816	T	C	missense_variant	MODERATE	CYP27A1	GA	20	0	0	1		-	0	0	1		-	-	-
7	160079816	T	C	missense_variant	MODERATE	CYP27A1	GB	20	0	0.6	0.4		-	0.3	0.6	0.1		-	-	-
7	160095358	G	C	stop_gained	HIGH	PRKAG3	GA	20	0	0.3	0.7		-	0.1	0.4	0.5		-	-	-
7	160095358	G	C	stop_gained	HIGH	PRKAG3	GB	20	0	0.8	0.2		-	0.7	0.2	0.1		-	-	-
7	160095373	C	G	missense_variant	MODERATE	PRKAG3	GA	20	0	0.3	0.7		-	0.1	0.4	0.5		-	-	-
7	160095373	C	G	missense_variant	MODERATE	PRKAG3	GB	20	0	0.8	0.2		-	0.7	0.2	0.1		-	-	-
7	160095829	TACAGAC	T	conservative_inframe_deletion	MODERATE	PRKAG3	GA	20	0	0.35	0.65		-	0.2	0.3	0.5		-	-	-
7	160095829	TACAGAC	T	conservative_inframe_deletion	MODERATE	PRKAG3	GB	20	0	0.7	0.3		-	0.5	0.4	0.1		-	-	-
7	160268022	A	T	missense_variant	MODERATE	CFAP65	GA	20	0	1	0		-	1	0	0		-	-	-
7	160268022	A	T	missense_variant	MODERATE	CFAP65	GB	20	0	0.4	0.6		-	0.1	0.6	0.3		-	-	-
7	160462727	A	C	missense_variant	MODERATE	ABCB6	GA	20	0	1	0		-	1	0	0		-	-	-
7	160462727	A	C	missense_variant	MODERATE	ABCB6	GB	20	0	0.4	0.6		-	0.2	0.4	0.4		-	-	-
7	160476898	G	A	missense_variant	MODERATE	ANKZF1	GA	20	0	1	0		-	1	0	0		-	-	-
7	160476898	G	A	missense_variant	MODERATE	ANKZF1	GB	20	0	0.5	0.5		-	0.3	0.4	0.3		-	-	-
7	160478121	C	T	missense_variant	MODERATE	ANKZF1	GA	20	0	1	0		-	1	0	0		-	-	-
7	160478121	C	T	missense_variant	MODERATE	ANKZF1	GB	20	0	0.5	0.5		-	0.3	0.4	0.3		-	-	-
7	160480966	T	C	missense_variant	MODERATE	GLB1L	GA	20	0	1	0		-	1	0	0		-	-	-
7	160480966	T	C	missense_variant	MODERATE	GLB1L	GB	20	0	0.4	0.6		-	0.1	0.6	0.3		-	-	-
7	160489790	G	A	missense_variant	MODERATE	STK16	GA	20	0	1	0		-	1	0	0		-	-	-
7	160489790	G	A	missense_variant	MODERATE	STK16	GB	20	0	0.5	0.5		-	0.3	0.4	0.3		-	-	-
7	160523207	A	G	missense_variant	MODERATE	DNAJB2	GA	20	0	1	0		-	1	0	0		-	-	-
7	160523207	A	G	missense_variant	MODERATE	DNAJB2	GB	20	0	0.45	0.55		-	0.2	0.5	0.3		-	-	-
7	160535564	C	T	missense_variant	MODERATE	PTPRN	GA	20	0	1	0		-	1	0	0		-	-	-
7	160535564	C	T	missense_variant	MODERATE	PTPRN	GB	20	0	0.35	0.65		-	0.1	0.5	0.4		-	-	-
7	160535581	G	A	missense_variant	MODERATE	PTPRN	GA	20	0	1	0		-	1	0	0		-	-	-
7	160535581	G	A	missense_variant	MODERATE	PTPRN	GB	20	0	0.35	0.65		-	0.1	0.5	0.4		-	-	-
7	160536325	C	T	missense_variant	MODERATE	PTPRN	GA	20	0	1	0		-	1	0	0		-	-	-
7	160536325	C	T	missense_variant	MODERATE	PTPRN	GB	20	0	0.45	0.55		-	0.2	0.5	0.3		-	-	-
7	160537501	C	G	missense_variant	MODERATE	PTPRN	GA	20	0	1	0		-	1	0	0		-	-	-
7	160537501	C	G	missense_variant	MODERATE	PTPRN	GB	20	0	0.4	0.6		-	0.1	0.6	0.3		-	-	-
7	160538014	A	G	missense_variant	MODERATE	PTPRN	GA	20	0	1	0		-	1	0	0		-	-	-
7	160538014	A	G	missense_variant	MODERATE	PTPRN	GB	20	0	0.35	0.65		-	0.1	0.5	0.4		-	-	-
7	160538086	C	T	missense_variant	MODERATE	PTPRN	GA	20	0	1	0		-	1	0	0		-	-	-
7	160538086	C	T	missense_variant	MODERATE	PTPRN	GB	20	0	0.35	0.65		-	0.1	0.5	0.4		-	-	-
7	160556508	T	C	missense_variant	MODERATE	ENSOCUG00000015175	GA	20	0	1	0		-	1	0	0		-	-	-
7	160556508	T	C	missense_variant	MODERATE	ENSOCUG00000015175	GB	20	0	0.5	0.5		-	0.3	0.4	0.3		-	-	-
7	160586579	G	C	missense_variant	MODERATE	DNPEP	GA	20	0	1	0		-	1	0	0		-	-	-
7	160586579	G	C	missense_variant	MODERATE	DNPEP	GB	20	0	0.45	0.55		-	0.2	0.5	0.3		-	-	-
7	160745391	T	C	missense_variant	MODERATE	OBSL1	GA	20	0	1	0		-	1	0	0		-	-	-
7	160745391	T	C	missense_variant	MODERATE	OBSL1	GB	20	0	0.45	0.55		-	0.2	0.5	0.3		-	-	-
7	160745514	T	C	missense_variant	MODERATE	OBSL1	GA	20	0	1	0		-	1	0	0		-	-	-
7	160745514	T	C	missense_variant	MODERATE	OBSL1	GB	20	0	0.5	0.5		-	0.3	0.4	0.3		-	-	-
7	160748489	C	T	missense_variant	MODERATE	OBSL1	GA	20	0	1	0		-	1	0	0		-	-	-
7	160748489	C	T	missense_variant	MODERATE	OBSL1	GB	20	0	0.45	0.55		-	0.2	0.5	0.3		-	-	-
7	160753736	T	C	missense_variant	MODERATE	OBSL1	GA	20	0	1	0		-	1	0	0		-	-	-
7	160753736	T	C	missense_variant	MODERATE	OBSL1	GB	20	0	0.5	0.5		-	0.3	0.4	0.3		-	-	-
7	160757220	C	T	missense_variant	MODERATE	OBSL1	GA	20	0	1	0		-	1	0	0		-	-	-
7	160757220	C	T	missense_variant	MODERATE	OBSL1	GB	20	0	0.4	0.6		-	0.1	0.6	0.3		-	-	-
7	160759434	G	A	missense_variant	MODERATE	OBSL1	GA	20	0	1	0		-	1	0	0		-	-	-
7	160759434	G	A	missense_variant	MODERATE	OBSL1	GB	20	0	0.4	0.6		-	0.1	0.6	0.3		-	-	-
7	160763316	A	G	missense_variant	MODERATE	INHA	GA	20	0	1	0		-	1	0	0		-	-	-
7	160763316	A	G	missense_variant	MODERATE	INHA	GB	18	1	0.39	0.61		-	0.1	0.5	0.3		-	-	-
7	160773496	G	T	missense_variant	MODERATE	ENSOCUG00000011152	GA	20	0	1	0		-	1	0	0		-	-	-
7	160773496	G	T	missense_variant	MODERATE	ENSOCUG00000011152	GB	20	0	0.5	0.5		-	0.3	0.4	0.3		-	-	-
7	160773608	G	C	missense_variant	MODERATE	ENSOCUG00000011152	GA	20	0	1	0		-	1	0	0		-	-	-
7	160773608	G	C	missense_variant	MODERATE	ENSOCUG00000011152	GB	20	0	0.4	0.6		-	0.1	0.6	0.3		-	-	-
7	160773617	C	G	missense_variant	MODERATE	ENSOCUG00000011152	GA	20	0	1	0		-	1	0	0		-	-	-
7	160773617	C	G	missense_variant	MODERATE	ENSOCUG00000011152	GB	20	0	0.4	0.6		-	0.1	0.6	0.3		-	-	-
7	160776437	G	A	missense_variant	MODERATE	ENSOCUG00000011152	GA	20	0	1	0		-	1	0	0		-	-	-
7	160776437	G	A	missense_variant	MODERATE	ENSOCUG00000011152	GB	18	1	0.44	0.56		-	0.1	0.6	0.2		-	-	-
7	160779011	C	A	missense_variant&splice_region_variant	MODERATE	ENSOCUG00000011152	GA	20	0	1	0		-	1	0	0		-	-	-
7	160779011	C	A	missense_variant&splice_region_variant	MODERATE	ENSOCUG00000011152	GB	20	0	0.4	0.6		-	0.1	0.6	0.3		-	-	-
12	31388961	C	T	missense_variant	MODERATE	FRS3	GA	20	0	0.25	0.75		-	0.1	0.3	0.6		-	-	-
12	31388961	C	T	missense_variant	MODERATE	FRS3	GB	20	0	0.65	0.35		-	0.5	0.3	0.2		-	-	-
12	32275005	C	T	missense_variant	MODERATE	ENSOCUG00000022401	GA	18	1	0.33	0.67		-	0.2	0.2	0.5		-	-	-
12	32275005	C	T	missense_variant	MODERATE	ENSOCUG00000022401	GB	20	0	1	0		-	1	0	0		-	-	-
12	32275261	G	A	stop_gained	HIGH	ENSOCUG00000022401	GA	20	0	0.3	0.7		-	0.2	0.2	0.6		-	-	-
12	32275261	G	A	stop_gained	HIGH	ENSOCUG00000022401	GB	20	0	0.85	0.15		-	0.7	0.3	0		-	-	-
12	32275398	G	A	missense_variant	MODERATE	ENSOCUG00000022401	GA	20	0	0.3	0.7		-	0.2	0.2	0.6		-	-	-
12	32275398	G	A	missense_variant	MODERATE	ENSOCUG00000022401	GB	20	0	0.85	0.15		-	0.7	0.3	0		-	-	-
12	32282717	C	T	missense_variant	MODERATE	ENSOCUG00000017964	GA	20	0	0.2	0.8		-	0	0.4	0.6		-	-	-
12	32282717	C	T	missense_variant	MODERATE	ENSOCUG00000017964	GB	20	0	0.8	0.2		-	0.6	0.4	0		-	-	-
12	32359926	T	A	missense_variant	MODERATE	BICRAL	GA	20	0	0.25	0.75		-	0.1	0.3	0.6		-	-	-
12	32359926	T	A	missense_variant	MODERATE	BICRAL	GB	20	0	0.8	0.2		-	0.6	0.4	0		-	-	-
12	32397612	G	A	missense_variant	MODERATE	BICRAL	GA	20	0	0.25	0.75		-	0.1	0.3	0.6		-	-	-
12	32397612	G	A	missense_variant	MODERATE	BICRAL	GB	20	0	0.8	0.2		-	0.6	0.4	0		-	-	-
12	32397673	C	A	missense_variant	MODERATE	BICRAL	GA	20	0	0.2	0.8		-	0	0.4	0.6		-	-	-
12	32397673	C	A	missense_variant	MODERATE	BICRAL	GB	20	0	0.8	0.2		-	0.6	0.4	0		-	-	-
12	32439919	A	G	missense_variant	MODERATE	ENSOCUG00000003850	GA	20	0	0.2	0.8		-	0	0.4	0.6		-	-	-
12	32439919	A	G	missense_variant	MODERATE	ENSOCUG00000003850	GB	20	0	0.8	0.2		-	0.6	0.4	0		-	-	-
12	32440933	G	A	missense_variant	MODERATE	ENSOCUG00000003850	GA	20	0	0.2	0.8		-	0	0.4	0.6		-	-	-
12	32440933	G	A	missense_variant	MODERATE	ENSOCUG00000003850	GB	20	0	0.85	0.15		-	0.7	0.3	0		-	-	-
12	32454779	C	T	stop_gained	HIGH	CNPY3	GA	20	0	0.2	0.8		-	0	0.4	0.6		-	-	-
12	32454779	C	T	stop_gained	HIGH	CNPY3	GB	20	0	0.8	0.2		-	0.6	0.4	0		-	-	-
12	32469697	C	T	missense_variant	MODERATE	PEX6	GA	20	0	0.2	0.8		-	0	0.4	0.6		-	-	-
12	32469697	C	T	missense_variant	MODERATE	PEX6	GB	20	0	0.8	0.2		-	0.6	0.4	0		-	-	-
12	32472065	A	T	missense_variant	MODERATE	PEX6	GA	20	0	0.25	0.75		-	0.1	0.3	0.6		-	-	-
12	32472065	A	T	missense_variant	MODERATE	PEX6	GB	20	0	0.8	0.2		-	0.6	0.4	0		-	-	-
12	32519912	G	A	missense_variant	MODERATE	RRP36	GA	20	0	0.25	0.75		-	0.1	0.3	0.6		-	-	-
12	32519912	G	A	missense_variant	MODERATE	RRP36	GB	20	0	0.85	0.15		-	0.7	0.3	0		-	-	-
12	32551179	C	T	missense_variant	MODERATE	KLC4	GA	20	0	0.2	0.8		-	0	0.4	0.6		-	-	-
12	32551179	C	T	missense_variant	MODERATE	KLC4	GB	20	0	0.75	0.25		-	0.6	0.3	0.1		-	-	-
12	32551199	C	T	missense_variant	MODERATE	KLC4	GA	20	0	0.2	0.8		-	0	0.4	0.6		-	-	-
12	32551199	C	T	missense_variant	MODERATE	KLC4	GB	20	0	0.75	0.25		-	0.6	0.3	0.1		-	-	-
12	32564537	C	T	missense_variant	MODERATE	KLC4	GA	20	0	0.2	0.8		-	0	0.4	0.6		-	-	-
12	32564537	C	T	missense_variant	MODERATE	KLC4	GB	20	0	0.85	0.15		-	0.7	0.3	0		-	-	-
12	32564596	C	T	missense_variant	MODERATE	KLC4	GA	18	1	0.33	0.67		-	0.2	0.2	0.5		-	-	-
12	32564596	C	T	missense_variant	MODERATE	KLC4	GB	20	0	0.85	0.15		-	0.7	0.3	0		-	-	-
12	32608942	T	TG	frameshift_variant	HIGH	PTK7	GA	20	0	0.25	0.75		-	0.1	0.3	0.6		-	-	-
12	32608942	T	TG	frameshift_variant	HIGH	PTK7	GB	20	0	0.8	0.2		-	0.6	0.4	0		-	-	-
12	32608944	T	G	missense_variant	MODERATE	PTK7	GA	20	0	0.25	0.75		-	0.1	0.3	0.6		-	-	-
12	32608944	T	G	missense_variant	MODERATE	PTK7	GB	20	0	0.8	0.2		-	0.6	0.4	0		-	-	-
12	32608966	G	A	missense_variant	MODERATE	PTK7	GA	20	0	0.25	0.75		-	0.1	0.3	0.6		-	-	-
12	32608966	G	A	missense_variant	MODERATE	PTK7	GB	20	0	0.8	0.2		-	0.6	0.4	0		-	-	-
12	32609723	G	A	missense_variant	MODERATE	PTK7	GA	20	0	0.2	0.8		-	0	0.4	0.6		-	-	-
12	32609723	G	A	missense_variant	MODERATE	PTK7	GB	20	0	0.85	0.15		-	0.7	0.3	0		-	-	-
12	32609868	CCTCGTCCCCGT	C	conservative_inframe_deletion	MODERATE	PTK7	GA	20	0	0.2	0.8		-	0	0.4	0.6		-	-	-
12	32609868	CCTCGTCCCCGT	C	conservative_inframe_deletion	MODERATE	PTK7	GB	20	0	0.8	0.2		-	0.6	0.4	0		-	-	-
12	32612335	G	A	missense_variant	MODERATE	PTK7	GA	20	0	0.25	0.75		-	0.1	0.3	0.6		-	-	-
12	32612335	G	A	missense_variant	MODERATE	PTK7	GB	20	0	0.85	0.15		-	0.7	0.3	0		-	-	-
12	32612374	T	C,G	missense_variant	MODERATE	PTK7	GA	18	1	0.22	0.22		0.56	0	0	0.2		0.4	-	0.3
12	32612374	T	C,G	missense_variant	MODERATE	PTK7	GB	20	0	0.8	0		0.2	0.6	0	0		0.4	-	-
12	32612500	A	C	missense_variant	MODERATE	PTK7	GA	20	0	0.2	0.8		-	0	0.4	0.6		-	-	-
12	32612500	A	C	missense_variant	MODERATE	PTK7	GB	20	0	0.8	0.2		-	0.6	0.4	0		-	-	-
12	32612593	T	C	missense_variant	MODERATE	PTK7	GA	20	0	0.2	0.8		-	0	0.4	0.6		-	-	-
12	32612593	T	C	missense_variant	MODERATE	PTK7	GB	20	0	0.8	0.2		-	0.6	0.4	0		-	-	-
12	32612617	C	T	missense_variant	MODERATE	PTK7	GA	20	0	0.2	0.8		-	0	0.4	0.6		-	-	-
12	32612617	C	T	missense_variant	MODERATE	PTK7	GB	20	0	0.8	0.2		-	0.6	0.4	0		-	-	-
12	32675015	A	C	missense_variant	MODERATE	CUL9	GA	18	1	0.17	0.83		-	0	0.3	0.6		-	-	-
12	32675015	A	C	missense_variant	MODERATE	CUL9	GB	20	0	0.8	0.2		-	0.6	0.4	0		-	-	-
12	32675970	G	C	missense_variant	MODERATE	CUL9	GA	20	0	1	0		-	1	0	0		-	-	-
12	32675970	G	C	missense_variant	MODERATE	CUL9	GB	18	1	0.44	0.56		-	0.3	0.2	0.4		-	-	-
12	32685460	C	T	missense_variant	MODERATE	CUL9	GA	20	0	0.25	0.75		-	0.1	0.3	0.6		-	-	-
12	32685460	C	T	missense_variant	MODERATE	CUL9	GB	20	0	0.8	0.2		-	0.6	0.4	0		-	-	-
12	32685521	T	C	missense_variant	MODERATE	CUL9	GA	20	0	0.3	0.7		-	0.2	0.2	0.6		-	-	-
12	32685521	T	C	missense_variant	MODERATE	CUL9	GB	20	0	0.8	0.2		-	0.6	0.4	0		-	-	-
12	32708573	A	T,C	missense_variant	MODERATE	CUL9	GA	20	0	0.2	0.8		-	0	0.4	0.6		-	-	-
12	32708573	A	T,C	missense_variant	MODERATE	CUL9	GB	20	0	0.35	0.2		0.45	0.1	0.2	0		0.3	0.2	0.2
12	32708653	A	G	missense_variant	MODERATE	CUL9	GA	20	0	0.1	0.9		-	0	0.2	0.8		-	-	-
12	32708653	A	G	missense_variant	MODERATE	CUL9	GB	20	0	0.8	0.2		-	0.6	0.4	0		-	-	-
12	32736302	AGAG	A	disruptive_inframe_deletion	MODERATE	TTBK1	GA	20	0	0.35	0.65		-	0.2	0.3	0.5		-	-	-
12	32736302	AGAG	A	disruptive_inframe_deletion	MODERATE	TTBK1	GB	20	0	0.9	0.1		-	0.8	0.2	0		-	-	-
12	32736901	G	T	missense_variant	MODERATE	TTBK1	GA	18	1	0.22	0.78		-	0	0.4	0.5		-	-	-
12	32736901	G	T	missense_variant	MODERATE	TTBK1	GB	20	0	0.85	0.15		-	0.7	0.3	0		-	-	-
12	32750915	C	A	missense_variant	MODERATE	SLC22A7	GA	20	0	0.25	0.75		-	0.1	0.3	0.6		-	-	-
12	32750915	C	A	missense_variant	MODERATE	SLC22A7	GB	20	0	0.85	0.15		-	0.7	0.3	0		-	-	-
12	32785514	C	A	missense_variant	MODERATE	ZNF318	GA	20	0	0.25	0.75		-	0	0.5	0.5		-	-	-
12	32785514	C	A	missense_variant	MODERATE	ZNF318	GB	20	0	0.8	0.2		-	0.6	0.4	0		-	-	-
12	32786777	TAGA	T	conservative_inframe_deletion	MODERATE	ZNF318	GA	20	0	0.25	0.75		-	0.1	0.3	0.6		-	-	-
12	32786777	TAGA	T	conservative_inframe_deletion	MODERATE	ZNF318	GB	20	0	0.85	0.15		-	0.7	0.3	0		-	-	-
12	32808513	T	C	missense_variant	MODERATE	ZNF318	GA	20	0	0.2	0.8		-	0	0.4	0.6		-	-	-
12	32808513	T	C	missense_variant	MODERATE	ZNF318	GB	18	1	0.78	0.22		-	0.5	0.4	0		-	-	-
12	33053868	T	C	missense_variant	MODERATE	POLH	GA	20	0	0.65	0.35		-	0.5	0.3	0.2		-	-	-
12	33053868	T	C	missense_variant	MODERATE	POLH	GB	18	1	0	1		-	0	0	0.9		-	-	-
12	33203549	A	G	missense_variant	MODERATE	VEGFA	GA	20	0	0.25	0.75		-	0.1	0.3	0.6		-	-	-
12	33203549	A	G	missense_variant	MODERATE	VEGFA	GB	20	0	0.7	0.3		-	0.5	0.4	0.1		-	-	-
12	33516631	G	A	missense_variant	MODERATE	ENSOCUG00000015740	GA	20	0	1	0		-	1	0	0		-	-	-
12	33516631	G	A	missense_variant	MODERATE	ENSOCUG00000015740	GB	20	0	0.5	0.5		-	0.3	0.4	0.3		-	-	-
15	11226434	C	T	missense_variant	MODERATE	ENSOCUG00000037579	GA	20	0	1	0		-	1	0	0		-	-	-
15	11226434	C	T	missense_variant	MODERATE	ENSOCUG00000037579	GB	20	0	0.45	0.55		-	0.2	0.5	0.3		-	-	-
15	11226478	C	T,*	missense_variant	MODERATE	ENSOCUG00000037579	GA	18	1	0.44	0		0.56	0.2	0	0		0.4	-	0.3
15	11226478	C	T,*	missense_variant	MODERATE	ENSOCUG00000037579	GB	20	0	0.05	0.6		0.35	0	0.1	0.4		-	0.3	0.2
17	9976682	C	T	stop_gained	HIGH	ENSOCUG00000031516	GA	20	0	0.65	0.35		-	0.5	0.3	0.2		-	-	-
17	9976682	C	T	stop_gained	HIGH	ENSOCUG00000031516	GB	20	0	0.25	0.75		-	0.1	0.3	0.6		-	-	-
17	9976689	A	C	missense_variant	MODERATE	ENSOCUG00000031516	GA	20	0	0.65	0.35		-	0.5	0.3	0.2		-	-	-
17	9976689	A	C	missense_variant	MODERATE	ENSOCUG00000031516	GB	20	0	0.25	0.75		-	0.1	0.3	0.6		-	-	-
17	9977129	G	T	missense_variant	MODERATE	ENSOCUG00000031516	GA	20	0	0.7	0.3		-	0.5	0.4	0.1		-	-	-
17	9977129	G	T	missense_variant	MODERATE	ENSOCUG00000031516	GB	20	0	0.35	0.65		-	0.1	0.5	0.4		-	-	-
17	9977150	A	G	missense_variant	MODERATE	ENSOCUG00000031516	GA	20	0	0.7	0.3		-	0.5	0.4	0.1		-	-	-
17	9977150	A	G	missense_variant	MODERATE	ENSOCUG00000031516	GB	20	0	0.35	0.65		-	0.1	0.5	0.4		-	-	-
19	29073746	C	T	missense_variant	MODERATE	GDPD1	GA	20	0	0.9	0.1		-	0.8	0.2	0		-	-	-
19	29073746	C	T	missense_variant	MODERATE	GDPD1	GB	20	0	0.35	0.65		-	0.1	0.5	0.4		-	-	-
19	29112522	C	T	missense_variant	MODERATE	SMG8	GA	20	0	1	0		-	1	0	0		-	-	-
19	29112522	C	T	missense_variant	MODERATE	SMG8	GB	20	0	0.35	0.65		-	0.2	0.3	0.5		-	-	-
19	29128273	G	A	missense_variant	MODERATE	PRR11	GA	16	2	0.25	0.75		-	0.2	0	0.6		-	-	-
19	29128273	G	A	missense_variant	MODERATE	PRR11	GB	16	2	0.94	0.06		-	0.7	0.1	0		-	-	-
19	29166027	C	T	missense_variant	MODERATE	ENSOCUG00000002334	GA	20	0	0.15	0.85		-	0	0.3	0.7		-	-	-
19	29166027	C	T	missense_variant	MODERATE	ENSOCUG00000002334	GB	20	0	0.75	0.25		-	0.5	0.5	0		-	-	-
19	29197315	G	GT	frameshift_variant	HIGH	TRIM37	GA	20	0	0.15	0.85		-	0	0.3	0.7		-	-	-
19	29197315	G	GT	frameshift_variant	HIGH	TRIM37	GB	20	0	0.8	0.2		-	0.6	0.4	0		-	-	-
19	29551447	T	C	missense_variant	MODERATE	ENSOCUG00000002269	GA	20	0	0.85	0.15		-	0.8	0.1	0.1		-	-	-
19	29551447	T	C	missense_variant	MODERATE	ENSOCUG00000002269	GB	18	1	0.28	0.72		-	0	0.5	0.4		-	-	-
19	29581092	A	G	missense_variant&splice_region_variant	MODERATE	ENSOCUG00000002269	GA	20	0	0	1		-	0	0	1		-	-	-
19	29581092	A	G	missense_variant&splice_region_variant	MODERATE	ENSOCUG00000002269	GB	20	0	0.6	0.4		-	0.4	0.4	0.2		-	-	-
19	29581099	T	C	missense_variant&splice_region_variant	MODERATE	ENSOCUG00000002269	GA	20	0	0	1		-	0	0	1		-	-	-
19	29581099	T	C	missense_variant&splice_region_variant	MODERATE	ENSOCUG00000002269	GB	20	0	0.6	0.4		-	0.4	0.4	0.2		-	-	-
19	29581105	C	A	stop_gained	HIGH	ENSOCUG00000002269	GA	20	0	0	1		-	0	0	1		-	-	-
19	29581105	C	A	stop_gained	HIGH	ENSOCUG00000002269	GB	20	0	0.6	0.4		-	0.4	0.4	0.2		-	-	-
19	29660939	T	C	missense_variant	MODERATE	TEX14	GA	20	0	1	0		-	1	0	0		-	-	-
19	29660939	T	C	missense_variant	MODERATE	TEX14	GB	18	1	0.44	0.56		-	0.2	0.4	0.3		-	-	-
19	29660965	G	C	missense_variant	MODERATE	TEX14	GA	20	0	0.15	0.85		-	0	0.3	0.7		-	-	-
19	29660965	G	C	missense_variant	MODERATE	TEX14	GB	20	0	0.7	0.3		-	0.4	0.6	0		-	-	-
19	29740821	GCCGCCACCGCCACCA	G	splice_acceptor_variant&splice_region_variant&intron_variant&non_coding_transcript_exon_variant	HIGH	ENSOCUG00000009765	GA	20	0	1	0		-	1	0	0		-	-	-
19	29740821	GCCGCCACCGCCACCA	G	splice_acceptor_variant&splice_region_variant&intron_variant&non_coding_transcript_exon_variant	HIGH	ENSOCUG00000009765	GB	20	0	0.5	0.5		-	0.4	0.2	0.4		-	-	-
19	29784320	C	T	missense_variant	MODERATE	MTMR4	GA	20	0	0.1	0.9		-	0	0.2	0.8		-	-	-
19	29784320	C	T	missense_variant	MODERATE	MTMR4	GB	20	0	0.7	0.3		-	0.4	0.6	0		-	-	-
19	29784758	G	C	missense_variant	MODERATE	MTMR4	GA	20	0	0.2	0.8		-	0.1	0.2	0.7		-	-	-
19	29784758	G	C	missense_variant	MODERATE	MTMR4	GB	20	0	0.7	0.3		-	0.4	0.6	0		-	-	-
19	29792379	A	AGCC	disruptive_inframe_insertion	MODERATE	HSF5	GA	20	0	0.2	0.8		-	0.1	0.2	0.7		-	-	-
19	29792379	A	AGCC	disruptive_inframe_insertion	MODERATE	HSF5	GB	20	0	0.7	0.3		-	0.4	0.6	0		-	-	-
19	29815795	A	G	missense_variant	MODERATE	HSF5	GA	20	0	1	0		-	1	0	0		-	-	-
19	29815795	A	G	missense_variant	MODERATE	HSF5	GB	20	0	0.4	0.6		-	0.2	0.4	0.4		-	-	-
19	29957175	G	A	missense_variant	MODERATE	TSPOAP1	GA	20	0	0	1		-	0	0	1		-	-	-
19	29957175	G	A	missense_variant	MODERATE	TSPOAP1	GB	20	0	0.65	0.35		-	0.5	0.3	0.2		-	-	-
19	29958727	T	C	missense_variant	MODERATE	TSPOAP1	GA	20	0	1	0		-	1	0	0		-	-	-
19	29958727	T	C	missense_variant	MODERATE	TSPOAP1	GB	20	0	0.45	0.55		-	0.3	0.3	0.4		-	-	-
19	29959205	G	A	missense_variant	MODERATE	TSPOAP1	GA	20	0	1	0		-	1	0	0		-	-	-
19	29959205	G	A	missense_variant	MODERATE	TSPOAP1	GB	20	0	0.4	0.6		-	0.2	0.4	0.4		-	-	-
19	29963086	G	A	missense_variant	MODERATE	TSPOAP1	GA	20	0	1	0		-	1	0	0		-	-	-
19	29963086	G	A	missense_variant	MODERATE	TSPOAP1	GB	20	0	0.4	0.6		-	0.2	0.4	0.4		-	-	-
19	29963968	T	C	missense_variant	MODERATE	TSPOAP1	GA	20	0	1	0		-	1	0	0		-	-	-
19	29963968	T	C	missense_variant	MODERATE	TSPOAP1	GB	20	0	0.4	0.6		-	0.2	0.4	0.4		-	-	-
19	29979935	T	C	missense_variant	MODERATE	MPO	GA	20	0	1	0		-	1	0	0		-	-	-
19	29979935	T	C	missense_variant	MODERATE	MPO	GB	20	0	0.4	0.6		-	0.2	0.4	0.4		-	-	-
19	29979974	A	T	missense_variant	MODERATE	MPO	GA	20	0	1	0		-	1	0	0		-	-	-
19	29979974	A	T	missense_variant	MODERATE	MPO	GB	20	0	0.4	0.6		-	0.2	0.4	0.4		-	-	-
19	29979999	A	G	missense_variant	MODERATE	MPO	GA	20	0	1	0		-	1	0	0		-	-	-
19	29979999	A	G	missense_variant	MODERATE	MPO	GB	20	0	0.4	0.6		-	0.2	0.4	0.4		-	-	-
19	29980220	G	A	missense_variant	MODERATE	MPO	GA	20	0	1	0		-	1	0	0		-	-	-
19	29980220	G	A	missense_variant	MODERATE	MPO	GB	20	0	0.4	0.6		-	0.2	0.4	0.4		-	-	-
19	29985619	C	G	missense_variant	MODERATE	MPO	GA	20	0	0	1		-	0	0	1		-	-	-
19	29985619	C	G	missense_variant	MODERATE	MPO	GB	20	0	0.6	0.4		-	0.4	0.4	0.2		-	-	-
19	29990824	T	C	missense_variant	MODERATE	LPO	GA	20	0	1	0		-	1	0	0		-	-	-
19	29990824	T	C	missense_variant	MODERATE	LPO	GB	20	0	0.45	0.55		-	0.3	0.3	0.4		-	-	-
19	29991088	G	T	missense_variant	MODERATE	LPO	GA	20	0	1	0		-	1	0	0		-	-	-
19	29991088	G	T	missense_variant	MODERATE	LPO	GB	20	0	0.4	0.6		-	0.2	0.4	0.4		-	-	-
19	29993662	T	C	missense_variant	MODERATE	LPO	GA	20	0	1	0		-	1	0	0		-	-	-
19	29993662	T	C	missense_variant	MODERATE	LPO	GB	20	0	0.4	0.6		-	0.2	0.4	0.4		-	-	-
19	29999235	TGC	T	frameshift_variant	HIGH	LPO	GA	20	0	1	0		-	1	0	0		-	-	-
19	29999235	TGC	T	frameshift_variant	HIGH	LPO	GB	20	0	0.5	0.5		-	0.4	0.2	0.4		-	-	-
19	29999255	T	G	missense_variant	MODERATE	LPO	GA	20	0	1	0		-	1	0	0		-	-	-
19	29999255	T	G	missense_variant	MODERATE	LPO	GB	20	0	0.5	0.5		-	0.4	0.2	0.4		-	-	-
19	30328165	CT	C	frameshift_variant	HIGH	CUEDC1	GA	20	0	0.15	0.85		-	0.1	0.1	0.8		-	-	-
19	30328165	CT	C	frameshift_variant	HIGH	CUEDC1	GB	20	0	0.75	0.25		-	0.7	0.1	0.2		-	-	-
19	30986992	C	T	missense_variant	MODERATE	AKAP1	GA	20	0	1	0		-	1	0	0		-	-	-
19	30986992	C	T	missense_variant	MODERATE	AKAP1	GB	20	0	0.5	0.5		-	0.3	0.4	0.3		-	-	-
19	30989759	C	T	missense_variant	MODERATE	AKAP1	GA	20	0	1	0		-	1	0	0		-	-	-
19	30989759	C	T	missense_variant	MODERATE	AKAP1	GB	20	0	0.35	0.65		-	0.2	0.3	0.5		-	-	-
19	30990003	G	C	missense_variant	MODERATE	AKAP1	GA	20	0	1	0		-	1	0	0		-	-	-
19	30990003	G	C	missense_variant	MODERATE	AKAP1	GB	18	1	0.44	0.56		-	0.3	0.2	0.4		-	-	-
19	30990370	G	A	missense_variant	MODERATE	AKAP1	GA	20	0	1	0		-	1	0	0		-	-	-
19	30990370	G	A	missense_variant	MODERATE	AKAP1	GB	20	0	0.4	0.6		-	0.3	0.2	0.5		-	-	-
19	30990730	C	A	missense_variant	MODERATE	AKAP1	GA	20	0	1	0		-	1	0	0		-	-	-
19	30990730	C	A	missense_variant	MODERATE	AKAP1	GB	20	0	0.4	0.6		-	0.3	0.2	0.5		-	-	-
19	31076595	T	C	missense_variant	MODERATE	SCPEP1	GA	20	0	0.15	0.85		-	0.1	0.1	0.8		-	-	-
19	31076595	T	C	missense_variant	MODERATE	SCPEP1	GB	20	0	0.75	0.25		-	0.7	0.1	0.2		-	-	-
19	31092552	T	C	missense_variant	MODERATE	SCPEP1	GA	20	0	1	0		-	1	0	0		-	-	-
19	31092552	T	C	missense_variant	MODERATE	SCPEP1	GB	20	0	0.45	0.55		-	0.2	0.5	0.3		-	-	-
19	31117018	T	C	missense_variant	MODERATE	COIL	GA	20	0	0.15	0.85		-	0.1	0.1	0.8		-	-	-
19	31117018	T	C	missense_variant	MODERATE	COIL	GB	20	0	0.75	0.25		-	0.7	0.1	0.2		-	-	-
19	31117579	C	G	missense_variant	MODERATE	COIL	GA	20	0	0.15	0.85		-	0.1	0.1	0.8		-	-	-
19	31117579	C	G	missense_variant	MODERATE	COIL	GB	20	0	0.75	0.25		-	0.7	0.1	0.2		-	-	-
19	31117756	G	A	missense_variant	MODERATE	COIL	GA	20	0	0.15	0.85		-	0.1	0.1	0.8		-	-	-
19	31117756	G	A	missense_variant	MODERATE	COIL	GB	20	0	0.75	0.25		-	0.7	0.1	0.2		-	-	-
19	31501462	T	C	missense_variant	MODERATE	ANKFN1	GA	20	0	1	0		-	1	0	0		-	-	-
19	31501462	T	C	missense_variant	MODERATE	ANKFN1	GB	20	0	0.35	0.65		-	0.2	0.3	0.5		-	-	-
19	31501512	G	T	missense_variant	MODERATE	ANKFN1	GA	20	0	1	0		-	1	0	0		-	-	-
19	31501512	G	T	missense_variant	MODERATE	ANKFN1	GB	20	0	0.35	0.65		-	0.2	0.3	0.5		-	-	-
19	31502072	G	T	missense_variant	MODERATE	ANKFN1	GA	20	0	1	0		-	1	0	0		-	-	-
19	31502072	G	T	missense_variant	MODERATE	ANKFN1	GB	20	0	0.35	0.65		-	0.2	0.3	0.5		-	-	-
19	31705989	C	G	stop_gained	HIGH	ENSOCUG00000030404	GA	20	0	0	1		-	0	0	1		-	-	-
19	31705989	C	G	stop_gained	HIGH	ENSOCUG00000030404	GB	20	0	0.7	0.3		-	0.6	0.2	0.2		-	-	-
19	31706176	G	A	missense_variant	MODERATE	ENSOCUG00000030404	GA	20	0	0.05	0.95		-	0	0.1	0.9		-	-	-
19	31706176	G	A	missense_variant	MODERATE	ENSOCUG00000030404	GB	20	0	0.75	0.25		-	0.6	0.3	0.1		-	-	-
19	31706632	CA	C	frameshift_variant	HIGH	ENSOCUG00000030404	GA	18	1	1	0		-	0.9	0	0		-	-	-
19	31706632	CA	C	frameshift_variant	HIGH	ENSOCUG00000030404	GB	18	1	0.39	0.61		-	0.3	0.1	0.5		-	-	-
19	31706651	AC	*,A	frameshift_variant	HIGH	ENSOCUG00000030404	GA	18	1	0.22	0.72		0.06	0.2	0	0.6		-	0.1	-
19	31706651	AC	*,A	frameshift_variant	HIGH	ENSOCUG00000030404	GB	20	0	0.7	0.3		-	0.7	0	0.3		-	-	-
19	31706652	C	A,*	missense_variant	MODERATE	ENSOCUG00000030404	GA	18	1	0	0.22		0.78	0	0	0.2		-	-	0.7
19	31706652	C	A,*	missense_variant	MODERATE	ENSOCUG00000030404	GB	20	0	0.65	0.05		0.3	0.6	0.1	0		-	-	0.3
19	32572627	G	A	missense_variant	MODERATE	HLF	GA	20	0	1	0		-	1	0	0		-	-	-
19	32572627	G	A	missense_variant	MODERATE	HLF	GB	20	0	0.35	0.65		-	0.2	0.3	0.5		-	-	-
19	32572699	T	C	missense_variant	MODERATE	HLF	GA	20	0	1	0		-	1	0	0		-	-	-
19	32572699	T	C	missense_variant	MODERATE	HLF	GB	20	0	0.4	0.6		-	0.3	0.2	0.5		-	-	-
19	32572723	A	G	missense_variant	MODERATE	HLF	GA	20	0	1	0		-	1	0	0		-	-	-
19	32572723	A	G	missense_variant	MODERATE	HLF	GB	20	0	0.4	0.6		-	0.3	0.2	0.5		-	-	-
19	32572754	C	G	missense_variant	MODERATE	HLF	GA	20	0	1	0		-	1	0	0		-	-	-
19	32572754	C	G	missense_variant	MODERATE	HLF	GB	20	0	0.4	0.6		-	0.3	0.2	0.5		-	-	-
19	32572792	T	A	missense_variant	MODERATE	HLF	GA	20	0	1	0		-	1	0	0		-	-	-
19	32572792	T	A	missense_variant	MODERATE	HLF	GB	20	0	0.35	0.65		-	0.2	0.3	0.5		-	-	-
19	32572829	C	T	splice_acceptor_variant&intron_variant	HIGH	HLF	GA	18	1	1	0		-	0.9	0	0		-	-	-
19	32572829	C	T	splice_acceptor_variant&intron_variant	HIGH	HLF	GB	20	0	0.35	0.65		-	0.2	0.3	0.5		-	-	-
19	32636319	T	C	start_lost	HIGH	HLF	GA	20	0	1	0		-	1	0	0		-	-	-
19	32636319	T	C	start_lost	HIGH	HLF	GB	20	0	0.3	0.7		-	0.2	0.2	0.6		-	-	-
20	19734580	C	T	missense_variant	MODERATE	FLRT2	GA	20	0	0.75	0.25		-	0.5	0.5	0		-	-	-
20	19734580	C	T	missense_variant	MODERATE	FLRT2	GB	20	0	0.1	0.9		-	0	0.2	0.8		-	-	-
