# Supplementary material for: Bivariate GWAS performed on rabbits divergently selected for intramuscular fat content reveals pleiotropic genomic regions and genes related to meat and carcass quality traits
Source: Genet Sel Evol. 2025 Jul 11;57:36. doi: 10.1186/s12711-025-00971-5 (PMC12254991; doi:10.1186/s12711-025-00971-5)
Supplement: Supplementary file 4 — Additional file 4: Table S4. Relevant allelic variants located in the genomic regions associated to fat depot traits. The allelic variants considered relevant were those that were fixed in one line and segregating at an allele frequency lower than 0.5 in the other, andw hose alleles were segregating at opposite frequencies between lines [file 12711_2025_971_MOESM4_ESM.xlsx]

## Sheet: Hoja1
Table S4. Relevant allelic variants located in the genomic regions associated to fat depot traits
										Allelic frequency					Genotypic frequency
Chromosome	Position	Reference allele	Alternative allele	Annotation	Annotation Impact	Gene Name	Line	Allele number	Missing genotypes	Frequency reference allele	Frequency alternative allele		Frequency 2nd alternative allele	Frequency 3rd alternative allele	0|0	0|1	1|1		0|2	1|2	2|2	0|3	2|3
1	34559929	A	G	missense_variant	MODERATE	DENND4C	GA	18	1	0.28	0.72		-	-	0.1	0.3	0.5		-	-	-	-	-
1	34559929	A	G	missense_variant	MODERATE	DENND4C	GB	20	0	0.9	0.1		-	-	0.8	0.2	0		-	-	-	-	-
1	34811992	T	C	missense_variant	MODERATE	HAUS6	GA	20	0	0.25	0.75		-	-	0.1	0.3	0.6		-	-	-	-	-
1	34811992	T	C	missense_variant	MODERATE	HAUS6	GB	20	0	1	0		-	-	1	0	0		-	-	-	-	-
1	34812771	G	A	missense_variant	MODERATE	HAUS6	GA	20	0	0.25	0.75		-	-	0.1	0.3	0.6		-	-	-	-	-
1	34812771	G	A	missense_variant	MODERATE	HAUS6	GB	20	0	1	0		-	-	1	0	0		-	-	-	-	-
1	34812774	A	G	missense_variant	MODERATE	HAUS6	GA	20	0	0.25	0.75		-	-	0.1	0.3	0.6		-	-	-	-	-
1	34812774	A	G	missense_variant	MODERATE	HAUS6	GB	20	0	1	0		-	-	1	0	0		-	-	-	-	-
1	36232180	G	A	missense_variant	MODERATE	SH3GL2	GA	20	0	0.4	0.6		-	-	0.2	0.4	0.4		-	-	-	-	-
1	36232180	G	A	missense_variant	MODERATE	SH3GL2	GB	20	0	1	0		-	-	1	0	0		-	-	-	-	-
1	36345537	A	C	missense_variant&splice_region_variant	MODERATE	SH3GL2	GA	20	0	0.95	0.05		-	-	0.9	0.1	0		-	-	-	-	-
1	36345537	A	C	missense_variant&splice_region_variant	MODERATE	SH3GL2	GB	20	0	0.15	0.85		-	-	0	0.3	0.7		-	-	-	-	-
1	36531565	A	T	missense_variant	MODERATE	CNTLN	GA	20	0	0.2	0.8		-	-	0	0.4	0.6		-	-	-	-	-
1	36531565	A	T	missense_variant	MODERATE	CNTLN	GB	20	0	1	0		-	-	1	0	0		-	-	-	-	-
1	36575971	C	G	missense_variant	MODERATE	CNTLN	GA	20	0	0.2	0.8		-	-	0	0.4	0.6		-	-	-	-	-
1	36575971	C	G	missense_variant	MODERATE	CNTLN	GB	20	0	1	0		-	-	1	0	0		-	-	-	-	-
1	36774962	C	T	missense_variant	MODERATE	CNTLN	GA	20	0	0.3	0.7		-	-	0.2	0.2	0.6		-	-	-	-	-
1	36774962	C	T	missense_variant	MODERATE	CNTLN	GB	20	0	1	0		-	-	1	0	0		-	-	-	-	-
1	36775016	C	T	missense_variant	MODERATE	CNTLN	GA	20	0	0.25	0.75		-	-	0.1	0.3	0.6		-	-	-	-	-
1	36775016	C	T	missense_variant	MODERATE	CNTLN	GB	20	0	1	0		-	-	1	0	0		-	-	-	-	-
1	37604588	C	G	missense_variant	MODERATE	BNC2	GA	20	0	0.15	0.85		-	-	0.1	0.1	0.8		-	-	-	-	-
1	37604588	C	G	missense_variant	MODERATE	BNC2	GB	20	0	0.9	0.1		-	-	0.8	0.2	0		-	-	-	-	-
1	174187105	C	T	missense_variant	MODERATE	APIP	GA	20	0	0.3	0.7		-	-	0.2	0.2	0.6		-	-	-	-	-
1	174187105	C	T	missense_variant	MODERATE	APIP	GB	20	0	0.95	0.05		-	-	0.9	0.1	0		-	-	-	-	-
1	174501459	T	C	missense_variant	MODERATE	CD44	GA	20	0	0.2	0.8		-	-	0.1	0.2	0.7		-	-	-	-	-
1	174501459	T	C	missense_variant	MODERATE	CD44	GB	20	0	0.95	0.05		-	-	0.9	0.1	0		-	-	-	-	-
1	174511455	T	C	missense_variant	MODERATE	CD44	GA	18	1	0.22	0.78		-	-	0.1	0.2	0.6		-	-	-	-	-
1	174511455	T	C	missense_variant	MODERATE	CD44	GB	20	0	0.95	0.05		-	-	0.9	0.1	0		-	-	-	-	-
1	174512087	G	C	missense_variant	MODERATE	CD44	GA	20	0	0.2	0.8		-	-	0.1	0.2	0.7		-	-	-	-	-
1	174512087	G	C	missense_variant	MODERATE	CD44	GB	20	0	1	0		-	-	1	0	0		-	-	-	-	-
1	174512129	A	C	missense_variant	MODERATE	CD44	GA	20	0	0.2	0.8		-	-	0.1	0.2	0.7		-	-	-	-	-
1	174512129	A	C	missense_variant	MODERATE	CD44	GB	20	0	0.95	0.05		-	-	0.9	0.1	0		-	-	-	-	-
1	174522830	T	G	missense_variant	MODERATE	CD44	GA	20	0	0.2	0.8		-	-	0.1	0.2	0.7		-	-	-	-	-
1	174522830	T	G	missense_variant	MODERATE	CD44	GB	20	0	0.95	0.05		-	-	0.9	0.1	0		-	-	-	-	-
1	174689827	G	C	missense_variant	MODERATE	SLC1A2	GA	20	0	0.25	0.75		-	-	0.2	0.1	0.7		-	-	-	-	-
1	174689827	G	C	missense_variant	MODERATE	SLC1A2	GB	18	1	0.94	0.06		-	-	0.8	0.1	0		-	-	-	-	-
1	175549592	C	T	missense_variant	MODERATE	COMMD9	GA	20	0	0.1	0.9		-	-	0	0.2	0.8		-	-	-	-	-
1	175549592	C	T	missense_variant	MODERATE	COMMD9	GB	20	0	0.75	0.25		-	-	0.7	0.1	0.2		-	-	-	-	-
1	175696192	T	G	missense_variant	MODERATE	PRR5L	GA	20	0	0.75	0.25		-	-	0.6	0.3	0.1		-	-	-	-	-
1	175696192	T	G	missense_variant	MODERATE	PRR5L	GB	20	0	0.2	0.8		-	-	0.1	0.2	0.7		-	-	-	-	-
3	149182305	C	T	missense_variant	MODERATE	ENSOCUG00000000157	GA	20	0	0.75	0.25		-	-	0.5	0.5	0		-	-	-	-	-
3	149182305	C	T	missense_variant	MODERATE	ENSOCUG00000000157	GB	20	0	0.35	0.65		-	-	0.1	0.5	0.4		-	-	-	-	-
3	149182754	G	A	missense_variant	MODERATE	ENSOCUG00000000157	GA	20	0	0.35	0.65		-	-	0.1	0.5	0.4		-	-	-	-	-
3	149182754	G	A	missense_variant	MODERATE	ENSOCUG00000000157	GB	20	0	0.75	0.25		-	-	0.6	0.3	0.1		-	-	-	-	-
3	149183205	A	G	missense_variant	MODERATE	ENSOCUG00000000157	GA	20	0	0.35	0.65		-	-	0.1	0.5	0.4		-	-	-	-	-
3	149183205	A	G	missense_variant	MODERATE	ENSOCUG00000000157	GB	20	0	0.65	0.35		-	-	0.4	0.5	0.1		-	-	-	-	-
3	149183217	T	C	missense_variant	MODERATE	ENSOCUG00000000157	GA	20	0	0.35	0.65		-	-	0.1	0.5	0.4		-	-	-	-	-
3	149183217	T	C	missense_variant	MODERATE	ENSOCUG00000000157	GB	20	0	0.65	0.35		-	-	0.4	0.5	0.1		-	-	-	-	-
3	149183370	C	G	missense_variant	MODERATE	ENSOCUG00000000157	GA	20	0	0.75	0.25		-	-	0.5	0.5	0		-	-	-	-	-
3	149183370	C	G	missense_variant	MODERATE	ENSOCUG00000000157	GB	20	0	0.35	0.65		-	-	0.1	0.5	0.4		-	-	-	-	-
3	149183396	C	T	missense_variant	MODERATE	ENSOCUG00000000157	GA	20	0	0.75	0.25		-	-	0.5	0.5	0		-	-	-	-	-
3	149183396	C	T	missense_variant	MODERATE	ENSOCUG00000000157	GB	20	0	0.35	0.65		-	-	0.1	0.5	0.4		-	-	-	-	-
3	149972307	CAA	CAAAA,CA,C	frameshift_variant	HIGH	ENSOCUG00000035655	GA	14	3	0.71	0.14		0.07	0.07	0.5	0	0.1		-	-	-	-	0.1
3	149972307	CAA	CAAAA,CA,C	frameshift_variant	HIGH	ENSOCUG00000035655	GB	18	1	0.22	0.61		0.11	0.06	0.1	0.1	0.5		-	-	0.1	0.1	-
4	71970598	C	T	missense_variant	MODERATE	ENSOCUG00000009290	GA	20	0	0.35	0.65		-	-	0.2	0.3	0.5		-	-	-	-	-
4	71970598	C	T	missense_variant	MODERATE	ENSOCUG00000009290	GB	20	0	0.9	0.1		-	-	0.8	0.2	0		-	-	-	-	-
4	71970677	GCTT	G	disruptive_inframe_deletion	MODERATE	ENSOCUG00000009290	GA	20	0	0.35	0.65		-	-	0.2	0.3	0.5		-	-	-	-	-
4	71970677	GCTT	G	disruptive_inframe_deletion	MODERATE	ENSOCUG00000009290	GB	20	0	0.9	0.1		-	-	0.8	0.2	0		-	-	-	-	-
4	71971111	A	G	missense_variant	MODERATE	ENSOCUG00000009290	GA	20	0	0.35	0.65		-	-	0.2	0.3	0.5		-	-	-	-	-
4	71971111	A	G	missense_variant	MODERATE	ENSOCUG00000009290	GB	20	0	0.9	0.1		-	-	0.8	0.2	0		-	-	-	-	-
4	72014920	G	T	missense_variant	MODERATE	ENSOCUG00000009290	GA	20	0	0.35	0.65		-	-	0.2	0.3	0.5		-	-	-	-	-
4	72014920	G	T	missense_variant	MODERATE	ENSOCUG00000009290	GB	20	0	0.9	0.1		-	-	0.8	0.2	0		-	-	-	-	-
6	5026915	C	T	missense_variant	MODERATE	LITAF	GA	20	0	0.15	0.85		-	-	0	0.3	0.7		-	-	-	-	-
6	5026915	C	T	missense_variant	MODERATE	LITAF	GB	20	0	0.65	0.35		-	-	0.5	0.3	0.2		-	-	-	-	-
6	5026932	A	G	missense_variant	MODERATE	LITAF	GA	20	0	0.15	0.85		-	-	0	0.3	0.7		-	-	-	-	-
6	5026932	A	G	missense_variant	MODERATE	LITAF	GB	20	0	0.65	0.35		-	-	0.5	0.3	0.2		-	-	-	-	-
6	5130026	A	G	missense_variant	MODERATE	TXNDC11	GA	20	0	0.35	0.65		-	-	0	0.7	0.3		-	-	-	-	-
6	5130026	A	G	missense_variant	MODERATE	TXNDC11	GB	20	0	0.7	0.3		-	-	0.6	0.2	0.2		-	-	-	-	-
6	5177507	CACA	C	disruptive_inframe_deletion	MODERATE	ENSOCUG00000030523	GA	20	0	0.15	0.85		-	-	0	0.3	0.7		-	-	-	-	-
6	5177507	CACA	C	disruptive_inframe_deletion	MODERATE	ENSOCUG00000030523	GB	20	0	0.65	0.35		-	-	0.5	0.3	0.2		-	-	-	-	-
6	5186811	G	GGCCGCC	conservative_inframe_insertion	MODERATE	TXNDC11	GA	18	1	0.17	0.83		-	-	0.1	0.1	0.7		-	-	-	-	-
6	5186811	G	GGCCGCC	conservative_inframe_insertion	MODERATE	TXNDC11	GB	20	0	0.65	0.35		-	-	0.5	0.3	0.2		-	-	-	-	-
6	5235430	CGGG	C,CGG	conservative_inframe_deletion	MODERATE	ENSOCUG00000031588	GA	20	0	0	0.9		0.1	-	0	0	0.8		-	0.2	-	-	-
6	5235430	CGGG	C,CGG	conservative_inframe_deletion	MODERATE	ENSOCUG00000031588	GB	18	1	0	0.44		0.56	-	0	0	0.3		-	0.2	0.4	-	-
6	5235430	CGGG	C,CGG	frameshift_variant	HIGH	ENSOCUG00000031588	GA	20	0	0	0.9		0.1	-	0	0	0.8		-	0.2	-	-	-
6	5235430	CGGG	C,CGG	frameshift_variant	HIGH	ENSOCUG00000031588	GB	18	1	0	0.44		0.56	-	0	0	0.3		-	0.2	0.4	-	-
6	5235576	G	C	missense_variant	MODERATE	ENSOCUG00000031588	GA	20	0	0.15	0.85		-	-	0	0.3	0.7		-	-	-	-	-
6	5235576	G	C	missense_variant	MODERATE	ENSOCUG00000031588	GB	20	0	0.65	0.35		-	-	0.5	0.3	0.2		-	-	-	-	-
6	5252472	CTG	C	frameshift_variant	HIGH	ENSOCUG00000031588	GA	20	0	0.15	0.85		-	-	0	0.3	0.7		-	-	-	-	-
6	5252472	CTG	C	frameshift_variant	HIGH	ENSOCUG00000031588	GB	20	0	0.65	0.35		-	-	0.5	0.3	0.2		-	-	-	-	-
6	5252478	A	ACG	frameshift_variant	HIGH	ENSOCUG00000031588	GA	20	0	0.15	0.85		-	-	0	0.3	0.7		-	-	-	-	-
6	5252478	A	ACG	frameshift_variant	HIGH	ENSOCUG00000031588	GB	20	0	0.65	0.35		-	-	0.5	0.3	0.2		-	-	-	-	-
6	5484055	G	A	missense_variant	MODERATE	SNX29	GA	20	0	0.05	0.95		-	-	0	0.1	0.9		-	-	-	-	-
6	5484055	G	A	missense_variant	MODERATE	SNX29	GB	20	0	0.7	0.3		-	-	0.6	0.2	0.2		-	-	-	-	-
13	100685031	T	G	missense_variant	MODERATE	LEPR	GA	20	0	0.35	0.65		-	-	0.2	0.3	0.5		-	-	-	-	-
13	100685031	T	G	missense_variant	MODERATE	LEPR	GB	20	0	0.75	0.25		-	-	0.6	0.3	0.1		-	-	-	-	-
13	100728961	C	T	missense_variant	MODERATE	LEPR	GA	20	0	0.35	0.65		-	-	0.2	0.3	0.5		-	-	-	-	-
13	100728961	C	T	missense_variant	MODERATE	LEPR	GB	20	0	0.65	0.35		-	-	0.4	0.5	0.1		-	-	-	-	-
13	100729032	C	T	missense_variant	MODERATE	LEPR	GA	18	1	0.33	0.67		-	-	0.2	0.2	0.5		-	-	-	-	-
13	100729032	C	T	missense_variant	MODERATE	LEPR	GB	20	0	0.7	0.3		-	-	0.5	0.4	0.1		-	-	-	-	-
13	100736496	G	A	missense_variant	MODERATE	LEPR	GA	20	0	0.35	0.65		-	-	0.2	0.3	0.5		-	-	-	-	-
13	100736496	G	A	missense_variant	MODERATE	LEPR	GB	20	0	0.7	0.3		-	-	0.5	0.4	0.1		-	-	-	-	-
13	100945122	A	G	missense_variant	MODERATE	LEPROT	GA	20	0	0.3	0.7		-	-	0.2	0.2	0.6		-	-	-	-	-
13	100945122	A	G	missense_variant	MODERATE	LEPROT	GB	20	0	0.65	0.35		-	-	0.4	0.5	0.1		-	-	-	-	-
14	42752493	T	C	missense_variant	MODERATE	ENSOCUG00000007320	GA	20	0	0.65	0.35		-	-	0.3	0.7	0		-	-	-	-	-
14	42752493	T	C	missense_variant	MODERATE	ENSOCUG00000007320	GB	20	0	0.25	0.75		-	-	0	0.5	0.5		-	-	-	-	-
14	43558788	C	G	missense_variant	MODERATE	ENSOCUG00000026009	GA	20	0	0.65	0.35		-	-	0.6	0.1	0.3		-	-	-	-	-
14	43558788	C	G	missense_variant	MODERATE	ENSOCUG00000026009	GB	20	0	0.2	0.8		-	-	0.1	0.2	0.7		-	-	-	-	-
19	30986992	C	T	missense_variant	MODERATE	AKAP1	GA	20	0	1	0		-	-	1	0	0		-	-	-	-	-
19	30986992	C	T	missense_variant	MODERATE	AKAP1	GB	20	0	0.5	0.5		-	-	0.3	0.4	0.3		-	-	-	-	-
19	30989759	C	T	missense_variant	MODERATE	AKAP1	GA	20	0	1	0		-	-	1	0	0		-	-	-	-	-
19	30989759	C	T	missense_variant	MODERATE	AKAP1	GB	20	0	0.35	0.65		-	-	0.2	0.3	0.5		-	-	-	-	-
19	30990003	G	C	missense_variant	MODERATE	AKAP1	GA	20	0	1	0		-	-	1	0	0		-	-	-	-	-
19	30990003	G	C	missense_variant	MODERATE	AKAP1	GB	18	1	0.44	0.56		-	-	0.3	0.2	0.4		-	-	-	-	-
19	30990370	G	A	missense_variant	MODERATE	AKAP1	GA	20	0	1	0		-	-	1	0	0		-	-	-	-	-
19	30990370	G	A	missense_variant	MODERATE	AKAP1	GB	20	0	0.4	0.6		-	-	0.3	0.2	0.5		-	-	-	-	-
19	30990730	C	A	missense_variant	MODERATE	AKAP1	GA	20	0	1	0		-	-	1	0	0		-	-	-	-	-
19	30990730	C	A	missense_variant	MODERATE	AKAP1	GB	20	0	0.4	0.6		-	-	0.3	0.2	0.5		-	-	-	-	-
19	31076595	T	C	missense_variant	MODERATE	SCPEP1	GA	20	0	0.15	0.85		-	-	0.1	0.1	0.8		-	-	-	-	-
19	31076595	T	C	missense_variant	MODERATE	SCPEP1	GB	20	0	0.75	0.25		-	-	0.7	0.1	0.2		-	-	-	-	-
19	31092552	T	C	missense_variant	MODERATE	SCPEP1	GA	20	0	1	0		-	-	1	0	0		-	-	-	-	-
19	31092552	T	C	missense_variant	MODERATE	SCPEP1	GB	20	0	0.45	0.55		-	-	0.2	0.5	0.3		-	-	-	-	-
19	31117018	T	C	missense_variant	MODERATE	COIL	GA	20	0	0.15	0.85		-	-	0.1	0.1	0.8		-	-	-	-	-
19	31117018	T	C	missense_variant	MODERATE	COIL	GB	20	0	0.75	0.25		-	-	0.7	0.1	0.2		-	-	-	-	-
19	31117579	C	G	missense_variant	MODERATE	COIL	GA	20	0	0.15	0.85		-	-	0.1	0.1	0.8		-	-	-	-	-
19	31117579	C	G	missense_variant	MODERATE	COIL	GB	20	0	0.75	0.25		-	-	0.7	0.1	0.2		-	-	-	-	-
19	31117756	G	A	missense_variant	MODERATE	COIL	GA	20	0	0.15	0.85		-	-	0.1	0.1	0.8		-	-	-	-	-
19	31117756	G	A	missense_variant	MODERATE	COIL	GB	20	0	0.75	0.25		-	-	0.7	0.1	0.2		-	-	-	-	-
19	31501462	T	C	missense_variant	MODERATE	ANKFN1	GA	20	0	1	0		-	-	1	0	0		-	-	-	-	-
19	31501462	T	C	missense_variant	MODERATE	ANKFN1	GB	20	0	0.35	0.65		-	-	0.2	0.3	0.5		-	-	-	-	-
19	31501512	G	T	missense_variant	MODERATE	ANKFN1	GA	20	0	1	0		-	-	1	0	0		-	-	-	-	-
19	31501512	G	T	missense_variant	MODERATE	ANKFN1	GB	20	0	0.35	0.65		-	-	0.2	0.3	0.5		-	-	-	-	-
19	31502072	G	T	missense_variant	MODERATE	ANKFN1	GA	20	0	1	0		-	-	1	0	0		-	-	-	-	-
19	31502072	G	T	missense_variant	MODERATE	ANKFN1	GB	20	0	0.35	0.65		-	-	0.2	0.3	0.5		-	-	-	-	-
19	31705989	C	G	stop_gained	HIGH	ENSOCUG00000030404	GA	20	0	0	1		-	-	0	0	1		-	-	-	-	-
19	31705989	C	G	stop_gained	HIGH	ENSOCUG00000030404	GB	20	0	0.7	0.3		-	-	0.6	0.2	0.2		-	-	-	-	-
19	31706176	G	A	missense_variant	MODERATE	ENSOCUG00000030404	GA	20	0	0.05	0.95		-	-	0	0.1	0.9		-	-	-	-	-
19	31706176	G	A	missense_variant	MODERATE	ENSOCUG00000030404	GB	20	0	0.75	0.25		-	-	0.6	0.3	0.1		-	-	-	-	-
19	31706632	CA	C	frameshift_variant	HIGH	ENSOCUG00000030404	GA	18	1	1	0		-	-	0.9	0	0		-	-	-	-	-
19	31706632	CA	C	frameshift_variant	HIGH	ENSOCUG00000030404	GB	18	1	0.39	0.61		-	-	0.3	0.1	0.5		-	-	-	-	-
19	31706648	AAAAC	A,*	frameshift_variant	HIGH	ENSOCUG00000030404	GA	18	1	0.28	0.11		0.61	-	0.2	0	0.1		0.1	-	0.5	-	-
19	31706648	AAAAC	A,*	frameshift_variant	HIGH	ENSOCUG00000030404	GB	20	0	0.7	0		0.3	-	0.7	0	0		-	-	0.3	-	-
19	31706651	AC	*,A	frameshift_variant	HIGH	ENSOCUG00000030404	GA	18	1	0.22	0.72		0.06	-	0.2	0	0.6		-	0.1	-	-	-
19	31706651	AC	*,A	frameshift_variant	HIGH	ENSOCUG00000030404	GB	20	0	0.7	0.3		-	-	0.7	0	0.3		-	-	-	-	-
19	31706652	C	A,*	missense_variant	MODERATE	ENSOCUG00000030404	GA	18	1	0	0.22		0.78	-	0	0	0.2		-	-	0.7	-	-
19	31706652	C	A,*	missense_variant	MODERATE	ENSOCUG00000030404	GB	20	0	0.65	0.05		0.3	-	0.6	0.1	0		-	-	0.3	-	-
19	32572627	G	A	missense_variant	MODERATE	HLF	GA	20	0	1	0		-	-	1	0	0		-	-	-	-	-
19	32572627	G	A	missense_variant	MODERATE	HLF	GB	20	0	0.35	0.65		-	-	0.2	0.3	0.5		-	-	-	-	-
19	32572699	T	C	missense_variant	MODERATE	HLF	GA	20	0	1	0		-	-	1	0	0		-	-	-	-	-
19	32572699	T	C	missense_variant	MODERATE	HLF	GB	20	0	0.4	0.6		-	-	0.3	0.2	0.5		-	-	-	-	-
19	32572723	A	G	missense_variant	MODERATE	HLF	GA	20	0	1	0		-	-	1	0	0		-	-	-	-	-
19	32572723	A	G	missense_variant	MODERATE	HLF	GB	20	0	0.4	0.6		-	-	0.3	0.2	0.5		-	-	-	-	-
19	32572754	C	G	missense_variant	MODERATE	HLF	GA	20	0	1	0		-	-	1	0	0		-	-	-	-	-
19	32572754	C	G	missense_variant	MODERATE	HLF	GB	20	0	0.4	0.6		-	-	0.3	0.2	0.5		-	-	-	-	-
19	32572792	T	A	missense_variant	MODERATE	HLF	GA	20	0	1	0		-	-	1	0	0		-	-	-	-	-
19	32572792	T	A	missense_variant	MODERATE	HLF	GB	20	0	0.35	0.65		-	-	0.2	0.3	0.5		-	-	-	-	-
19	32572829	C	T	splice_acceptor_variant&intron_variant	HIGH	HLF	GA	18	1	1	0		-	-	0.9	0	0		-	-	-	-	-
19	32572829	C	T	splice_acceptor_variant&intron_variant	HIGH	HLF	GB	20	0	0.35	0.65		-	-	0.2	0.3	0.5		-	-	-	-	-
19	32636319	T	C	start_lost	HIGH	HLF	GA	20	0	1	0		-	-	1	0	0		-	-	-	-	-
19	32636319	T	C	start_lost	HIGH	HLF	GB	20	0	0.3	0.7		-	-	0.2	0.2	0.6		-	-	-	-	-
19	32829886	C	T	missense_variant&splice_region_variant	MODERATE	STXBP4	GA	20	0	1	0		-	-	1	0	0		-	-	-	-	-
19	32829886	C	T	missense_variant&splice_region_variant	MODERATE	STXBP4	GB	20	0	0.3	0.7		-	-	0.2	0.2	0.6		-	-	-	-	-
19	32895021	A	G	missense_variant	MODERATE	STXBP4	GA	20	0	1	0		-	-	1	0	0		-	-	-	-	-
19	32895021	A	G	missense_variant	MODERATE	STXBP4	GB	20	0	0.25	0.75		-	-	0.2	0.1	0.7		-	-	-	-	-
19	32903023	T	C	missense_variant	MODERATE	STXBP4	GA	20	0	1	0		-	-	1	0	0		-	-	-	-	-
19	32903023	T	C	missense_variant	MODERATE	STXBP4	GB	20	0	0.3	0.7		-	-	0.2	0.2	0.6		-	-	-	-	-
19	32903024	G	A	missense_variant	MODERATE	STXBP4	GA	20	0	1	0		-	-	1	0	0		-	-	-	-	-
19	32903024	G	A	missense_variant	MODERATE	STXBP4	GB	20	0	0.3	0.7		-	-	0.2	0.2	0.6		-	-	-	-	-
