# Supplementary material for: Bivariate GWAS performed on rabbits divergently selected for intramuscular fat content reveals pleiotropic genomic regions and genes related to meat and carcass quality traits
Source: Genet Sel Evol. 2025 Jul 11;57:36. doi: 10.1186/s12711-025-00971-5 (PMC12254991; doi:10.1186/s12711-025-00971-5)
Supplement: Supplementary file 5 — Additional file 5: Table S5. Relevant allelic variants located in the genomic regions associated to meat quality traits. The allelic variants considered relevant were those that were fixed in one line and segregating at an allele frequency lower than 0.5 in the other, and whose alleles were segregating at opposite frequencies between lines [file 12711_2025_971_MOESM5_ESM.xlsx]

## Sheet: Hoja1
Table S5. Relevant allelic variants located in the genomic regions associated to meat quality traits
										Allelic frequency				Genotypic frequency
Chromosome	Position	Reference allele	Alternative allele	Annotation	Annotation Impact	Gene Name	Line	Allele number	Missing genotypes	Frequency reference allele	Frequency alternative allele		Frequency 2nd alternative allele	0|0	0|1	1|1		1|2	2|2
1	36232180	G	A	missense_variant	MODERATE	SH3GL2	GA	20	0	0.4	0.6		-	0.2	0.4	0.4		-	-
1	36232180	G	A	missense_variant	MODERATE	SH3GL2	GB	20	0	1	0		-	1	0	0		-	-
1	36345537	A	C	missense_variant&splice_region_variant	MODERATE	SH3GL2	GA	20	0	0.95	0.05		-	0.9	0.1	0		-	-
1	36345537	A	C	missense_variant&splice_region_variant	MODERATE	SH3GL2	GB	20	0	0.15	0.85		-	0	0.3	0.7		-	-
1	36531565	A	T	missense_variant	MODERATE	CNTLN	GA	20	0	0.2	0.8		-	0	0.4	0.6		-	-
1	36531565	A	T	missense_variant	MODERATE	CNTLN	GB	20	0	1	0		-	1	0	0		-	-
1	36575971	C	G	missense_variant	MODERATE	CNTLN	GA	20	0	0.2	0.8		-	0	0.4	0.6		-	-
1	36575971	C	G	missense_variant	MODERATE	CNTLN	GB	20	0	1	0		-	1	0	0		-	-
1	36774962	C	T	missense_variant	MODERATE	CNTLN	GA	20	0	0.3	0.7		-	0.2	0.2	0.6		-	-
1	36774962	C	T	missense_variant	MODERATE	CNTLN	GB	20	0	1	0		-	1	0	0		-	-
1	36775016	C	T	missense_variant	MODERATE	CNTLN	GA	20	0	0.25	0.75		-	0.1	0.3	0.6		-	-
1	36775016	C	T	missense_variant	MODERATE	CNTLN	GB	20	0	1	0		-	1	0	0		-	-
1	37604588	C	G	missense_variant	MODERATE	BNC2	GA	20	0	0.15	0.85		-	0.1	0.1	0.8		-	-
1	37604588	C	G	missense_variant	MODERATE	BNC2	GB	20	0	0.9	0.1		-	0.8	0.2	0		-	-
1	39088844	C	T	missense_variant	MODERATE	FREM1	GA	20	0	0.85	0.15		-	0.8	0.1	0.1		-	-
1	39088844	C	T	missense_variant	MODERATE	FREM1	GB	20	0	0.3	0.7		-	0.1	0.4	0.5		-	-
1	39096626	G	A	missense_variant	MODERATE	FREM1	GA	20	0	0.7	0.3		-	0.6	0.2	0.2		-	-
1	39096626	G	A	missense_variant	MODERATE	FREM1	GB	20	0	0.3	0.7		-	0.1	0.4	0.5		-	-
1	39098696	G	A	missense_variant	MODERATE	FREM1	GA	20	0	0.9	0.1		-	0.8	0.2	0		-	-
1	39098696	G	A	missense_variant	MODERATE	FREM1	GB	20	0	0.3	0.7		-	0.1	0.4	0.5		-	-
1	39105791	T	C	missense_variant	MODERATE	FREM1	GA	20	0	0.7	0.3		-	0.6	0.2	0.2		-	-
1	39105791	T	C	missense_variant	MODERATE	FREM1	GB	20	0	0.3	0.7		-	0.1	0.4	0.5		-	-
1	39117280	A	G	missense_variant	MODERATE	FREM1	GA	20	0	0.7	0.3		-	0.6	0.2	0.2		-	-
1	39117280	A	G	missense_variant	MODERATE	FREM1	GB	20	0	0.3	0.7		-	0.1	0.4	0.5		-	-
1	39117323	T	C	missense_variant	MODERATE	FREM1	GA	20	0	0.7	0.3		-	0.6	0.2	0.2		-	-
1	39117323	T	C	missense_variant	MODERATE	FREM1	GB	20	0	0.3	0.7		-	0.1	0.4	0.5		-	-
1	39117433	C	G	missense_variant	MODERATE	FREM1	GA	20	0	0.75	0.25		-	0.7	0.1	0.2		-	-
1	39117433	C	G	missense_variant	MODERATE	FREM1	GB	18	1	0.28	0.72		-	0.1	0.3	0.5		-	-
1	39132242	A	G	missense_variant	MODERATE	FREM1	GA	20	0	0.7	0.3		-	0.6	0.2	0.2		-	-
1	39132242	A	G	missense_variant	MODERATE	FREM1	GB	20	0	0.3	0.7		-	0.1	0.4	0.5		-	-
1	39140275	T	C	missense_variant	MODERATE	FREM1	GA	20	0	0.7	0.3		-	0.6	0.2	0.2		-	-
1	39140275	T	C	missense_variant	MODERATE	FREM1	GB	20	0	0.3	0.7		-	0.1	0.4	0.5		-	-
1	39150141	T	A	missense_variant	MODERATE	FREM1	GA	20	0	0.7	0.3		-	0.6	0.2	0.2		-	-
1	39150141	T	A	missense_variant	MODERATE	FREM1	GB	18	1	0.33	0.67		-	0.1	0.4	0.4		-	-
1	39174760	C	G	missense_variant	MODERATE	FREM1	GA	20	0	0.95	0.05		-	0.9	0.1	0		-	-
1	39174760	C	G	missense_variant	MODERATE	FREM1	GB	20	0	0.3	0.7		-	0.1	0.4	0.5		-	-
1	39184658	G	A	missense_variant	MODERATE	FREM1	GA	20	0	0.9	0.1		-	0.8	0.2	0		-	-
1	39184658	G	A	missense_variant	MODERATE	FREM1	GB	20	0	0.35	0.65		-	0.2	0.3	0.5		-	-
1	39184886	A	G	missense_variant	MODERATE	FREM1	GA	20	0	0.9	0.1		-	0.8	0.2	0		-	-
1	39184886	A	G	missense_variant	MODERATE	FREM1	GB	20	0	0.35	0.65		-	0.2	0.3	0.5		-	-
1	39184902	T	G	missense_variant	MODERATE	FREM1	GA	20	0	0.9	0.1		-	0.8	0.2	0		-	-
1	39184902	T	G	missense_variant	MODERATE	FREM1	GB	20	0	0.35	0.65		-	0.2	0.3	0.5		-	-
1	39185018	G	C	missense_variant	MODERATE	FREM1	GA	20	0	0.9	0.1		-	0.8	0.2	0		-	-
1	39185018	G	C	missense_variant	MODERATE	FREM1	GB	20	0	0.3	0.7		-	0.1	0.4	0.5		-	-
1	39185031	G	A	missense_variant	MODERATE	FREM1	GA	20	0	0.9	0.1		-	0.8	0.2	0		-	-
1	39185031	G	A	missense_variant	MODERATE	FREM1	GB	20	0	0.3	0.7		-	0.1	0.4	0.5		-	-
1	39189717	C	A	missense_variant	MODERATE	FREM1	GA	20	0	0.7	0.3		-	0.6	0.2	0.2		-	-
1	39189717	C	A	missense_variant	MODERATE	FREM1	GB	20	0	0.3	0.7		-	0.1	0.4	0.5		-	-
1	39190559	G	A	missense_variant	MODERATE	FREM1	GA	20	0	0.9	0.1		-	0.8	0.2	0		-	-
1	39190559	G	A	missense_variant	MODERATE	FREM1	GB	20	0	0.35	0.65		-	0.2	0.3	0.5		-	-
1	39201869	T	G	missense_variant	MODERATE	FREM1	GA	20	0	0.65	0.35		-	0.5	0.3	0.2		-	-
1	39201869	T	G	missense_variant	MODERATE	FREM1	GB	20	0	0.3	0.7		-	0.1	0.4	0.5		-	-
1	39214181	A	G	missense_variant	MODERATE	FREM1	GA	20	0	0.95	0.05		-	0.9	0.1	0		-	-
1	39214181	A	G	missense_variant	MODERATE	FREM1	GB	20	0	0.35	0.65		-	0.2	0.3	0.5		-	-
1	39215350	G	A	missense_variant	MODERATE	FREM1	GA	20	0	0.65	0.35		-	0.6	0.1	0.3		-	-
1	39215350	G	A	missense_variant	MODERATE	FREM1	GB	20	0	0.3	0.7		-	0.2	0.2	0.6		-	-
1	39216526	A	T	missense_variant	MODERATE	FREM1	GA	20	0	0.9	0.1		-	0.9	0	0.1		-	-
1	39216526	A	T	missense_variant	MODERATE	FREM1	GB	20	0	0.3	0.7		-	0.1	0.4	0.5		-	-
1	39250051	A	G	missense_variant	MODERATE	CER1	GA	20	0	0.3	0.7		-	0.2	0.2	0.6		-	-
1	39250051	A	G	missense_variant	MODERATE	CER1	GB	20	0	0.95	0.05		-	0.9	0.1	0		-	-
1	120692078	GCAA	G	disruptive_inframe_deletion	MODERATE	MAML2	GA	20	0	0.65	0.35		-	0.4	0.5	0.1		-	-
1	120692078	GCAA	G	disruptive_inframe_deletion	MODERATE	MAML2	GB	20	0	0.3	0.7		-	0.2	0.2	0.6		-	-
1	121410662	G	A	missense_variant	MODERATE	ENSOCUG00000036784	GA	18	1	0.5	0.5		-	0.1	0.7	0.1		-	-
1	121410662	G	A	missense_variant	MODERATE	ENSOCUG00000036784	GB	20	0	0	1		-	0	0	1		-	-
1	121410831	G	A	missense_variant	MODERATE	ENSOCUG00000036784	GA	20	0	0.65	0.35		-	0.5	0.3	0.2		-	-
1	121410831	G	A	missense_variant	MODERATE	ENSOCUG00000036784	GB	18	1	0	1		-	0	0	0.9		-	-
1	121410835	T	G	missense_variant	MODERATE	ENSOCUG00000036784	GA	20	0	0.65	0.35		-	0.5	0.3	0.2		-	-
1	121410835	T	G	missense_variant	MODERATE	ENSOCUG00000036784	GB	18	1	0	1		-	0	0	0.9		-	-
3	35485299	TCTCTG	T	frameshift_variant	HIGH	ENSOCUG00000036053	GA	16	2	0.12	0.88		-	0.1	0	0.7		-	-
3	35485299	TCTCTG	T	frameshift_variant	HIGH	ENSOCUG00000036053	GB	10	5	0.8	0.2		-	0.4	0	0.1		-	-
3	35889185	T	TGCC	conservative_inframe_insertion	MODERATE	SAP30L	GA	20	0	0.3	0.7		-	0	0.6	0.4		-	-
3	35889185	T	TGCC	conservative_inframe_insertion	MODERATE	SAP30L	GB	20	0	0.65	0.35		-	0.3	0.7	0		-	-
3	40715138	G	A	missense_variant	MODERATE	IL12B	GA	20	0	0.2	0.8		-	0	0.4	0.6		-	-
3	40715138	G	A	missense_variant	MODERATE	IL12B	GB	20	0	0.65	0.35		-	0.3	0.7	0		-	-
4	71970598	C	T	missense_variant	MODERATE	ENSOCUG00000009290	GA	20	0	0.35	0.65		-	0.2	0.3	0.5		-	-
4	71970598	C	T	missense_variant	MODERATE	ENSOCUG00000009290	GB	20	0	0.9	0.1		-	0.8	0.2	0		-	-
4	71970677	GCTT	G	disruptive_inframe_deletion	MODERATE	ENSOCUG00000009290	GA	20	0	0.35	0.65		-	0.2	0.3	0.5		-	-
4	71970677	GCTT	G	disruptive_inframe_deletion	MODERATE	ENSOCUG00000009290	GB	20	0	0.9	0.1		-	0.8	0.2	0		-	-
4	71971111	A	G	missense_variant	MODERATE	ENSOCUG00000009290	GA	20	0	0.35	0.65		-	0.2	0.3	0.5		-	-
4	71971111	A	G	missense_variant	MODERATE	ENSOCUG00000009290	GB	20	0	0.9	0.1		-	0.8	0.2	0		-	-
4	72014920	G	T	missense_variant	MODERATE	ENSOCUG00000009290	GA	20	0	0.35	0.65		-	0.2	0.3	0.5		-	-
4	72014920	G	T	missense_variant	MODERATE	ENSOCUG00000009290	GB	20	0	0.9	0.1		-	0.8	0.2	0		-	-
7	2772861	C	T	missense_variant	MODERATE	ENSOCUG00000038553	GA	20	0	0.3	0.7		-	0.2	0.2	0.6		-	-
7	2772861	C	T	missense_variant	MODERATE	ENSOCUG00000038553	GB	20	0	0.65	0.35		-	0.4	0.5	0.1		-	-
7	2773370	T	C	missense_variant	MODERATE	ENSOCUG00000038553	GA	20	0	0.3	0.7		-	0.2	0.2	0.6		-	-
7	2773370	T	C	missense_variant	MODERATE	ENSOCUG00000038553	GB	20	0	0.65	0.35		-	0.4	0.5	0.1		-	-
7	2778391	C	T	missense_variant	MODERATE	ENSOCUG00000038553	GA	18	1	0.22	0.78		-	0.1	0.2	0.6		-	-
7	2778391	C	T	missense_variant	MODERATE	ENSOCUG00000038553	GB	20	0	0.65	0.35		-	0.4	0.5	0.1		-	-
7	2778392	C	G	missense_variant	MODERATE	ENSOCUG00000038553	GA	18	1	0.22	0.78		-	0.1	0.2	0.6		-	-
7	2778392	C	G	missense_variant	MODERATE	ENSOCUG00000038553	GB	20	0	0.65	0.35		-	0.4	0.5	0.1		-	-
7	2778412	C	T	missense_variant	MODERATE	ENSOCUG00000038553	GA	18	1	0.28	0.72		-	0.1	0.3	0.5		-	-
7	2778412	C	T	missense_variant	MODERATE	ENSOCUG00000038553	GB	20	0	0.65	0.35		-	0.4	0.5	0.1		-	-
7	2780061	C	T	missense_variant	MODERATE	ENSOCUG00000038553	GA	20	0	0.25	0.75		-	0.1	0.3	0.6		-	-
7	2780061	C	T	missense_variant	MODERATE	ENSOCUG00000038553	GB	20	0	0.7	0.3		-	0.5	0.4	0.1		-	-
7	2836858	G	T	missense_variant	MODERATE	ZNF282	GA	20	0	0.3	0.7		-	0.2	0.2	0.6		-	-
7	2836858	G	T	missense_variant	MODERATE	ZNF282	GB	20	0	0.7	0.3		-	0.5	0.4	0.1		-	-
7	2938304	C	A	missense_variant	MODERATE	ZNF786	GA	20	0	0.3	0.7		-	0.2	0.2	0.6		-	-
7	2938304	C	A	missense_variant	MODERATE	ZNF786	GB	20	0	0.65	0.35		-	0.4	0.5	0.1		-	-
7	2938329	G	A	missense_variant	MODERATE	ZNF786	GA	20	0	0.3	0.7		-	0.2	0.2	0.6		-	-
7	2938329	G	A	missense_variant	MODERATE	ZNF786	GB	20	0	0.65	0.35		-	0.4	0.5	0.1		-	-
7	2977278	A	T	missense_variant	MODERATE	ZNF786	GA	20	0	0.25	0.75		-	0.1	0.3	0.6		-	-
7	2977278	A	T	missense_variant	MODERATE	ZNF786	GB	20	0	0.7	0.3		-	0.5	0.4	0.1		-	-
8	2512748	A	T	stop_gained	HIGH	TWF1	GA	20	0	0.15	0.85		-	0.1	0.1	0.8		-	-
8	2512748	A	T	stop_gained	HIGH	TWF1	GB	20	0	0.65	0.35		-	0.3	0.7	0		-	-
8	2554000	G	A	missense_variant	MODERATE	PUS7L	GA	20	0	1	0		-	1	0	0		-	-
8	2554000	G	A	missense_variant	MODERATE	PUS7L	GB	20	0	0.5	0.5		-	0.1	0.8	0.1		-	-
8	2578396	G	A	missense_variant	MODERATE	PUS7L	GA	20	0	1	0		-	1	0	0		-	-
8	2578396	G	A	missense_variant	MODERATE	PUS7L	GB	20	0	0.5	0.5		-	0.1	0.8	0.1		-	-
8	2581899	A	T	missense_variant	MODERATE	PUS7L	GA	20	0	1	0		-	1	0	0		-	-
8	2581899	A	T	missense_variant	MODERATE	PUS7L	GB	18	1	0.5	0.5		-	0.2	0.5	0.2		-	-
9	67357568	A	C	missense_variant	MODERATE	PSMA8	GA	20	0	1	0		-	1	0	0		-	-
9	67357568	A	C	missense_variant	MODERATE	PSMA8	GB	20	0	0.5	0.5		-	0.2	0.6	0.2		-	-
9	67357598	C	T	missense_variant	MODERATE	PSMA8	GA	20	0	1	0		-	1	0	0		-	-
9	67357598	C	T	missense_variant	MODERATE	PSMA8	GB	20	0	0.5	0.5		-	0.2	0.6	0.2		-	-
9	67425407	C	T	start_lost	HIGH	ENSOCUG00000013818	GA	20	0	1	0		-	1	0	0		-	-
9	67425407	C	T	start_lost	HIGH	ENSOCUG00000013818	GB	18	1	0.44	0.56		-	0.2	0.4	0.3		-	-
9	69389972	T	TA	frameshift_variant&splice_region_variant	HIGH	CDH2	GA	20	0	0.8	0.2		-	0.6	0.4	0		-	-
9	69389972	T	TA	frameshift_variant&splice_region_variant	HIGH	CDH2	GB	20	0	0.3	0.7		-	0.1	0.4	0.5		-	-
9	69440496	G	A	missense_variant	MODERATE	ENSOCUG00000023260	GA	20	0	0.9	0.1		-	0.8	0.2	0		-	-
9	69440496	G	A	missense_variant	MODERATE	ENSOCUG00000023260	GB	20	0	0.35	0.65		-	0.2	0.3	0.5		-	-
9	87759659	C	G	missense_variant	MODERATE	C18orf25	GA	20	0	0.85	0.15		-	0.8	0.1	0.1		-	-
9	87759659	C	G	missense_variant	MODERATE	C18orf25	GB	20	0	0.35	0.65		-	0	0.7	0.3		-	-
13	123649234	G	A	missense_variant	MODERATE	ENSOCUG00000022397	GA	20	0	0.85	0.15		-	0.7	0.3	0		-	-
13	123649234	G	A	missense_variant	MODERATE	ENSOCUG00000022397	GB	20	0	0.35	0.65		-	0.1	0.5	0.4		-	-
13	123649524	T	C	missense_variant	MODERATE	ENSOCUG00000022397	GA	20	0	0.85	0.15		-	0.7	0.3	0		-	-
13	123649524	T	C	missense_variant	MODERATE	ENSOCUG00000022397	GB	20	0	0.35	0.65		-	0.1	0.5	0.4		-	-
13	123649726	T	A	missense_variant	MODERATE	ENSOCUG00000022397	GA	20	0	0.75	0.25		-	0.5	0.5	0		-	-
13	123649726	T	A	missense_variant	MODERATE	ENSOCUG00000022397	GB	20	0	0.25	0.75		-	0.1	0.3	0.6		-	-
14	42752493	T	C	missense_variant	MODERATE	ENSOCUG00000007320	GA	20	0	0.65	0.35		-	0.3	0.7	0		-	-
14	42752493	T	C	missense_variant	MODERATE	ENSOCUG00000007320	GB	20	0	0.25	0.75		-	0	0.5	0.5		-	-
14	43558788	C	G	missense_variant	MODERATE	ENSOCUG00000026009	GA	20	0	0.65	0.35		-	0.6	0.1	0.3		-	-
14	43558788	C	G	missense_variant	MODERATE	ENSOCUG00000026009	GB	20	0	0.2	0.8		-	0.1	0.2	0.7		-	-
15	8092382	G	T	missense_variant	MODERATE	ENSOCUG00000024238	GA	18	1	0	1		-	0	0	0.9		-	-
15	8092382	G	T	missense_variant	MODERATE	ENSOCUG00000024238	GB	20	0	0.55	0.45		-	0.3	0.5	0.2		-	-
15	8092385	G	T	missense_variant	MODERATE	ENSOCUG00000024238	GA	18	1	0	1		-	0	0	0.9		-	-
15	8092385	G	T	missense_variant	MODERATE	ENSOCUG00000024238	GB	20	0	0.55	0.45		-	0.3	0.5	0.2		-	-
15	8092461	A	G	missense_variant	MODERATE	ENSOCUG00000024238	GA	20	0	0	1		-	0	0	1		-	-
15	8092461	A	G	missense_variant	MODERATE	ENSOCUG00000024238	GB	20	0	0.55	0.45		-	0.3	0.5	0.2		-	-
15	8188752	C	T	missense_variant	MODERATE	ASIC5	GA	20	0	0.65	0.35		-	0.5	0.3	0.2		-	-
15	8188752	C	T	missense_variant	MODERATE	ASIC5	GB	20	0	0.35	0.65		-	0.3	0.1	0.6		-	-
15	8345314	CT	C	frameshift_variant	HIGH	GUCY1A1	GA	20	0	1	0		-	1	0	0		-	-
15	8345314	CT	C	frameshift_variant	HIGH	GUCY1A1	GB	18	1	0.5	0.5		-	0.2	0.5	0.2		-	-
15	8859362	G	A	missense_variant	MODERATE	NPY2R	GA	20	0	0.3	0.7		-	0	0.6	0.4		-	-
15	8859362	G	A	missense_variant	MODERATE	NPY2R	GB	20	0	0.65	0.35		-	0.5	0.3	0.2		-	-
16	61209131	A	G	missense_variant	MODERATE	LPGAT1	GA	20	0	0.25	0.75		-	0	0.5	0.5		-	-
16	61209131	A	G	missense_variant	MODERATE	LPGAT1	GB	20	0	0.85	0.15		-	0.7	0.3	0		-	-
16	61209156	G	A	missense_variant	MODERATE	LPGAT1	GA	20	0	0.25	0.75		-	0	0.5	0.5		-	-
16	61209156	G	A	missense_variant	MODERATE	LPGAT1	GB	20	0	0.85	0.15		-	0.7	0.3	0		-	-
16	61241887	G	A	missense_variant	MODERATE	LPGAT1	GA	20	0	0.25	0.75		-	0	0.5	0.5		-	-
16	61241887	G	A	missense_variant	MODERATE	LPGAT1	GB	20	0	0.85	0.15		-	0.7	0.3	0		-	-
16	61241894	G	A	missense_variant	MODERATE	LPGAT1	GA	20	0	0.25	0.75		-	0	0.5	0.5		-	-
16	61241894	G	A	missense_variant	MODERATE	LPGAT1	GB	20	0	0.85	0.15		-	0.7	0.3	0		-	-
16	61241941	C	T	missense_variant	MODERATE	LPGAT1	GA	20	0	0.25	0.75		-	0	0.5	0.5		-	-
16	61241941	C	T	missense_variant	MODERATE	LPGAT1	GB	20	0	0.85	0.15		-	0.7	0.3	0		-	-
16	61241962	A	AAGC	conservative_inframe_insertion	MODERATE	LPGAT1	GA	20	0	0.25	0.75		-	0	0.5	0.5		-	-
16	61241962	A	AAGC	conservative_inframe_insertion	MODERATE	LPGAT1	GB	20	0	0.85	0.15		-	0.7	0.3	0		-	-
16	61352185	A	C	missense_variant	MODERATE	SLC30A1	GA	20	0	0.25	0.75		-	0	0.5	0.5		-	-
16	61352185	A	C	missense_variant	MODERATE	SLC30A1	GB	18	1	0.94	0.06		-	0.8	0.1	0		-	-
16	61424452	G	T	missense_variant	MODERATE	ENSOCUG00000004603	GA	20	0	0.2	0.8		-	0	0.4	0.6		-	-
16	61424452	G	T	missense_variant	MODERATE	ENSOCUG00000004603	GB	20	0	0.85	0.15		-	0.7	0.3	0		-	-
16	61424473	G	A	missense_variant	MODERATE	ENSOCUG00000004603	GA	20	0	0.2	0.8		-	0	0.4	0.6		-	-
16	61424473	G	A	missense_variant	MODERATE	ENSOCUG00000004603	GB	20	0	0.85	0.15		-	0.7	0.3	0		-	-
16	61424523	AG	A	frameshift_variant	HIGH	ENSOCUG00000004603	GA	20	0	0.25	0.75		-	0.1	0.3	0.6		-	-
16	61424523	AG	A	frameshift_variant	HIGH	ENSOCUG00000004603	GB	20	0	0.85	0.15		-	0.7	0.3	0		-	-
16	61424557	A	G	missense_variant	MODERATE	ENSOCUG00000004603	GA	20	0	0.2	0.8		-	0	0.4	0.6		-	-
16	61424557	A	G	missense_variant	MODERATE	ENSOCUG00000004603	GB	20	0	0.85	0.15		-	0.7	0.3	0		-	-
16	61424646	C	CCA	frameshift_variant	HIGH	ENSOCUG00000004603	GA	20	0	0.2	0.8		-	0	0.4	0.6		-	-
16	61424646	C	CCA	frameshift_variant	HIGH	ENSOCUG00000004603	GB	20	0	0.85	0.15		-	0.7	0.3	0		-	-
16	61424656	GCACACACA	G	frameshift_variant	HIGH	ENSOCUG00000004603	GA	20	0	0.2	0.8		-	0	0.4	0.6		-	-
16	61424656	GCACACACA	G	frameshift_variant	HIGH	ENSOCUG00000004603	GB	20	0	0.85	0.15		-	0.7	0.3	0		-	-
16	61424668	G	GCA	frameshift_variant	HIGH	ENSOCUG00000004603	GA	20	0	0.2	0.8		-	0	0.4	0.6		-	-
16	61424668	G	GCA	frameshift_variant	HIGH	ENSOCUG00000004603	GB	20	0	0.85	0.15		-	0.7	0.3	0		-	-
16	61424930	T	C	missense_variant	MODERATE	ENSOCUG00000004603	GA	20	0	0.15	0.85		-	0	0.3	0.7		-	-
16	61424930	T	C	missense_variant	MODERATE	ENSOCUG00000004603	GB	20	0	0.85	0.15		-	0.7	0.3	0		-	-
16	61430158	T	C	missense_variant	MODERATE	ENSOCUG00000004603	GA	20	0	0.2	0.8		-	0	0.4	0.6		-	-
16	61430158	T	C	missense_variant	MODERATE	ENSOCUG00000004603	GB	20	0	0.85	0.15		-	0.7	0.3	0		-	-
16	61488353	C	G	missense_variant	MODERATE	TRAF5	GA	20	0	0.35	0.65		-	0.2	0.3	0.5		-	-
16	61488353	C	G	missense_variant	MODERATE	TRAF5	GB	20	0	0.9	0.1		-	0.8	0.2	0		-	-
16	62293891	G	A	missense_variant	MODERATE	HHAT	GA	18	1	0.33	0.67		-	0.1	0.4	0.4		-	-
16	62293891	G	A	missense_variant	MODERATE	HHAT	GB	20	0	0.8	0.2		-	0.6	0.4	0		-	-
16	62364067	C	T	splice_acceptor_variant&intron_variant	HIGH	ENSOCUG00000035944	GA	20	0	0.3	0.7		-	0.1	0.4	0.5		-	-
16	62364067	C	T	splice_acceptor_variant&intron_variant	HIGH	ENSOCUG00000035944	GB	20	0	0.9	0.1		-	0.8	0.2	0		-	-
16	62626452	T	G	missense_variant	MODERATE	ENSOCUG00000012833	GA	20	0	0.9	0.1		-	0.8	0.2	0		-	-
16	62626452	T	G	missense_variant	MODERATE	ENSOCUG00000012833	GB	20	0	0	1		-	0	0	1		-	-
16	62794413	T	C	missense_variant	MODERATE	UTP25	GA	20	0	0.9	0.1		-	0.8	0.2	0		-	-
16	62794413	T	C	missense_variant	MODERATE	UTP25	GB	20	0	0	1		-	0	0	1		-	-
16	62827991	G	A	missense_variant	MODERATE	UTP25	GA	20	0	0.9	0.1		-	0.8	0.2	0		-	-
16	62827991	G	A	missense_variant	MODERATE	UTP25	GB	18	1	0.33	0.67		-	0.1	0.4	0.4		-	-
16	62828135	T	A	missense_variant	MODERATE	UTP25	GA	20	0	0.9	0.1		-	0.8	0.2	0		-	-
16	62828135	T	A	missense_variant	MODERATE	UTP25	GB	20	0	0	1		-	0	0	1		-	-
16	62836579	T	C	missense_variant	MODERATE	UTP25	GA	20	0	0.9	0.1		-	0.8	0.2	0		-	-
16	62836579	T	C	missense_variant	MODERATE	UTP25	GB	20	0	0	1		-	0	0	1		-	-
16	62836628	C	CA	frameshift_variant	HIGH	UTP25	GA	20	0	0.9	0.1		-	0.8	0.2	0		-	-
16	62836628	C	CA	frameshift_variant	HIGH	UTP25	GB	20	0	0.3	0.7		-	0.1	0.4	0.5		-	-
16	62836629	T	TCCTCCTCC,TTCATCCTCCTCC	disruptive_inframe_insertion	MODERATE	UTP25	GA	20	0	0.9	0.1		-	0.8	0.2	0		-	-
16	62836629	T	TCCTCCTCC,TTCATCCTCCTCC	disruptive_inframe_insertion	MODERATE	UTP25	GB	20	0	0	0.7		0.3	0	0	0.5		0.4	0.1
16	62836629	T	TCCTCCTCC,TTCATCCTCCTCC	frameshift_variant	HIGH	UTP25	GA	20	0	0.9	0.1		-	0.8	0.2	0		-	-
16	62836629	T	TCCTCCTCC,TTCATCCTCCTCC	frameshift_variant	HIGH	UTP25	GB	20	0	0	0.7		0.3	0	0	0.5		0.4	0.1
17	5643606	T	C	missense_variant	MODERATE	ENSOCUG00000014186	GA	18	1	0.67	0.33		-	0.4	0.4	0.1		-	-
17	5643606	T	C	missense_variant	MODERATE	ENSOCUG00000014186	GB	20	0	0.15	0.85		-	0	0.3	0.7		-	-
17	5643744	C	T	missense_variant	MODERATE	ENSOCUG00000014186	GA	20	0	0.65	0.35		-	0.4	0.5	0.1		-	-
17	5643744	C	T	missense_variant	MODERATE	ENSOCUG00000014186	GB	20	0	0.15	0.85		-	0	0.3	0.7		-	-
17	5644223	G	C	missense_variant	MODERATE	ENSOCUG00000014186	GA	18	1	0.67	0.33		-	0.4	0.4	0.1		-	-
17	5644223	G	C	missense_variant	MODERATE	ENSOCUG00000014186	GB	20	0	0.2	0.8		-	0.1	0.2	0.7		-	-
17	5644682	T	C	missense_variant	MODERATE	ENSOCUG00000014186	GA	20	0	0.7	0.3		-	0.4	0.6	0		-	-
17	5644682	T	C	missense_variant	MODERATE	ENSOCUG00000014186	GB	20	0	0.35	0.65		-	0	0.7	0.3		-	-
17	5645394	A	G	missense_variant	MODERATE	ENSOCUG00000014186	GA	20	0	0.7	0.3		-	0.5	0.4	0.1		-	-
17	5645394	A	G	missense_variant	MODERATE	ENSOCUG00000014186	GB	20	0	0.15	0.85		-	0	0.3	0.7		-	-
17	5645396	G	C	missense_variant	MODERATE	ENSOCUG00000014186	GA	20	0	0.7	0.3		-	0.5	0.4	0.1		-	-
17	5645396	G	C	missense_variant	MODERATE	ENSOCUG00000014186	GB	20	0	0.15	0.85		-	0	0.3	0.7		-	-
17	5645399	C	T	missense_variant	MODERATE	ENSOCUG00000014186	GA	20	0	0.7	0.3		-	0.5	0.4	0.1		-	-
17	5645399	C	T	missense_variant	MODERATE	ENSOCUG00000014186	GB	20	0	0.15	0.85		-	0	0.3	0.7		-	-
17	5841247	G	A	missense_variant	MODERATE	LCTL	GA	20	0	0.7	0.3		-	0.5	0.4	0.1		-	-
17	5841247	G	A	missense_variant	MODERATE	LCTL	GB	20	0	0.15	0.85		-	0	0.3	0.7		-	-
17	5841248	C	T	missense_variant	MODERATE	LCTL	GA	20	0	0.7	0.3		-	0.5	0.4	0.1		-	-
17	5841248	C	T	missense_variant	MODERATE	LCTL	GB	20	0	0.15	0.85		-	0	0.3	0.7		-	-
17	5878718	G	A	missense_variant	MODERATE	ZWILCH	GA	20	0	0.65	0.35		-	0.4	0.5	0.1		-	-
17	5878718	G	A	missense_variant	MODERATE	ZWILCH	GB	20	0	0.2	0.8		-	0.1	0.2	0.7		-	-
17	5946416	C	A	missense_variant	MODERATE	ENSOCUG00000023060	GA	20	0	0.65	0.35		-	0.4	0.5	0.1		-	-
17	5946416	C	A	missense_variant	MODERATE	ENSOCUG00000023060	GB	20	0	0.15	0.85		-	0	0.3	0.7		-	-
17	39275750	G	T	missense_variant	MODERATE	ENSOCUG00000021852	GA	20	0	0	1		-	0	0	1		-	-
17	39275750	G	T	missense_variant	MODERATE	ENSOCUG00000021852	GB	20	0	0.55	0.45		-	0.3	0.5	0.2		-	-
17	39275847	A	G	missense_variant	MODERATE	ENSOCUG00000021852	GA	20	0	0	1		-	0	0	1		-	-
17	39275847	A	G	missense_variant	MODERATE	ENSOCUG00000021852	GB	20	0	0.6	0.4		-	0.4	0.4	0.2		-	-
17	39275933	A	G	missense_variant	MODERATE	ENSOCUG00000021852	GA	18	1	0	1		-	0	0	0.9		-	-
17	39275933	A	G	missense_variant	MODERATE	ENSOCUG00000021852	GB	20	0	0.6	0.4		-	0.4	0.4	0.2		-	-
17	39315268	G	C	missense_variant	MODERATE	CHRM5	GA	20	0	0	1		-	0	0	1		-	-
17	39315268	G	C	missense_variant	MODERATE	CHRM5	GB	20	0	0.6	0.4		-	0.4	0.4	0.2		-	-
17	39315832	T	C	missense_variant	MODERATE	CHRM5	GA	20	0	0	1		-	0	0	1		-	-
17	39315832	T	C	missense_variant	MODERATE	CHRM5	GB	20	0	0.5	0.5		-	0.3	0.4	0.3		-	-
17	39586337	C	G	missense_variant	MODERATE	NUTM1	GA	18	1	0.5	0.5		-	0.3	0.3	0.3		-	-
17	39586337	C	G	missense_variant	MODERATE	NUTM1	GB	20	0	1	0		-	1	0	0		-	-
17	57094957	G	T	missense_variant	MODERATE	ENSOCUG00000035224	GA	20	0	1	0		-	1	0	0		-	-
17	57094957	G	T	missense_variant	MODERATE	ENSOCUG00000035224	GB	20	0	0.35	0.65		-	0.1	0.5	0.4		-	-
17	57095404	G	C	missense_variant	MODERATE	ENSOCUG00000035224	GA	18	1	0.33	0.67		-	0	0.6	0.3		-	-
17	57095404	G	C	missense_variant	MODERATE	ENSOCUG00000035224	GB	20	0	0.75	0.25		-	0.6	0.3	0.1		-	-
17	57095441	G	A	missense_variant	MODERATE	ENSOCUG00000035224	GA	18	1	0.33	0.67		-	0	0.6	0.3		-	-
17	57095441	G	A	missense_variant	MODERATE	ENSOCUG00000035224	GB	20	0	0.7	0.3		-	0.5	0.4	0.1		-	-
17	57095593	CTG	C	frameshift_variant	HIGH	ENSOCUG00000035224	GA	18	1	0.33	0.67		-	0.1	0.4	0.4		-	-
17	57095593	CTG	C	frameshift_variant	HIGH	ENSOCUG00000035224	GB	20	0	0.8	0.2		-	0.7	0.2	0.1		-	-
17	57095632	T	A	missense_variant	MODERATE	ENSOCUG00000035224	GA	20	0	0.3	0.7		-	0.1	0.4	0.5		-	-
17	57095632	T	A	missense_variant	MODERATE	ENSOCUG00000035224	GB	20	0	0.75	0.25		-	0.6	0.3	0.1		-	-
17	57095742	A	G	missense_variant	MODERATE	ENSOCUG00000035224	GA	20	0	0.3	0.7		-	0.2	0.2	0.6		-	-
17	57095742	A	G	missense_variant	MODERATE	ENSOCUG00000035224	GB	18	1	0.67	0.33		-	0.4	0.4	0.1		-	-
17	57095751	G	A	stop_gained	HIGH	ENSOCUG00000035224	GA	20	0	0.35	0.65		-	0.2	0.3	0.5		-	-
17	57095751	G	A	stop_gained	HIGH	ENSOCUG00000035224	GB	20	0	0.7	0.3		-	0.5	0.4	0.1		-	-
17	57095879	T	C	missense_variant	MODERATE	ENSOCUG00000035224	GA	20	0	1	0		-	1	0	0		-	-
17	57095879	T	C	missense_variant	MODERATE	ENSOCUG00000035224	GB	20	0	0.35	0.65		-	0.2	0.3	0.5		-	-
17	57095954	C	T	missense_variant	MODERATE	ENSOCUG00000035224	GA	20	0	0.35	0.65		-	0.1	0.5	0.4		-	-
17	57095954	C	T	missense_variant	MODERATE	ENSOCUG00000035224	GB	20	0	0.8	0.2		-	0.6	0.4	0		-	-
17	57095962	C	T,*	missense_variant	MODERATE	ENSOCUG00000035224	GA	20	0	0.35	0.65		-	0.1	0.5	0.4		-	-
17	57095962	C	T,*	missense_variant	MODERATE	ENSOCUG00000035224	GB	20	0	0.75	0.2		0.05	0.6	0.3	0		0.1	-
17	57095963	A	G	missense_variant	MODERATE	ENSOCUG00000035224	GA	20	0	0.35	0.65		-	0.1	0.5	0.4		-	-
17	57095963	A	G	missense_variant	MODERATE	ENSOCUG00000035224	GB	20	0	0.75	0.25		-	0.6	0.3	0.1		-	-
17	57096000	G	A	stop_gained	HIGH	ENSOCUG00000035224	GA	20	0	1	0		-	1	0	0		-	-
17	57096000	G	A	stop_gained	HIGH	ENSOCUG00000035224	GB	20	0	0.25	0.75		-	0.1	0.3	0.6		-	-
17	57311876	C	G	missense_variant	MODERATE	ENSOCUG00000015486	GA	20	0	1	0		-	1	0	0		-	-
17	57311876	C	G	missense_variant	MODERATE	ENSOCUG00000015486	GB	20	0	0.35	0.65		-	0.2	0.3	0.5		-	-
17	57311890	C	T	missense_variant	MODERATE	ENSOCUG00000015486	GA	20	0	0.25	0.75		-	0	0.5	0.5		-	-
17	57311890	C	T	missense_variant	MODERATE	ENSOCUG00000015486	GB	18	1	0.67	0.33		-	0.4	0.4	0.1		-	-
17	57311938	G	C	missense_variant	MODERATE	ENSOCUG00000015486	GA	20	0	0.25	0.75		-	0	0.5	0.5		-	-
17	57311938	G	C	missense_variant	MODERATE	ENSOCUG00000015486	GB	20	0	0.7	0.3		-	0.5	0.4	0.1		-	-
17	57415697	C	T	missense_variant	MODERATE	ENSOCUG00000015486	GA	20	0	1	0		-	1	0	0		-	-
17	57415697	C	T	missense_variant	MODERATE	ENSOCUG00000015486	GB	18	1	0.39	0.61		-	0.2	0.3	0.4		-	-
17	57449539	T	A	missense_variant	MODERATE	ENSOCUG00000015486	GA	20	0	1	0		-	1	0	0		-	-
17	57449539	T	A	missense_variant	MODERATE	ENSOCUG00000015486	GB	20	0	0.3	0.7		-	0.2	0.2	0.6		-	-
19	35832521	C	T	missense_variant	MODERATE	ENSOCUG00000003298	GA	20	0	1	0		-	1	0	0		-	-
19	35832521	C	T	missense_variant	MODERATE	ENSOCUG00000003298	GB	12	4	0.5	0.5		-	0.3	0	0.3		-	-
